# Supplementary material for: Crystal structures and hydrogen bonding in the morpholinium salts of four phen­oxy­acetic acid analogues
Source: Acta Crystallogr E Crystallogr Commun. 2015 Oct 28;71(Pt 11):1392–6. doi: 10.1107/S2056989015019842 (PMC4645053; doi:10.1107/S2056989015019842)
Supplement: Supplementary file 1 [file e-71-01392-sup1.cif]

##############################################################################
#                                                                            #
# This CIF contains the data in a paper accepted for publication in          #
# Acta Crystallographica Section E. It conforms to the requirements of       #
# Notes for Authors for Acta Crystallographica Section E, and has been       #
# peer reviewed under the auspices of the IUCr Commission on Journals.       #
#                                                                            #
# Full details of the Crystallographic Information File format               #
# are given in the paper "The Crystallographic Information File (CIF):       #
# a New Standard Archive File for Crystallography" by S. R. Hall, F. H.      #
# Allen and I. D. Brown [Acta Cryst. (1991), A47, 655-685].                  #
#                                                                            #
# The current version of the core CIF dictionary is obtainable from          #
# ftp://ftp.iucr.org/pub/cif_core.dic.                                       #
#                                                                            #
# Software is freely available for graphical display of the structure(s)     #
# in this CIF. For information consult the CIF software page                 #
# http://www.iucr.org/resources/cif/software.                                #
#                                                                            #
# This file may be used for bona fide research purposes within the           #
# scientific community so long as proper attribution is given to the journal # 
# article from which it was obtained.                                        #
#                                                                            #
##############################################################################
data_global
_audit_creation_method     ' SHELXL97 (Sheldrick, 2008)'
_journal_date_recd_electronic     2015-10-13
_journal_date_accepted     2015-10-21
_journal_name_full     'Acta Crystallographica, Section E'
_journal_year     2015
_journal_volume     71
_journal_issue     11
_journal_page_first     1392
_journal_page_last     1396
_journal_paper_category     GO
_journal_paper_doi     10.1107/S2056989015019842
_journal_coeditor_code     SU5227
_publ_contact_author_name     'Dr Graham Smith'
_publ_contact_author_address
;
Science and Engineering Faculty
Queensland University of Technology
GPO Box 2434, Brisbane, Queensland 4001,
Australia
;
_publ_contact_author_email     g.smith@qut.edu.au
_publ_contact_author_fax     ' 61 7 3138 1804 '
_publ_contact_author_phone     ' 61 7 3300 2667 '
_publ_section_title
;
Crystal structures and hydrogen bonding in the morpholinium salts of four
phenoxyacetic acid analogues
;
loop_
    _publ_author_name
    _publ_author_address
    ' Graham Smith '
;
  Science and Engineering Faculty
  Queensland University of Technology
  GPO Box 2434, Brisbane, Queensland 4001,
  Australia
;
    ' Daniel E. Lynch'
;
 Exilica Ltd.
 The Technocentre
 Puma Way
 Coventry CV1 2TT
 England
;
_publ_section_synopsis
;
The anhydrous morpholinium salts of phenoxyacetic acid, (4-fluorophenoxy)acetic
acid and the isomeric (3,5-dichlorophenoxy)acetic acid and
(2,4-dichlorophenoxy)acetic acid, provide three similar examples of
one-dimensional hydrogen-bonded chain polymers and one of a cyclic
hydrogen-bonded heterotetramer.
;
data_I
_audit_creation_method     SHELXL-97
_chemical_name_systematic
;
Tetrahydro-2<i>H</i>-1,4-oxazin-4-ium phenoxyacetate
;
_chemical_name_common     'morpholinium phenoxyacetate'
_chemical_formula_moiety     'C4 H10 N O +, C8 H7 O3 -'
_chemical_formula_sum     'C12 H17 N O4'
_chemical_formula_iupac     'C4 H10 N O +, C8 H7 O3 -'
_chemical_formula_weight     239.27
_chemical_melting_point     ?
_symmetry_cell_setting     triclinic
_symmetry_space_group_name_H-M     'P -1'
_symmetry_space_group_name_Hall     '-P 1'
loop_
    _symmetry_equiv_pos_as_xyz
    'x, y, z'
    '-x, -y, -z'
_cell_length_a     5.7079(5)
_cell_length_b     9.7735(9)
_cell_length_c     11.3586(10)
_cell_angle_alpha     78.277(7)
_cell_angle_beta     86.171(7)
_cell_angle_gamma     77.512(7)
_cell_volume     605.58(10)
_cell_formula_units_Z     2
_cell_measurement_reflns_used     1029
_cell_measurement_theta_min     3.89
_cell_measurement_theta_max     28.46
_cell_measurement_temperature     200.0(10)
_exptl_crystal_description     'plate'
_exptl_crystal_colour     'colourless'
_exptl_crystal_size_max     0.50
_exptl_crystal_size_mid     0.15
_exptl_crystal_size_min     0.04
_exptl_crystal_density_diffrn     1.312
_exptl_crystal_density_meas     ?
_exptl_crystal_density_method     'not measured'
_exptl_crystal_F_000     256
_exptl_absorpt_coefficient_mu     0.098
_exptl_absorpt_correction_type     multi-scan
_exptl_absorpt_process_details
;
(CrysAlis PRO; Agilent, 2014)
;
_exptl_absorpt_correction_T_min     0.860
_exptl_absorpt_correction_T_max     0.980
_exptl_special_details     ?
_diffrn_ambient_temperature     200.0(10)
_diffrn_radiation_type     MoK\a
_diffrn_radiation_wavelength     0.71073
_diffrn_radiation_source     'Enhance (Mo) X-ray source'
_diffrn_radiation_monochromator     graphite
_diffrn_measurement_device_type     'Oxford Diffraction Gemini-S CCD-detector'
_diffrn_measurement_method     '\w scans'
_diffrn_detector_area_resol_mean     16.077
_diffrn_reflns_number     4172
_diffrn_reflns_av_R_equivalents     0.0327
_diffrn_reflns_av_sigmaI/netI     0.0532
_diffrn_reflns_theta_min     3.10
_diffrn_reflns_theta_max     26.00
_diffrn_reflns_theta_full     26.00
_diffrn_measured_fraction_theta_max     0.997
_diffrn_measured_fraction_theta_full     0.997
_diffrn_reflns_limit_h_min     -7
_diffrn_reflns_limit_h_max     6
_diffrn_reflns_limit_k_min     -12
_diffrn_reflns_limit_k_max     12
_diffrn_reflns_limit_l_min     -13
_diffrn_reflns_limit_l_max     13
_diffrn_standards_number     0
_diffrn_standards_interval_count     .
_diffrn_standards_interval_time     .
_diffrn_standards_decay_%     ?
_refine_special_details
;
 Refinement of F^2^ against ALL reflections.  The weighted R-factor wR and
 goodness of fit S are based on F^2^, conventional R-factors R are based
 on F, with F set to zero for negative F^2^. The threshold expression of
 F^2^ > 2sigma(F^2^) is used only for calculating R-factors(gt) etc. and is
 not relevant to the choice of reflections for refinement.  R-factors based
 on F^2^ are statistically about twice as large as those based on F, and R-
 factors based on ALL data will be even larger.
;
_reflns_number_total     2370
_reflns_number_gt     1765
_reflns_threshold_expression     'I>2\s(I)'
_refine_ls_structure_factor_coef     Fsqd
_refine_ls_matrix_type     full
_refine_ls_R_factor_all     0.0702
_refine_ls_R_factor_gt     0.0477
_refine_ls_wR_factor_gt     0.1001
_refine_ls_wR_factor_ref     0.1126
_refine_ls_goodness_of_fit_ref     1.023
_refine_ls_restrained_S_all     1.023
_refine_ls_number_reflns     2370
_refine_ls_number_parameters     154
_refine_ls_number_restraints     0
_refine_ls_hydrogen_treatment     mixed
_refine_ls_weighting_scheme     calc
_refine_ls_weighting_details
                 'calc w=1/[\s^2^(Fo^2^)+(0.0456P)^2^] where P=(Fo^2^+2Fc^2^)/3'
_atom_sites_solution_hydrogens     geom
_atom_sites_solution_primary     direct
_atom_sites_solution_secondary     difmap
_refine_ls_shift/su_max     0.000
_refine_ls_shift/su_mean     0.000
_refine_diff_density_max     0.164
_refine_diff_density_min     -0.166
_refine_ls_extinction_method     none
_refine_ls_extinction_coef     ?
loop_
    _atom_type_symbol
    _atom_type_description
    _atom_type_scat_dispersion_real
    _atom_type_scat_dispersion_imag
    _atom_type_scat_source
    'C' 'C' 0.0033 0.0016
                         'International Tables Vol C Tables 4.2.6.8 and 6.1.1.4'
    'H' 'H' 0.0000 0.0000
                         'International Tables Vol C Tables 4.2.6.8 and 6.1.1.4'
    'N' 'N' 0.0061 0.0033
                         'International Tables Vol C Tables 4.2.6.8 and 6.1.1.4'
    'O' 'O' 0.0106 0.0060
                         'International Tables Vol C Tables 4.2.6.8 and 6.1.1.4'
_computing_data_collection
;
CrysAlis PRO (Agilent, 2014)
;
_computing_cell_refinement
;
CrysAlis PRO (Agilent, 2014)
;
_computing_data_reduction
;
CrysAlis PRO (Agilent, 2014)
;
_computing_structure_solution
;
SHELXS97 (Sheldrick, 2008)
;
_computing_structure_refinement
;
SHELXL97 (Sheldrick, 2008) within WinGX (Farrugia, 2012)
;
_computing_molecular_graphics
;
PLATON (Spek, 2009)
;
_computing_publication_material
;
PLATON (Spek, 2009)
;
loop_
    _atom_site_type_symbol
    _atom_site_label
    _atom_site_fract_x
    _atom_site_fract_y
    _atom_site_fract_z
    _atom_site_U_iso_or_equiv
    _atom_site_thermal_displace_type
    _atom_site_calc_flag
    _atom_site_refinement_flags
    _atom_site_occupancy
    _atom_site_disorder_assembly
    _atom_site_disorder_group
    O O11A 0.3926(2) 0.81847(13) 0.38178(10) 0.0374(4) Uani d . 1.000 . .
    O O13A 0.11992(19) 0.65034(13) 0.51716(10) 0.0358(4) Uani d . 1.000 . .
    O O14A 0.41444(19) 0.54699(13) 0.64451(10) 0.0323(4) Uani d . 1.000 . .
    C C1A 0.5198(3) 0.91643(18) 0.32122(15) 0.0303(5) Uani d . 1.000 . .
    C C2A 0.7157(3) 0.94974(19) 0.36542(16) 0.0346(6) Uani d . 1.000 . .
    C C3A 0.8267(3) 1.0526(2) 0.29642(17) 0.0415(7) Uani d . 1.000 . .
    C C4A 0.7481(4) 1.1208(2) 0.18324(18) 0.0449(7) Uani d . 1.000 . .
    C C5A 0.5549(4) 1.0854(2) 0.13875(17) 0.0432(7) Uani d . 1.000 . .
    C C6A 0.4402(3) 0.98450(19) 0.20676(16) 0.0365(6) Uani d . 1.000 . .
    C C12A 0.4895(3) 0.73323(18) 0.49189(14) 0.0288(5) Uani d . 1.000 . .
    C C13A 0.3264(3) 0.63578(18) 0.55411(14) 0.0268(5) Uani d . 1.000 . .
    O O4B -0.1545(2) 0.39037(15) 0.94974(10) 0.0445(5) Uani d . 1.000 . .
    N N1B -0.1183(2) 0.50356(15) 0.70035(12) 0.0270(4) Uani d D 1.000 . .
    C C2B -0.1277(3) 0.59359(19) 0.79155(14) 0.0322(6) Uani d . 1.000 . .
    C C3B -0.2632(3) 0.5347(2) 0.90159(15) 0.0386(6) Uani d . 1.000 . .
    C C5B -0.1515(4) 0.3030(2) 0.86300(16) 0.0410(7) Uani d . 1.000 . .
    C C6B -0.0136(3) 0.35172(19) 0.75076(15) 0.0349(6) Uani d . 1.000 . .
    H H2A 0.77390 0.90240 0.44270 0.0420 Uiso c R 1.000 . .
    H H3A 0.95950 1.07660 0.32770 0.0500 Uiso c R 1.000 . .
    H H4A 0.82570 1.19120 0.13660 0.0540 Uiso c R 1.000 . .
    H H5A 0.50030 1.13090 0.06040 0.0520 Uiso c R 1.000 . .
    H H6A 0.30650 0.96140 0.17550 0.0440 Uiso c R 1.000 . .
    H H11A 0.51320 0.79650 0.54600 0.0350 Uiso c R 1.000 . .
    H H12A 0.64820 0.67470 0.47530 0.0350 Uiso c R 1.000 . .
    H H11B -0.032(3) 0.5424(18) 0.6353(13) 0.0320 Uiso d D 1.000 . .
    H H12B -0.280(2) 0.5164(19) 0.6782(13) 0.0320 Uiso d D 1.000 . .
    H H21B -0.20870 0.69300 0.75840 0.0390 Uiso c R 1.000 . .
    H H22B 0.03720 0.59430 0.81310 0.0390 Uiso c R 1.000 . .
    H H31B -0.26710 0.59360 0.96330 0.0460 Uiso c R 1.000 . .
    H H32B -0.43070 0.53980 0.88040 0.0460 Uiso c R 1.000 . .
    H H51B -0.31840 0.30590 0.84220 0.0490 Uiso c R 1.000 . .
    H H52B -0.07770 0.20290 0.89820 0.0490 Uiso c R 1.000 . .
    H H61B 0.15700 0.34140 0.76960 0.0420 Uiso c R 1.000 . .
    H H62B -0.02120 0.29200 0.69100 0.0420 Uiso c R 1.000 . .
loop_
    _atom_site_aniso_label
    _atom_site_aniso_U_11
    _atom_site_aniso_U_22
    _atom_site_aniso_U_33
    _atom_site_aniso_U_12
    _atom_site_aniso_U_13
    _atom_site_aniso_U_23
    O11A 0.0348(7) 0.0363(8) 0.0397(7) -0.0186(6) -0.0046(5) 0.0088(6)
    O13A 0.0252(7) 0.0472(9) 0.0342(7) -0.0162(6) -0.0014(5) 0.0031(6)
    O14A 0.0270(6) 0.0366(8) 0.0316(7) -0.0121(6) -0.0004(5) 0.0030(6)
    C1A 0.0299(9) 0.0232(9) 0.0364(10) -0.0081(8) 0.0070(8) -0.0021(8)
    C2A 0.0351(10) 0.0320(11) 0.0373(10) -0.0128(8) 0.0028(8) -0.0028(8)
    C3A 0.0387(11) 0.0391(12) 0.0509(12) -0.0201(9) 0.0074(9) -0.0086(10)
    C4A 0.0515(12) 0.0360(12) 0.0487(12) -0.0222(10) 0.0140(10) -0.0025(10)
    C5A 0.0545(12) 0.0326(11) 0.0387(11) -0.0117(10) 0.0037(9) 0.0030(9)
    C6A 0.0378(10) 0.0307(11) 0.0405(10) -0.0105(9) -0.0012(8) -0.0018(8)
    C12A 0.0255(9) 0.0281(10) 0.0328(9) -0.0101(8) 0.0001(7) -0.0012(8)
    C13A 0.0257(9) 0.0290(10) 0.0273(9) -0.0093(8) 0.0044(7) -0.0071(8)
    O4B 0.0641(9) 0.0436(9) 0.0267(7) -0.0196(7) -0.0014(6) 0.0001(6)
    N1B 0.0239(7) 0.0331(9) 0.0247(7) -0.0120(7) 0.0021(6) -0.0015(6)
    C2B 0.0333(10) 0.0317(10) 0.0342(10) -0.0119(8) 0.0013(8) -0.0073(8)
    C3B 0.0458(11) 0.0422(12) 0.0295(10) -0.0137(9) 0.0061(8) -0.0083(9)
    C5B 0.0577(13) 0.0309(11) 0.0363(10) -0.0180(9) -0.0055(9) -0.0003(8)
    C6B 0.0366(10) 0.0313(11) 0.0356(10) -0.0045(8) -0.0037(8) -0.0057(8)
_geom_special_details
;
 Bond distances, angles etc. have been calculated using the
 rounded fractional coordinates. All su's are estimated
 from the variances of the (full) variance-covariance matrix.
 The cell esds are taken into account in the estimation of
 distances, angles and torsion angles
;
loop_
    _geom_bond_atom_site_label_1
    _geom_bond_atom_site_label_2
    _geom_bond_site_symmetry_1
    _geom_bond_site_symmetry_2
    _geom_bond_distance
    _geom_bond_publ_flag
    O11A C1A . . 1.372(2) no
    O11A C12A . . 1.426(2) no
    O13A C13A . . 1.247(2) no
    O14A C13A . . 1.256(2) no
    O4B C5B . . 1.426(2) no
    O4B C3B . . 1.424(2) no
    N1B C6B . . 1.485(2) no
    N1B C2B . . 1.481(2) no
    N1B H12B . . 0.948(12) no
    N1B H11B . . 0.923(16) no
    C1A C6A . . 1.391(2) no
    C1A C2A . . 1.381(2) no
    C2A C3A . . 1.384(3) no
    C3A C4A . . 1.378(3) no
    C4A C5A . . 1.379(3) no
    C5A C6A . . 1.378(3) no
    C12A C13A . . 1.515(2) no
    C2A H2A . . 0.9500 no
    C3A H3A . . 0.9500 no
    C4A H4A . . 0.9500 no
    C5A H5A . . 0.9500 no
    C6A H6A . . 0.9500 no
    C12A H11A . . 0.9900 no
    C12A H12A . . 0.9900 no
    C2B C3B . . 1.504(2) no
    C5B C6B . . 1.501(3) no
    C2B H21B . . 0.9900 no
    C2B H22B . . 0.9900 no
    C3B H31B . . 0.9900 no
    C3B H32B . . 0.9900 no
    C5B H51B . . 0.9900 no
    C5B H52B . . 0.9900 no
    C6B H61B . . 0.9900 no
    C6B H62B . . 0.9900 no
loop_
    _geom_angle_atom_site_label_1
    _geom_angle_atom_site_label_2
    _geom_angle_atom_site_label_3
    _geom_angle_site_symmetry_1
    _geom_angle_site_symmetry_2
    _geom_angle_site_symmetry_3
    _geom_angle
    _geom_angle_publ_flag
    C1A O11A C12A . . . 116.65(13) no
    C3B O4B C5B . . . 110.28(13) no
    C2B N1B C6B . . . 110.91(13) no
    C6B N1B H11B . . . 113.4(11) no
    C2B N1B H12B . . . 104.8(10) no
    H11B N1B H12B . . . 109.0(14) no
    C2B N1B H11B . . . 106.3(10) no
    C6B N1B H12B . . . 111.9(11) no
    O11A C1A C6A . . . 115.56(15) no
    C2A C1A C6A . . . 119.48(16) no
    O11A C1A C2A . . . 124.96(15) no
    C1A C2A C3A . . . 119.58(16) no
    C2A C3A C4A . . . 121.20(18) no
    C3A C4A C5A . . . 118.97(19) no
    C4A C5A C6A . . . 120.65(18) no
    C1A C6A C5A . . . 120.10(17) no
    O11A C12A C13A . . . 111.82(14) no
    O13A C13A O14A . . . 125.13(16) no
    O13A C13A C12A . . . 120.24(14) no
    O14A C13A C12A . . . 114.59(15) no
    C3A C2A H2A . . . 120.00 no
    C1A C2A H2A . . . 120.00 no
    C4A C3A H3A . . . 119.00 no
    C2A C3A H3A . . . 119.00 no
    C5A C4A H4A . . . 121.00 no
    C3A C4A H4A . . . 121.00 no
    C4A C5A H5A . . . 120.00 no
    C6A C5A H5A . . . 120.00 no
    C5A C6A H6A . . . 120.00 no
    C1A C6A H6A . . . 120.00 no
    C13A C12A H11A . . . 109.00 no
    O11A C12A H11A . . . 109.00 no
    C13A C12A H12A . . . 109.00 no
    O11A C12A H12A . . . 109.00 no
    H11A C12A H12A . . . 108.00 no
    N1B C2B C3B . . . 109.23(14) no
    O4B C3B C2B . . . 111.23(14) no
    O4B C5B C6B . . . 111.72(16) no
    N1B C6B C5B . . . 109.35(14) no
    N1B C2B H21B . . . 110.00 no
    N1B C2B H22B . . . 110.00 no
    C3B C2B H21B . . . 110.00 no
    C3B C2B H22B . . . 110.00 no
    H21B C2B H22B . . . 108.00 no
    O4B C3B H31B . . . 109.00 no
    O4B C3B H32B . . . 109.00 no
    C2B C3B H31B . . . 109.00 no
    C2B C3B H32B . . . 109.00 no
    H31B C3B H32B . . . 108.00 no
    O4B C5B H51B . . . 109.00 no
    O4B C5B H52B . . . 109.00 no
    C6B C5B H51B . . . 109.00 no
    C6B C5B H52B . . . 109.00 no
    H51B C5B H52B . . . 108.00 no
    N1B C6B H61B . . . 110.00 no
    N1B C6B H62B . . . 110.00 no
    C5B C6B H61B . . . 110.00 no
    C5B C6B H62B . . . 110.00 no
    H61B C6B H62B . . . 108.00 no
loop_
    _geom_torsion_atom_site_label_1
    _geom_torsion_atom_site_label_2
    _geom_torsion_atom_site_label_3
    _geom_torsion_atom_site_label_4
    _geom_torsion_site_symmetry_1
    _geom_torsion_site_symmetry_2
    _geom_torsion_site_symmetry_3
    _geom_torsion_site_symmetry_4
    _geom_torsion
    _geom_torsion_publ_flag
    C12A O11A C1A C2A . . . . -8.1(2) no
    C12A O11A C1A C6A . . . . 171.64(15) no
    C1A O11A C12A C13A . . . . 176.53(14) no
    C5B O4B C3B C2B . . . . -60.23(18) no
    C3B O4B C5B C6B . . . . 59.8(2) no
    C6B N1B C2B C3B . . . . -55.34(17) no
    C2B N1B C6B C5B . . . . 54.74(18) no
    C6A C1A C2A C3A . . . . 1.5(3) no
    O11A C1A C6A C5A . . . . 179.61(16) no
    C2A C1A C6A C5A . . . . -0.7(3) no
    O11A C1A C2A C3A . . . . -178.84(17) no
    C1A C2A C3A C4A . . . . -1.2(3) no
    C2A C3A C4A C5A . . . . 0.1(3) no
    C3A C4A C5A C6A . . . . 0.7(3) no
    C4A C5A C6A C1A . . . . -0.4(3) no
    O11A C12A C13A O14A . . . . 172.45(14) no
    O11A C12A C13A O13A . . . . -9.8(2) no
    N1B C2B C3B O4B . . . . 58.00(18) no
    O4B C5B C6B N1B . . . . -56.8(2) no
loop_
    _geom_hbond_atom_site_label_D
    _geom_hbond_atom_site_label_H
    _geom_hbond_atom_site_label_A
    _geom_hbond_site_symmetry_A
    _geom_hbond_distance_DH
    _geom_hbond_distance_HA
    _geom_hbond_distance_DA
    _geom_hbond_angle_DHA
    _geom_hbond_publ_flag
    N1B H11B O13A . 0.923(16) 1.825(16) 2.7366(18) 169.2(16) yes
    N1B H11B O14A . 0.923(16) 2.568(18) 3.1655(17) 122.9(12) yes
    N1B H12B O14A 1_455 0.948(12) 1.759(12) 2.7061(17) 176.2(12) yes
    C4A H4A O4B 1_664 0.95 2.59 3.447(2) 151 yes
    C6B H62B O13A 2_566 0.99 2.39 3.148(2) 133 yes
_iucr_refine_instructions_details
;
TITL gs15gs34 MORPHPAA (I)
CELL  0.71073   5.7079   9.7735  11.3586   78.277   86.171   77.512
ZERR     2.00   0.0005   0.0009   0.0010    0.007    0.007    0.007
LATT   1
SFAC  C    H    N    O
UNIT  24   34   2    8
MERG   2
OMIT    -4.00  52.00
FMAP   2
PLAN   10
BOND   $H
ACTA
L.S.   10
TEMP   -73.00
DFIX   0.90  0.02  N1B H11B N1B H12B
WGHT    0.045600
FVAR      10.95583
MOLE    1
O11A  4    0.392640    0.818470    0.381782    11.00000    0.03478    0.03630 =
         0.03974    0.00875   -0.00462   -0.01862
O14A  4    0.414441    0.546987    0.644507    11.00000    0.02696    0.03659 =
         0.03162    0.00296   -0.00043   -0.01214
C12A  1    0.489510    0.733232    0.491887    11.00000    0.02554    0.02806 =
         0.03275   -0.00123    0.00007   -0.01006
AFIX  23
H11A  2    0.513240    0.796466    0.546020    11.00000   -1.20000
H12A  2    0.648230    0.674728    0.475309    11.00000   -1.20000
AFIX   0
O13A  4    0.119919    0.650343    0.517163    11.00000    0.02517    0.04725 =
         0.03422    0.00314   -0.00145   -0.01621
C13A  1    0.326418    0.635781    0.554106    11.00000    0.02569    0.02896 =
         0.02729   -0.00713    0.00440   -0.00926
C1A   1    0.519801    0.916428    0.321215    11.00000    0.02987    0.02317 =
         0.03641   -0.00212    0.00702   -0.00808
C4A   1    0.748063    1.120820    0.183237    11.00000    0.05150    0.03605 =
         0.04873   -0.00247    0.01401   -0.02224
AFIX  43
H4A   2    0.825694    1.191179    0.136567    11.00000   -1.20000
AFIX   0
C2A   1    0.715709    0.949743    0.365419    11.00000    0.03512    0.03204 =
         0.03731   -0.00282    0.00277   -0.01276
AFIX  43
H2A   2    0.773906    0.902353    0.442695    11.00000   -1.20000
AFIX   0
C3A   1    0.826683    1.052601    0.296421    11.00000    0.03869    0.03908 =
         0.05086   -0.00858    0.00744   -0.02007
AFIX  43
H3A   2    0.959502    1.076610    0.327670    11.00000   -1.20000
AFIX   0
C6A   1    0.440163    0.984496    0.206764    11.00000    0.03777    0.03069 =
         0.04048   -0.00183   -0.00117   -0.01048
AFIX  43
H6A   2    0.306521    0.961410    0.175459    11.00000   -1.20000
AFIX   0
C5A   1    0.554855    1.085354    0.138746    11.00000    0.05451    0.03261 =
         0.03868    0.00304    0.00367   -0.01167
AFIX  43
H5A   2    0.500306    1.130909    0.060435    11.00000   -1.20000
AFIX   0
MOLE    2
O4B   4   -0.154470    0.390368    0.949736    11.00000    0.06409    0.04360 =
         0.02673    0.00008   -0.00144   -0.01965
N1B   3   -0.118267    0.503564    0.700354    11.00000    0.02386    0.03313 =
         0.02468   -0.00147    0.00210   -0.01199
H12B  2   -0.280413    0.516408    0.678178    11.00000   -1.20000
H11B  2   -0.032197    0.542406    0.635274    11.00000   -1.20000
C2B   1   -0.127685    0.593587    0.791548    11.00000    0.03327    0.03171 =
         0.03416   -0.00726    0.00125   -0.01194
AFIX  23
H21B  2   -0.208747    0.693009    0.758422    11.00000   -1.20000
H22B  2    0.037216    0.594293    0.813090    11.00000   -1.20000
AFIX   0
C5B   1   -0.151462    0.303038    0.862997    11.00000    0.05772    0.03095 =
         0.03629   -0.00031   -0.00548   -0.01797
AFIX  23
H51B  2   -0.318392    0.305912    0.842222    11.00000   -1.20000
H52B  2   -0.077696    0.202924    0.898240    11.00000   -1.20000
AFIX   0
C6B   1   -0.013570    0.351724    0.750763    11.00000    0.03664    0.03132 =
         0.03559   -0.00573   -0.00367   -0.00447
AFIX  23
H61B  2    0.156970    0.341400    0.769603    11.00000   -1.20000
H62B  2   -0.021199    0.291992    0.690967    11.00000   -1.20000
AFIX   0
C3B   1   -0.263158    0.534676    0.901588    11.00000    0.04576    0.04224 =
         0.02950   -0.00827    0.00607   -0.01370
AFIX  23
H31B  2   -0.267078    0.593632    0.963289    11.00000   -1.20000
H32B  2   -0.430721    0.539822    0.880420    11.00000   -1.20000
HKLF 4
REM  gs15gs34 in P-1
REM R1 =  0.0477 for   1765 Fo > 4sig(Fo)  and  0.0702 for all   2370 data
REM    160 parameters refined using      2 restraints
END
WGHT      0.0454      0.0000
REM Highest difference peak  0.164,  deepest hole -0.168,  1-sigma level  0.038
Q1    1   0.1158  0.6934  0.5977  11.00000  0.05    0.16
Q2    1  -0.1961  0.5711  0.8468  11.00000  0.05    0.15
Q3    1  -0.2172  0.3632  0.6226  11.00000  0.05    0.14
Q4    1   0.3855  0.8444  0.4606  11.00000  0.05    0.14
Q5    1   0.4236  1.0044  0.2928  11.00000  0.05    0.13
Q6    1  -0.0093  0.6156  0.5646  11.00000  0.05    0.13
Q7    1   0.4375  0.5228  0.5763  11.00000  0.05    0.13
Q8    1   0.4194  0.6757  0.5081  11.00000  0.05    0.12
Q9    1   0.5698  0.9597  0.3631  11.00000  0.05    0.12
Q10   1   0.0801  0.5599  0.4631  11.00000  0.05    0.12
;
data_II
_audit_creation_method     SHELXL-97
_chemical_name_systematic
;
Tetrahydro-2<i>H</i>-1,4-oxazin-4-ium (4-fluorophenoxy)acetate
;
_chemical_name_common     'morpholinium (4-fluorophenoxy)acetate'
_chemical_formula_moiety     'C4 H10 N O +, C8 H6 F O3 -'
_chemical_formula_sum     'C12 H16 F N O4'
_chemical_formula_iupac     'C4 H10 N O +, C8 H6 F O3 -'
_chemical_formula_weight     257.26
_chemical_melting_point     ?
_symmetry_cell_setting     triclinic
_symmetry_space_group_name_H-M     'P -1'
_symmetry_space_group_name_Hall     '-P 1'
loop_
    _symmetry_equiv_pos_as_xyz
    'x, y, z'
    '-x, -y, -z'
_cell_length_a     5.7997(5)
_cell_length_b     10.2605(10)
_cell_length_c     10.4836(11)
_cell_angle_alpha     88.388(8)
_cell_angle_beta     82.792(8)
_cell_angle_gamma     80.325(8)
_cell_volume     610.11(10)
_cell_formula_units_Z     2
_cell_measurement_reflns_used     1163
_cell_measurement_theta_min     4.03
_cell_measurement_theta_max     28.44
_cell_measurement_temperature     200.0(10)
_exptl_crystal_description     'plate'
_exptl_crystal_colour     'colourless'
_exptl_crystal_size_max     0.50
_exptl_crystal_size_mid     0.25
_exptl_crystal_size_min     0.05
_exptl_crystal_density_diffrn     1.400
_exptl_crystal_density_meas     ?
_exptl_crystal_density_method     'not measured'
_exptl_crystal_F_000     272
_exptl_absorpt_coefficient_mu     0.114
_exptl_absorpt_correction_type     multi-scan
_exptl_absorpt_process_details
;
(CrysAlis PRO; Agilent, 2014)
;
_exptl_absorpt_correction_T_min     0.488
_exptl_absorpt_correction_T_max     0.980
_exptl_special_details     ?
_diffrn_ambient_temperature     200(2)
_diffrn_radiation_type     MoK\a
_diffrn_radiation_wavelength     0.71073
_diffrn_radiation_source     'fine-focus sealed tube'
_diffrn_radiation_monochromator     graphite
_diffrn_measurement_device_type     'Oxford Diffraction Gemini-S CCD-detector'
_diffrn_measurement_method     '\w scans'
_diffrn_detector_area_resol_mean     16.077
_diffrn_reflns_number     4984
_diffrn_reflns_av_R_equivalents     0.0334
_diffrn_reflns_av_sigmaI/netI     0.0552
_diffrn_reflns_theta_min     3.59
_diffrn_reflns_theta_max     26.00
_diffrn_reflns_theta_full     26.00
_diffrn_measured_fraction_theta_max     0.998
_diffrn_measured_fraction_theta_full     0.998
_diffrn_reflns_limit_h_min     -7
_diffrn_reflns_limit_h_max     6
_diffrn_reflns_limit_k_min     -10
_diffrn_reflns_limit_k_max     12
_diffrn_reflns_limit_l_min     -12
_diffrn_reflns_limit_l_max     12
_diffrn_standards_number     0
_diffrn_standards_interval_count     .
_diffrn_standards_interval_time     .
_diffrn_standards_decay_%     ?
_refine_special_details
;
 Refinement of F^2^ against ALL reflections.  The weighted R-factor wR and
 goodness of fit S are based on F^2^, conventional R-factors R are based
 on F, with F set to zero for negative F^2^. The threshold expression of
 F^2^ > 2sigma(F^2^) is used only for calculating R-factors(gt) etc. and is
 not relevant to the choice of reflections for refinement.  R-factors based
 on F^2^ are statistically about twice as large as those based on F, and R-
 factors based on ALL data will be even larger.
;
_reflns_number_total     2394
_reflns_number_gt     1743
_reflns_threshold_expression     'I>2\s(I)'
_refine_ls_structure_factor_coef     Fsqd
_refine_ls_matrix_type     full
_refine_ls_R_factor_all     0.0682
_refine_ls_R_factor_gt     0.0458
_refine_ls_wR_factor_gt     0.0996
_refine_ls_wR_factor_ref     0.1164
_refine_ls_goodness_of_fit_ref     1.041
_refine_ls_restrained_S_all     1.044
_refine_ls_number_reflns     2394
_refine_ls_number_parameters     169
_refine_ls_number_restraints     2
_refine_ls_hydrogen_treatment     mixed
_refine_ls_weighting_scheme     calc
_refine_ls_weighting_details
         'calc w=1/[\s^2^(Fo^2^)+(0.0460P)^2^+0.0267P] where P=(Fo^2^+2Fc^2^)/3'
_atom_sites_solution_hydrogens     geom
_atom_sites_solution_primary     direct
_atom_sites_solution_secondary     difmap
_refine_ls_shift/su_max     0.000
_refine_ls_shift/su_mean     0.000
_refine_diff_density_max     0.187
_refine_diff_density_min     -0.195
_refine_ls_extinction_method     none
_refine_ls_extinction_coef     ?
loop_
    _atom_type_symbol
    _atom_type_description
    _atom_type_scat_dispersion_real
    _atom_type_scat_dispersion_imag
    _atom_type_scat_source
    'C' 'C' 0.0033 0.0016
                         'International Tables Vol C Tables 4.2.6.8 and 6.1.1.4'
    'H' 'H' 0.0000 0.0000
                         'International Tables Vol C Tables 4.2.6.8 and 6.1.1.4'
    'N' 'N' 0.0061 0.0033
                         'International Tables Vol C Tables 4.2.6.8 and 6.1.1.4'
    'O' 'O' 0.0106 0.0060
                         'International Tables Vol C Tables 4.2.6.8 and 6.1.1.4'
    'F' 'F' 0.0171 0.0103
                         'International Tables Vol C Tables 4.2.6.8 and 6.1.1.4'
_computing_data_collection
;
CrysAlis PRO (Agilent, 2014)
;
_computing_cell_refinement
;
CrysAlis PRO (Agilent, 2014)
;
_computing_data_reduction
;
CrysAlis PRO (Agilent, 2014)
;
_computing_structure_solution
;
SHELXS97 (Sheldrick, 2008)
;
_computing_structure_refinement
;
SHELXL97 (Sheldrick, 2008) within WinGX (Farrugia, 2012)
;
_computing_molecular_graphics
;
PLATON (Spek, 2009)
;
_computing_publication_material
;
PLATON (Spek, 2009)
;
loop_
    _atom_site_type_symbol
    _atom_site_label
    _atom_site_fract_x
    _atom_site_fract_y
    _atom_site_fract_z
    _atom_site_U_iso_or_equiv
    _atom_site_thermal_displace_type
    _atom_site_calc_flag
    _atom_site_refinement_flags
    _atom_site_occupancy
    _atom_site_disorder_assembly
    _atom_site_disorder_group
    F F4A 1.10905(19) 0.50899(12) 0.11938(12) 0.0518(4) Uani d . 1.000 . .
    O O11A 0.3317(2) 0.71651(12) 0.44716(12) 0.0328(4) Uani d . 1.000 . .
    O O13A -0.0039(2) 0.82589(13) 0.62958(12) 0.0331(4) Uani d . 1.000 . .
    O O14A -0.2493(2) 0.88910(13) 0.48447(12) 0.0350(4) Uani d . 1.000 . .
    C C1A 0.5169(3) 0.66778(16) 0.35718(18) 0.0255(6) Uani d . 1.000 . .
    C C2A 0.5357(3) 0.69979(18) 0.22788(18) 0.0300(6) Uani d . 1.000 . .
    C C3A 0.7372(3) 0.64655(19) 0.14698(19) 0.0357(6) Uani d . 1.000 . .
    C C4A 0.9096(3) 0.56021(18) 0.1981(2) 0.0331(6) Uani d . 1.000 . .
    C C5A 0.8925(3) 0.52405(18) 0.3247(2) 0.0333(6) Uani d . 1.000 . .
    C C6A 0.6948(3) 0.57908(18) 0.40512(19) 0.0308(6) Uani d . 1.000 . .
    C C12A 0.1408(3) 0.80714(17) 0.40429(17) 0.0263(6) Uani d . 1.000 . .
    C C13A -0.0514(3) 0.84287(16) 0.51649(18) 0.0249(6) Uani d . 1.000 . .
    O O4B 0.3300(2) 0.84416(14) 0.96211(13) 0.0458(5) Uani d . 1.000 . .
    N N1B 0.4282(3) 0.85297(15) 0.68920(15) 0.0288(5) Uani d D 1.000 . .
    C C2B 0.4898(3) 0.72899(19) 0.76326(19) 0.0357(7) Uani d . 1.000 . .
    C C3B 0.3244(4) 0.7319(2) 0.8863(2) 0.0415(7) Uani d . 1.000 . .
    C C5B 0.2614(4) 0.9620(2) 0.8921(2) 0.0425(7) Uani d . 1.000 . .
    C C6B 0.4214(3) 0.96981(18) 0.76981(19) 0.0329(6) Uani d . 1.000 . .
    H H2A 0.41190 0.75780 0.19420 0.0360 Uiso c R 1.000 . .
    H H3A 0.75460 0.66960 0.05830 0.0430 Uiso c R 1.000 . .
    H H5A 1.01350 0.46260 0.35680 0.0400 Uiso c R 1.000 . .
    H H6A 0.68030 0.55610 0.49380 0.0370 Uiso c R 1.000 . .
    H H11A 0.07620 0.76630 0.33510 0.0320 Uiso c R 1.000 . .
    H H12A 0.19810 0.88810 0.36920 0.0320 Uiso c R 1.000 . .
    H H11B 0.541(3) 0.861(2) 0.6143(17) 0.0500 Uiso d D 1.000 . .
    H H12B 0.283(3) 0.855(2) 0.6580(19) 0.0500 Uiso d D 1.000 . .
    H H21B 0.47750 0.65180 0.71140 0.0430 Uiso c R 1.000 . .
    H H22B 0.65420 0.72040 0.78310 0.0430 Uiso c R 1.000 . .
    H H31B 0.36880 0.65030 0.93650 0.0500 Uiso c R 1.000 . .
    H H32B 0.16190 0.73360 0.86570 0.0500 Uiso c R 1.000 . .
    H H51B 0.26350 1.03940 0.94600 0.0510 Uiso c R 1.000 . .
    H H52B 0.09820 0.96510 0.87220 0.0510 Uiso c R 1.000 . .
    H H61B 0.36500 1.05120 0.72200 0.0390 Uiso c R 1.000 . .
    H H62B 0.58220 0.97440 0.78970 0.0390 Uiso c R 1.000 . .
loop_
    _atom_site_aniso_label
    _atom_site_aniso_U_11
    _atom_site_aniso_U_22
    _atom_site_aniso_U_33
    _atom_site_aniso_U_12
    _atom_site_aniso_U_13
    _atom_site_aniso_U_23
    F4A 0.0376(7) 0.0649(8) 0.0429(8) 0.0137(6) 0.0067(6) -0.0140(6)
    O11A 0.0251(6) 0.0409(8) 0.0265(8) 0.0079(5) 0.0010(5) 0.0031(6)
    O13A 0.0230(6) 0.0513(8) 0.0237(8) -0.0042(6) -0.0012(6) 0.0015(6)
    O14A 0.0216(7) 0.0497(8) 0.0300(8) 0.0041(6) -0.0036(6) 0.0026(6)
    C1A 0.0231(9) 0.0256(9) 0.0259(11) -0.0003(7) -0.0003(8) -0.0031(8)
    C2A 0.0297(10) 0.0304(10) 0.0270(11) 0.0040(8) -0.0045(8) -0.0024(8)
    C3A 0.0379(11) 0.0405(11) 0.0244(11) 0.0025(9) 0.0015(9) -0.0043(9)
    C4A 0.0265(10) 0.0342(10) 0.0346(13) 0.0025(8) 0.0039(8) -0.0122(9)
    C5A 0.0253(9) 0.0337(10) 0.0383(13) 0.0040(8) -0.0053(9) -0.0006(9)
    C6A 0.0287(10) 0.0344(10) 0.0275(11) -0.0018(8) -0.0018(8) 0.0043(9)
    C12A 0.0237(9) 0.0273(9) 0.0259(11) 0.0011(7) -0.0022(8) 0.0005(8)
    C13A 0.0224(9) 0.0261(9) 0.0266(11) -0.0053(7) -0.0023(8) -0.0003(8)
    O4B 0.0628(10) 0.0521(9) 0.0227(8) -0.0119(7) -0.0039(7) 0.0049(7)
    N1B 0.0222(8) 0.0415(9) 0.0217(9) -0.0032(7) -0.0014(7) 0.0008(7)
    C2B 0.0345(10) 0.0336(11) 0.0384(13) -0.0030(8) -0.0062(9) 0.0006(9)
    C3B 0.0494(13) 0.0433(12) 0.0339(13) -0.0160(10) -0.0043(10) 0.0084(10)
    C5B 0.0488(12) 0.0450(13) 0.0300(13) -0.0015(10) 0.0015(10) -0.0025(10)
    C6B 0.0337(10) 0.0346(11) 0.0298(12) -0.0034(8) -0.0057(9) 0.0034(9)
_geom_special_details
;
 Bond distances, angles etc. have been calculated using the
 rounded fractional coordinates. All su's are estimated
 from the variances of the (full) variance-covariance matrix.
 The cell esds are taken into account in the estimation of
 distances, angles and torsion angles
;
loop_
    _geom_bond_atom_site_label_1
    _geom_bond_atom_site_label_2
    _geom_bond_site_symmetry_1
    _geom_bond_site_symmetry_2
    _geom_bond_distance
    _geom_bond_publ_flag
    F4A C4A . . 1.370(2) no
    O11A C1A . . 1.373(2) no
    O11A C12A . . 1.431(2) no
    O13A C13A . . 1.251(2) no
    O14A C13A . . 1.249(2) no
    O4B C5B . . 1.422(2) no
    O4B C3B . . 1.425(2) no
    N1B C6B . . 1.478(2) no
    N1B C2B . . 1.487(2) no
    N1B H12B . . 0.938(18) no
    N1B H11B . . 0.968(18) no
    C1A C6A . . 1.391(3) no
    C1A C2A . . 1.381(3) no
    C2A C3A . . 1.395(3) no
    C3A C4A . . 1.372(3) no
    C4A C5A . . 1.364(3) no
    C5A C6A . . 1.382(3) no
    C12A C13A . . 1.523(3) no
    C2A H2A . . 0.9500 no
    C3A H3A . . 0.9500 no
    C5A H5A . . 0.9500 no
    C6A H6A . . 0.9500 no
    C12A H11A . . 0.9900 no
    C12A H12A . . 0.9900 no
    C2B C3B . . 1.506(3) no
    C5B C6B . . 1.494(3) no
    C2B H21B . . 0.9900 no
    C2B H22B . . 0.9900 no
    C3B H31B . . 0.9900 no
    C3B H32B . . 0.9900 no
    C5B H51B . . 0.9900 no
    C5B H52B . . 0.9900 no
    C6B H61B . . 0.9900 no
    C6B H62B . . 0.9900 no
loop_
    _geom_angle_atom_site_label_1
    _geom_angle_atom_site_label_2
    _geom_angle_atom_site_label_3
    _geom_angle_site_symmetry_1
    _geom_angle_site_symmetry_2
    _geom_angle_site_symmetry_3
    _geom_angle
    _geom_angle_publ_flag
    C1A O11A C12A . . . 117.83(14) no
    C3B O4B C5B . . . 109.82(15) no
    C2B N1B C6B . . . 110.58(15) no
    C6B N1B H11B . . . 106.7(12) no
    C2B N1B H12B . . . 110.3(12) no
    H11B N1B H12B . . . 105.8(16) no
    C2B N1B H11B . . . 112.8(12) no
    C6B N1B H12B . . . 110.5(12) no
    O11A C1A C6A . . . 114.80(16) no
    C2A C1A C6A . . . 119.88(17) no
    O11A C1A C2A . . . 125.33(16) no
    C1A C2A C3A . . . 119.71(17) no
    C2A C3A C4A . . . 118.64(18) no
    C3A C4A C5A . . . 122.83(18) no
    F4A C4A C5A . . . 118.33(16) no
    F4A C4A C3A . . . 118.84(18) no
    C4A C5A C6A . . . 118.38(17) no
    C1A C6A C5A . . . 120.53(18) no
    O11A C12A C13A . . . 109.56(14) no
    O13A C13A O14A . . . 125.43(17) no
    O14A C13A C12A . . . 114.50(16) no
    O13A C13A C12A . . . 120.06(15) no
    C3A C2A H2A . . . 120.00 no
    C1A C2A H2A . . . 120.00 no
    C4A C3A H3A . . . 121.00 no
    C2A C3A H3A . . . 121.00 no
    C4A C5A H5A . . . 121.00 no
    C6A C5A H5A . . . 121.00 no
    C5A C6A H6A . . . 120.00 no
    C1A C6A H6A . . . 120.00 no
    C13A C12A H11A . . . 110.00 no
    O11A C12A H11A . . . 110.00 no
    C13A C12A H12A . . . 110.00 no
    O11A C12A H12A . . . 110.00 no
    H11A C12A H12A . . . 108.00 no
    N1B C2B C3B . . . 109.48(16) no
    O4B C3B C2B . . . 111.75(17) no
    O4B C5B C6B . . . 111.70(17) no
    N1B C6B C5B . . . 110.52(15) no
    N1B C2B H21B . . . 110.00 no
    N1B C2B H22B . . . 110.00 no
    C3B C2B H21B . . . 110.00 no
    C3B C2B H22B . . . 110.00 no
    H21B C2B H22B . . . 108.00 no
    O4B C3B H31B . . . 109.00 no
    O4B C3B H32B . . . 109.00 no
    C2B C3B H31B . . . 109.00 no
    C2B C3B H32B . . . 109.00 no
    H31B C3B H32B . . . 108.00 no
    O4B C5B H51B . . . 109.00 no
    O4B C5B H52B . . . 109.00 no
    C6B C5B H51B . . . 109.00 no
    C6B C5B H52B . . . 109.00 no
    H51B C5B H52B . . . 108.00 no
    N1B C6B H61B . . . 110.00 no
    N1B C6B H62B . . . 110.00 no
    C5B C6B H61B . . . 110.00 no
    C5B C6B H62B . . . 110.00 no
    H61B C6B H62B . . . 108.00 no
loop_
    _geom_torsion_atom_site_label_1
    _geom_torsion_atom_site_label_2
    _geom_torsion_atom_site_label_3
    _geom_torsion_atom_site_label_4
    _geom_torsion_site_symmetry_1
    _geom_torsion_site_symmetry_2
    _geom_torsion_site_symmetry_3
    _geom_torsion_site_symmetry_4
    _geom_torsion
    _geom_torsion_publ_flag
    C12A O11A C1A C2A . . . . 0.5(2) no
    C12A O11A C1A C6A . . . . -179.26(15) no
    C1A O11A C12A C13A . . . . 176.75(14) no
    C3B O4B C5B C6B . . . . -59.8(2) no
    C5B O4B C3B C2B . . . . 60.3(2) no
    C6B N1B C2B C3B . . . . 53.5(2) no
    C2B N1B C6B C5B . . . . -53.7(2) no
    C6A C1A C2A C3A . . . . -2.3(3) no
    O11A C1A C2A C3A . . . . 177.92(16) no
    C2A C1A C6A C5A . . . . 1.0(3) no
    O11A C1A C6A C5A . . . . -179.22(16) no
    C1A C2A C3A C4A . . . . 1.8(3) no
    C2A C3A C4A F4A . . . . -179.19(16) no
    C2A C3A C4A C5A . . . . 0.0(3) no
    C3A C4A C5A C6A . . . . -1.4(3) no
    F4A C4A C5A C6A . . . . 177.88(16) no
    C4A C5A C6A C1A . . . . 0.8(3) no
    O11A C12A C13A O14A . . . . -160.39(14) no
    O11A C12A C13A O13A . . . . 20.1(2) no
    N1B C2B C3B O4B . . . . -57.4(2) no
    O4B C5B C6B N1B . . . . 57.1(2) no
loop_
    _geom_hbond_atom_site_label_D
    _geom_hbond_atom_site_label_H
    _geom_hbond_atom_site_label_A
    _geom_hbond_site_symmetry_A
    _geom_hbond_distance_DH
    _geom_hbond_distance_HA
    _geom_hbond_distance_DA
    _geom_hbond_angle_DHA
    _geom_hbond_publ_flag
    N1B H11B O14A 1_655 0.968(18) 1.759(18) 2.725(2) 174.7(16) yes
    N1B H12B O13A . 0.938(18) 1.801(18) 2.718(2) 165.0(18) yes
    C6B H61B O14A 2_576 0.99 2.38 3.188(2) 138 yes
_iucr_refine_instructions_details
;
TITL gs15gs23 MORPHPFPA
CELL  0.71073   5.7997  10.2605  10.4836   88.388   82.792   80.325
ZERR     2.00   0.0005   0.0010   0.0011    0.008    0.008    0.008
LATT   1
SFAC  C    H    N    O    F
UNIT  24   32   2    8    2
MERG   2
OMIT    -4.00  52.00
DFIX   0.90  0.02  N1B H11B N1B H12B
FMAP   2
PLAN   10
ACTA
BOND   $H
L.S.  10
TEMP   -73.00
WGHT    0.046000    0.026700
FVAR      10.87972
MOLE    1
O11A  4    0.331697    0.716513    0.447156    11.00000    0.02508    0.04088 =
         0.02651    0.00310    0.00096    0.00787
F4A   5    1.109051    0.508991    0.119376    11.00000    0.03763    0.06491 =
         0.04295   -0.01397    0.00669    0.01368
O14A  4   -0.249301    0.889100    0.484473    11.00000    0.02155    0.04970 =
         0.02995    0.00255   -0.00356    0.00412
O13A  4   -0.003889    0.825885    0.629581    11.00000    0.02296    0.05130 =
         0.02366    0.00149   -0.00118   -0.00421
C2A   1    0.535656    0.699790    0.227880    11.00000    0.02973    0.03035 =
         0.02699   -0.00236   -0.00451    0.00398
AFIX  43
H2A   2    0.411888    0.757793    0.194179    11.00000   -1.20000
AFIX   0
C12A  1    0.140784    0.807143    0.404288    11.00000    0.02374    0.02730 =
         0.02587    0.00050   -0.00215    0.00114
AFIX  23
H11A  2    0.076228    0.766336    0.335066    11.00000   -1.20000
H12A  2    0.198103    0.888067    0.369211    11.00000   -1.20000
AFIX   0
C13A  1   -0.051378    0.842866    0.516491    11.00000    0.02237    0.02610 =
         0.02659   -0.00029   -0.00230   -0.00526
C1A   1    0.516944    0.667782    0.357181    11.00000    0.02307    0.02559 =
         0.02587   -0.00315   -0.00033   -0.00026
C6A   1    0.694777    0.579079    0.405116    11.00000    0.02868    0.03441 =
         0.02753    0.00433   -0.00182   -0.00181
AFIX  43
H6A   2    0.680278    0.556108    0.493840    11.00000   -1.20000
AFIX   0
C5A   1    0.892512    0.524047    0.324705    11.00000    0.02526    0.03369 =
         0.03830   -0.00062   -0.00531    0.00397
AFIX  43
H5A   2    1.013523    0.462566    0.356832    11.00000   -1.20000
AFIX   0
C4A   1    0.909601    0.560206    0.198063    11.00000    0.02646    0.03420 =
         0.03462   -0.01222    0.00385    0.00254
C3A   1    0.737176    0.646546    0.146976    11.00000    0.03793    0.04054 =
         0.02436   -0.00427    0.00150    0.00246
AFIX  43
H3A   2    0.754625    0.669619    0.058304    11.00000   -1.20000
AFIX   0
MOLE    2
N1B   3    0.428232    0.852972    0.689204    11.00000    0.02216    0.04149 =
         0.02171    0.00079   -0.00144   -0.00320
O4B   4    0.330041    0.844155    0.962115    11.00000    0.06276    0.05207 =
         0.02266    0.00495   -0.00391   -0.01186
C6B   1    0.421394    0.969813    0.769808    11.00000    0.03370    0.03462 =
         0.02978    0.00342   -0.00566   -0.00340
AFIX  23
H61B  2    0.365022    1.051153    0.722036    11.00000   -1.20000
H62B  2    0.582237    0.974438    0.789687    11.00000   -1.20000
AFIX   0
C2B   1    0.489820    0.728988    0.763262    11.00000    0.03447    0.03359 =
         0.03844    0.00055   -0.00624   -0.00298
AFIX  23
H22B  2    0.654202    0.720366    0.783062    11.00000   -1.20000
H21B  2    0.477545    0.651845    0.711396    11.00000   -1.20000
AFIX   0
C5B   1    0.261420    0.961970    0.892149    11.00000    0.04878    0.04500 =
         0.03000   -0.00247    0.00145   -0.00151
AFIX  23
H51B  2    0.263482    1.039405    0.945987    11.00000   -1.20000
H52B  2    0.098210    0.965095    0.872164    11.00000   -1.20000
AFIX   0
C3B   1    0.324410    0.731857    0.886283    11.00000    0.04941    0.04333 =
         0.03394    0.00839   -0.00425   -0.01605
AFIX  23
H32B  2    0.161948    0.733615    0.865654    11.00000   -1.20000
H31B  2    0.368764    0.650316    0.936494    11.00000   -1.20000
AFIX   0
H11B  2    0.541192    0.860766    0.614344    11.00000   -1.20000
H12B  2    0.282541    0.854758    0.657987    11.00000   -1.20000
HKLF 4
REM  gs15gs23 in P-1
REM R1 =  0.0458 for   1743 Fo > 4sig(Fo)  and  0.0682 for all   2394 data
REM    169 parameters refined using      2 restraints
END
WGHT      0.0463      0.0259
REM Highest difference peak  0.187,  deepest hole -0.195,  1-sigma level  0.046
Q1    1  -0.1616  0.8388  0.6934  11.00000  0.05    0.19
Q2    1   0.4086  0.6967  0.6806  11.00000  0.05    0.18
Q3    1   0.5777  0.8453  0.9342  11.00000  0.05    0.17
Q4    1  -0.4580  0.8545  0.4782  11.00000  0.05    0.16
Q5    1  -0.2208  0.8641  0.5980  11.00000  0.05    0.15
Q6    1   1.0816  0.3815  0.0663  11.00000  0.05    0.15
Q7    1   0.6310  0.6382  0.1877  11.00000  0.05    0.15
Q8    1   0.4971  1.0793  0.9432  11.00000  0.05    0.15
Q9    1   0.0445  0.8279  0.4622  11.00000  0.05    0.15
Q10   1  -0.0923  0.7155  0.8385  11.00000  0.05    0.14
;
data_III
_audit_creation_method     SHELXL-97
_chemical_name_systematic
;
Tetrahydro-2<i>H</i>-1,4-oxazin-4-ium (3,5-dichlorophenoxy)acetate
;
_chemical_name_common     'morpholinium (3,5-dichlorophenoxy)acetate'
_chemical_formula_moiety     'C4 H10 N O +, C8 H5 Cl2 O3 -'
_chemical_formula_sum     'C12 H15 Cl2 N O4'
_chemical_formula_iupac     'C4 H10 N O +, C8 H5 Cl2 O3 -'
_chemical_formula_weight     308.15
_chemical_melting_point     ?
_symmetry_cell_setting     triclinic
_symmetry_space_group_name_H-M     'P -1'
_symmetry_space_group_name_Hall     '-P 1'
loop_
    _symmetry_equiv_pos_as_xyz
    'x, y, z'
    '-x, -y, -z'
_cell_length_a     5.1733(4)
_cell_length_b     11.3751(10)
_cell_length_c     11.7808(10)
_cell_angle_alpha     86.904(7)
_cell_angle_beta     85.106(7)
_cell_angle_gamma     77.936(7)
_cell_volume     675.01(10)
_cell_formula_units_Z     2
_cell_measurement_reflns_used     1520
_cell_measurement_theta_min     3.67
_cell_measurement_theta_max     27.75
_cell_measurement_temperature     200(2)
_exptl_crystal_description     'needle'
_exptl_crystal_colour     'colourless'
_exptl_crystal_size_max     0.50
_exptl_crystal_size_mid     0.13
_exptl_crystal_size_min     0.10
_exptl_crystal_density_diffrn     1.516
_exptl_crystal_density_meas     ?
_exptl_crystal_density_method     'not measured'
_exptl_crystal_F_000     320
_exptl_absorpt_coefficient_mu     0.490
_exptl_absorpt_correction_type     multi-scan
_exptl_absorpt_process_details
;
(CrysAlis PRO; Agilent, 2014)
;
_exptl_absorpt_correction_T_min     0.903
_exptl_absorpt_correction_T_max     0.989
_exptl_special_details     ?
_diffrn_ambient_temperature     200(2)
_diffrn_radiation_type     MoK\a
_diffrn_radiation_wavelength     0.71073
_diffrn_radiation_source     'fine-focus sealed tube'
_diffrn_radiation_monochromator     graphite
_diffrn_measurement_device_type     'Oxford Diffraction Gemini-S CCD-detector'
_diffrn_measurement_method     '\w scans'
_diffrn_detector_area_resol_mean     16.077
_diffrn_reflns_number     5616
_diffrn_reflns_av_R_equivalents     0.0267
_diffrn_reflns_av_sigmaI/netI     0.0420
_diffrn_reflns_theta_min     3.47
_diffrn_reflns_theta_max     26.00
_diffrn_reflns_theta_full     26.00
_diffrn_measured_fraction_theta_max     0.995
_diffrn_measured_fraction_theta_full     0.995
_diffrn_reflns_limit_h_min     -6
_diffrn_reflns_limit_h_max     6
_diffrn_reflns_limit_k_min     -14
_diffrn_reflns_limit_k_max     12
_diffrn_reflns_limit_l_min     -14
_diffrn_reflns_limit_l_max     14
_diffrn_standards_number     0
_diffrn_standards_interval_count     .
_diffrn_standards_interval_time     .
_diffrn_standards_decay_%     ?
_refine_special_details
;
 Refinement of F^2^ against ALL reflections.  The weighted R-factor wR and
 goodness of fit S are based on F^2^, conventional R-factors R are based
 on F, with F set to zero for negative F^2^. The threshold expression of
 F^2^ > 2sigma(F^2^) is used only for calculating R-factors(gt) etc. and is
 not relevant to the choice of reflections for refinement.  R-factors based
 on F^2^ are statistically about twice as large as those based on F, and R-
 factors based on ALL data will be even larger.
;
_reflns_number_total     2646
_reflns_number_gt     2096
_reflns_threshold_expression     'I>2\s(I)'
_refine_ls_structure_factor_coef     Fsqd
_refine_ls_matrix_type     full
_refine_ls_R_factor_all     0.0540
_refine_ls_R_factor_gt     0.0388
_refine_ls_wR_factor_gt     0.0833
_refine_ls_wR_factor_ref     0.0912
_refine_ls_goodness_of_fit_ref     1.029
_refine_ls_restrained_S_all     1.030
_refine_ls_number_reflns     2646
_refine_ls_number_parameters     178
_refine_ls_number_restraints     2
_refine_ls_hydrogen_treatment     mixed
_refine_ls_weighting_scheme     calc
_refine_ls_weighting_details
         'calc w=1/[\s^2^(Fo^2^)+(0.0328P)^2^+0.2730P] where P=(Fo^2^+2Fc^2^)/3'
_atom_sites_solution_hydrogens     geom
_atom_sites_solution_primary     direct
_atom_sites_solution_secondary     difmap
_refine_ls_shift/su_max     0.001
_refine_ls_shift/su_mean     0.000
_refine_diff_density_max     0.235
_refine_diff_density_min     -0.264
_refine_ls_extinction_method     none
_refine_ls_extinction_coef     ?
loop_
    _atom_type_symbol
    _atom_type_description
    _atom_type_scat_dispersion_real
    _atom_type_scat_dispersion_imag
    _atom_type_scat_source
    'C' 'C' 0.0033 0.0016
                         'International Tables Vol C Tables 4.2.6.8 and 6.1.1.4'
    'H' 'H' 0.0000 0.0000
                         'International Tables Vol C Tables 4.2.6.8 and 6.1.1.4'
    'N' 'N' 0.0061 0.0033
                         'International Tables Vol C Tables 4.2.6.8 and 6.1.1.4'
    'O' 'O' 0.0106 0.0060
                         'International Tables Vol C Tables 4.2.6.8 and 6.1.1.4'
    'Cl' 'Cl' 0.1484 0.1585
                         'International Tables Vol C Tables 4.2.6.8 and 6.1.1.4'
_computing_data_collection
;
CrysAlis PRO (Agilent, 2014)
;
_computing_cell_refinement
;
CrysAlis PRO (Agilent, 2014)
;
_computing_data_reduction
;
CrysAlis PRO (Agilent, 2014)
;
_computing_structure_solution
;
SIR92 (Altomare <i>et al.</i>, 1993)
;
_computing_structure_refinement
;
SHELXL97 (Sheldrick, 2008) within WinGX (Farrugia, 2012)
;
_computing_molecular_graphics
;
PLATON (Spek, 2009)
;
_computing_publication_material
;
PLATON (Spek, 2009)
;
loop_
    _atom_site_type_symbol
    _atom_site_label
    _atom_site_fract_x
    _atom_site_fract_y
    _atom_site_fract_z
    _atom_site_U_iso_or_equiv
    _atom_site_thermal_displace_type
    _atom_site_calc_flag
    _atom_site_refinement_flags
    _atom_site_occupancy
    _atom_site_disorder_assembly
    _atom_site_disorder_group
    Cl Cl3A 0.43721(11) 0.33427(5) 1.07395(5) 0.0409(2) Uani d . 1.000 . .
    Cl Cl5A 0.87160(12) -0.05932(5) 0.83964(5) 0.0423(2) Uani d . 1.000 . .
    O O11A 1.2226(3) 0.31888(13) 0.77458(13) 0.0356(5) Uani d . 1.000 . .
    O O13A 0.8276(3) 0.47790(19) 0.67505(15) 0.0575(7) Uani d . 1.000 . .
    O O14A 1.0229(3) 0.63014(15) 0.69348(14) 0.0476(6) Uani d . 1.000 . .
    C C1A 1.0356(4) 0.26801(19) 0.83573(17) 0.0271(6) Uani d . 1.000 . .
    C C2A 0.8470(4) 0.32703(19) 0.91505(17) 0.0281(6) Uani d . 1.000 . .
    C C3A 0.6719(4) 0.26282(19) 0.97100(17) 0.0279(6) Uani d . 1.000 . .
    C C4A 0.6730(4) 0.14542(19) 0.94986(17) 0.0307(7) Uani d . 1.000 . .
    C C5A 0.8641(4) 0.08971(19) 0.87030(18) 0.0303(7) Uani d . 1.000 . .
    C C6A 1.0479(4) 0.14815(19) 0.81392(18) 0.0300(7) Uani d . 1.000 . .
    C C12A 1.2129(4) 0.44437(19) 0.77898(19) 0.0306(7) Uani d . 1.000 . .
    C C13A 1.0030(4) 0.5221(2) 0.70886(18) 0.0335(7) Uani d . 1.000 . .
    O O4B 0.3249(3) 0.88990(15) 0.45028(14) 0.0502(6) Uani d . 1.000 . .
    N N1B 0.4795(4) 0.70096(19) 0.61100(17) 0.0416(7) Uani d D 1.000 . .
    C C2B 0.5070(5) 0.6814(2) 0.48655(19) 0.0395(8) Uani d . 1.000 . .
    C C3B 0.3059(4) 0.7719(2) 0.4277(2) 0.0418(8) Uani d . 1.000 . .
    C C5B 0.4761(4) 0.8273(2) 0.6354(2) 0.0415(8) Uani d . 1.000 . .
    C C6B 0.2754(5) 0.9090(2) 0.5686(2) 0.0466(8) Uani d . 1.000 . .
    H H2A 0.83820 0.40890 0.93060 0.0340 Uiso c R 1.000 . .
    H H4A 0.54740 0.10420 0.98840 0.0370 Uiso c R 1.000 . .
    H H6A 1.18090 0.10720 0.76100 0.0360 Uiso c R 1.000 . .
    H H12A 1.38860 0.46070 0.75130 0.0370 Uiso c R 1.000 . .
    H H13A 1.17790 0.46790 0.85940 0.0370 Uiso c R 1.000 . .
    H H11B 0.607(4) 0.648(2) 0.641(2) 0.0560 Uiso d D 1.000 . .
    H H12B 0.332(4) 0.684(2) 0.644(2) 0.0560 Uiso d D 1.000 . .
    H H21B 0.48270 0.59940 0.47290 0.0470 Uiso c R 1.000 . .
    H H22B 0.68720 0.68820 0.45520 0.0470 Uiso c R 1.000 . .
    H H31B 0.33260 0.76060 0.34450 0.0500 Uiso c R 1.000 . .
    H H32B 0.12620 0.75950 0.45370 0.0500 Uiso c R 1.000 . .
    H H51B 0.65360 0.84550 0.61490 0.0500 Uiso c R 1.000 . .
    H H52B 0.43210 0.84010 0.71790 0.0500 Uiso c R 1.000 . .
    H H61B 0.09660 0.89510 0.59410 0.0560 Uiso c R 1.000 . .
    H H62B 0.27880 0.99360 0.58300 0.0560 Uiso c R 1.000 . .
loop_
    _atom_site_aniso_label
    _atom_site_aniso_U_11
    _atom_site_aniso_U_22
    _atom_site_aniso_U_33
    _atom_site_aniso_U_12
    _atom_site_aniso_U_13
    _atom_site_aniso_U_23
    Cl3A 0.0453(3) 0.0386(3) 0.0341(3) -0.0032(3) 0.0093(2) -0.0012(2)
    Cl5A 0.0563(4) 0.0308(3) 0.0431(3) -0.0179(3) 0.0037(3) -0.0068(2)
    O11A 0.0296(8) 0.0266(8) 0.0495(10) -0.0083(6) 0.0073(7) 0.0017(7)
    O13A 0.0363(10) 0.0903(15) 0.0527(11) -0.0302(10) -0.0208(8) 0.0323(10)
    O14A 0.0523(10) 0.0345(10) 0.0491(10) 0.0042(8) -0.0036(8) 0.0083(8)
    C1A 0.0251(10) 0.0283(11) 0.0291(11) -0.0076(9) -0.0058(9) 0.0029(9)
    C2A 0.0310(11) 0.0228(11) 0.0310(11) -0.0054(9) -0.0070(9) 0.0017(9)
    C3A 0.0291(11) 0.0308(12) 0.0226(10) -0.0040(9) -0.0026(8) 0.0026(9)
    C4A 0.0329(12) 0.0330(12) 0.0274(11) -0.0113(9) -0.0018(9) 0.0046(9)
    C5A 0.0375(12) 0.0256(11) 0.0296(11) -0.0085(9) -0.0083(9) 0.0008(9)
    C6A 0.0296(11) 0.0303(12) 0.0292(11) -0.0048(9) -0.0011(9) -0.0009(9)
    C12A 0.0284(11) 0.0287(12) 0.0360(12) -0.0096(9) -0.0049(9) 0.0064(9)
    C13A 0.0237(11) 0.0456(15) 0.0264(11) -0.0012(10) 0.0042(9) 0.0080(10)
    O4B 0.0674(12) 0.0357(10) 0.0378(10) 0.0045(8) 0.0049(8) 0.0120(8)
    N1B 0.0414(12) 0.0407(12) 0.0338(11) 0.0095(9) -0.0037(9) 0.0096(9)
    C2B 0.0514(14) 0.0278(13) 0.0381(13) -0.0071(11) 0.0001(11) -0.0015(10)
    C3B 0.0354(13) 0.0572(17) 0.0337(13) -0.0095(11) -0.0082(10) -0.0012(11)
    C5B 0.0343(13) 0.0581(17) 0.0367(13) -0.0181(11) 0.0004(10) -0.0138(12)
    C6B 0.0626(16) 0.0292(13) 0.0433(14) -0.0040(12) 0.0095(12) -0.0008(11)
_geom_special_details
;
 Bond distances, angles etc. have been calculated using the
 rounded fractional coordinates. All su's are estimated
 from the variances of the (full) variance-covariance matrix.
 The cell esds are taken into account in the estimation of
 distances, angles and torsion angles
;
loop_
    _geom_bond_atom_site_label_1
    _geom_bond_atom_site_label_2
    _geom_bond_site_symmetry_1
    _geom_bond_site_symmetry_2
    _geom_bond_distance
    _geom_bond_publ_flag
    Cl3A C3A . . 1.746(2) no
    Cl5A C5A . . 1.744(2) no
    O11A C1A . . 1.364(3) no
    O11A C12A . . 1.421(3) no
    O13A C13A . . 1.228(3) no
    O14A C13A . . 1.257(3) no
    O4B C6B . . 1.416(3) no
    O4B C3B . . 1.407(3) no
    N1B C2B . . 1.485(3) no
    N1B C5B . . 1.477(3) no
    N1B H12B . . 0.88(2) no
    N1B H11B . . 0.88(2) no
    C1A C2A . . 1.384(3) no
    C1A C6A . . 1.388(3) no
    C2A C3A . . 1.383(3) no
    C3A C4A . . 1.370(3) no
    C4A C5A . . 1.379(3) no
    C5A C6A . . 1.377(3) no
    C12A C13A . . 1.522(3) no
    C2A H2A . . 0.9500 no
    C4A H4A . . 0.9500 no
    C6A H6A . . 0.9500 no
    C12A H12A . . 0.9900 no
    C12A H13A . . 0.9900 no
    C2B C3B . . 1.490(3) no
    C5B C6B . . 1.489(3) no
    C2B H21B . . 0.9900 no
    C2B H22B . . 0.9900 no
    C3B H31B . . 0.9900 no
    C3B H32B . . 0.9900 no
    C5B H51B . . 0.9900 no
    C5B H52B . . 0.9900 no
    C6B H61B . . 0.9900 no
    C6B H62B . . 0.9900 no
loop_
    _geom_angle_atom_site_label_1
    _geom_angle_atom_site_label_2
    _geom_angle_atom_site_label_3
    _geom_angle_site_symmetry_1
    _geom_angle_site_symmetry_2
    _geom_angle_site_symmetry_3
    _geom_angle
    _geom_angle_publ_flag
    C1A O11A C12A . . . 120.24(17) no
    C3B O4B C6B . . . 109.96(17) no
    C2B N1B C5B . . . 111.72(18) no
    C5B N1B H11B . . . 114.7(15) no
    C2B N1B H12B . . . 112.3(15) no
    H11B N1B H12B . . . 105(2) no
    C2B N1B H11B . . . 106.6(15) no
    C5B N1B H12B . . . 106.7(15) no
    O11A C1A C6A . . . 114.67(18) no
    C2A C1A C6A . . . 120.75(19) no
    O11A C1A C2A . . . 124.57(19) no
    C1A C2A C3A . . . 117.77(19) no
    Cl3A C3A C4A . . . 118.09(16) no
    C2A C3A C4A . . . 123.29(19) no
    Cl3A C3A C2A . . . 118.62(16) no
    C3A C4A C5A . . . 117.18(19) no
    Cl5A C5A C6A . . . 119.03(16) no
    Cl5A C5A C4A . . . 118.85(16) no
    C4A C5A C6A . . . 122.1(2) no
    C1A C6A C5A . . . 118.84(19) no
    O11A C12A C13A . . . 113.95(18) no
    O14A C13A C12A . . . 115.08(19) no
    O13A C13A O14A . . . 125.4(2) no
    O13A C13A C12A . . . 119.5(2) no
    C3A C2A H2A . . . 121.00 no
    C1A C2A H2A . . . 121.00 no
    C3A C4A H4A . . . 121.00 no
    C5A C4A H4A . . . 121.00 no
    C5A C6A H6A . . . 121.00 no
    C1A C6A H6A . . . 121.00 no
    C13A C12A H12A . . . 109.00 no
    O11A C12A H12A . . . 109.00 no
    C13A C12A H13A . . . 109.00 no
    O11A C12A H13A . . . 109.00 no
    H12A C12A H13A . . . 108.00 no
    N1B C2B C3B . . . 110.27(19) no
    O4B C3B C2B . . . 111.23(18) no
    N1B C5B C6B . . . 109.70(19) no
    O4B C6B C5B . . . 111.47(19) no
    N1B C2B H21B . . . 110.00 no
    N1B C2B H22B . . . 110.00 no
    C3B C2B H21B . . . 110.00 no
    C3B C2B H22B . . . 110.00 no
    H21B C2B H22B . . . 108.00 no
    O4B C3B H31B . . . 109.00 no
    O4B C3B H32B . . . 109.00 no
    C2B C3B H31B . . . 109.00 no
    C2B C3B H32B . . . 109.00 no
    H31B C3B H32B . . . 108.00 no
    N1B C5B H51B . . . 110.00 no
    N1B C5B H52B . . . 110.00 no
    C6B C5B H51B . . . 110.00 no
    C6B C5B H52B . . . 110.00 no
    H51B C5B H52B . . . 108.00 no
    O4B C6B H61B . . . 109.00 no
    O4B C6B H62B . . . 109.00 no
    C5B C6B H61B . . . 109.00 no
    C5B C6B H62B . . . 109.00 no
    H61B C6B H62B . . . 108.00 no
loop_
    _geom_torsion_atom_site_label_1
    _geom_torsion_atom_site_label_2
    _geom_torsion_atom_site_label_3
    _geom_torsion_atom_site_label_4
    _geom_torsion_site_symmetry_1
    _geom_torsion_site_symmetry_2
    _geom_torsion_site_symmetry_3
    _geom_torsion_site_symmetry_4
    _geom_torsion
    _geom_torsion_publ_flag
    C12A O11A C1A C2A . . . . -8.1(3) no
    C12A O11A C1A C6A . . . . 172.70(18) no
    C1A O11A C12A C13A . . . . -76.5(2) no
    C3B O4B C6B C5B . . . . 62.3(2) no
    C6B O4B C3B C2B . . . . -61.6(2) no
    C2B N1B C5B C6B . . . . 51.4(3) no
    C5B N1B C2B C3B . . . . -51.2(3) no
    C2A C1A C6A C5A . . . . 1.8(3) no
    O11A C1A C2A C3A . . . . -179.44(19) no
    C6A C1A C2A C3A . . . . -0.3(3) no
    O11A C1A C6A C5A . . . . -178.92(19) no
    C1A C2A C3A C4A . . . . -1.5(3) no
    C1A C2A C3A Cl3A . . . . 178.48(16) no
    Cl3A C3A C4A C5A . . . . -178.43(16) no
    C2A C3A C4A C5A . . . . 1.5(3) no
    C3A C4A C5A Cl5A . . . . -179.46(16) no
    C3A C4A C5A C6A . . . . 0.2(3) no
    C4A C5A C6A C1A . . . . -1.8(3) no
    Cl5A C5A C6A C1A . . . . 177.83(16) no
    O11A C12A C13A O13A . . . . 15.0(3) no
    O11A C12A C13A O14A . . . . -167.02(18) no
    N1B C2B C3B O4B . . . . 56.1(2) no
    N1B C5B C6B O4B . . . . -56.9(2) no
loop_
    _geom_hbond_atom_site_label_D
    _geom_hbond_atom_site_label_H
    _geom_hbond_atom_site_label_A
    _geom_hbond_site_symmetry_A
    _geom_hbond_distance_DH
    _geom_hbond_distance_HA
    _geom_hbond_distance_DA
    _geom_hbond_angle_DHA
    _geom_hbond_publ_flag
    N1B H11B O13A . 0.88(2) 2.07(2) 2.892(3) 156(2) yes
    N1B H11B O14A . 0.88(2) 2.26(2) 2.988(3) 140.8(19) yes
    N1B H12B O14A 1_455 0.88(2) 1.87(2) 2.737(3) 170(2) yes
    C12A H12A O13A 1_655 0.99 2.41 3.398(3) 173 yes
_iucr_refine_instructions_details
;
TITL gs15gs13 35DMORPH in P-1
CELL  0.71073   5.1733  11.3751  11.7808   86.904   85.106   77.936
ZERR     2.00   0.0004   0.0010   0.0010    0.007    0.007    0.007
LATT   1
SFAC  C    H    N    O    CL
UNIT  24   30   2    8    4
MERG   2
OMIT    -4.00  52.00
DFIX  0.88  0.02  N1B  H11B  N1B  H12B
FMAP   2
PLAN   10
BOND   $H
ACTA
L.S.  10
TEMP   -73.00
WGHT    0.032800    0.273000
FVAR       9.88566
CL5A  5    0.871601   -0.059325    0.839638    11.00000    0.05627    0.03077 =
         0.04310   -0.00676    0.00369   -0.01786
CL3A  5    0.437205    0.334268    1.073950    11.00000    0.04527    0.03863 =
         0.03410   -0.00123    0.00930   -0.00320
O11A  4    1.222603    0.318877    0.774579    11.00000    0.02960    0.02662 =
         0.04952    0.00171    0.00730   -0.00831
O4B   4    0.324925    0.889905    0.450276    11.00000    0.06735    0.03573 =
         0.03776    0.01199    0.00491    0.00446
O14A  4    1.022878    0.630137    0.693481    11.00000    0.05225    0.03454 =
         0.04915    0.00826   -0.00355    0.00418
O13A  4    0.827603    0.477898    0.675054    11.00000    0.03633    0.09029 =
         0.05267    0.03233   -0.02085   -0.03017
N1B   3    0.479548    0.700956    0.610997    11.00000    0.04139    0.04070 =
         0.03384    0.00959   -0.00370    0.00954
C2A   1    0.847043    0.327031    0.915049    11.00000    0.03102    0.02276 =
         0.03096    0.00167   -0.00701   -0.00540
AFIX  43
H2A   2    0.838221    0.408928    0.930554    11.00000   -1.20000
AFIX   0
C6A   1    1.047933    0.148151    0.813924    11.00000    0.02964    0.03033 =
         0.02917   -0.00091   -0.00107   -0.00480
AFIX  43
H6A   2    1.180867    0.107179    0.761046    11.00000   -1.20000
AFIX   0
C4A   1    0.672974    0.145424    0.949859    11.00000    0.03286    0.03296 =
         0.02745    0.00460   -0.00181   -0.01127
AFIX  43
H4A   2    0.547364    0.104170    0.988373    11.00000   -1.20000
AFIX   0
C5A   1    0.864112    0.089709    0.870304    11.00000    0.03745    0.02556 =
         0.02959    0.00077   -0.00835   -0.00854
C12A  1    1.212948    0.444369    0.778983    11.00000    0.02841    0.02868 =
         0.03599    0.00638   -0.00493   -0.00959
AFIX  23
H12A  2    1.388592    0.460696    0.751274    11.00000   -1.20000
H13A  2    1.177880    0.467923    0.859405    11.00000   -1.20000
AFIX   0
C3A   1    0.671918    0.262824    0.971002    11.00000    0.02912    0.03075 =
         0.02260    0.00264   -0.00263   -0.00402
C1A   1    1.035553    0.268006    0.835726    11.00000    0.02512    0.02833 =
         0.02906    0.00291   -0.00584   -0.00760
C13A  1    1.003021    0.522122    0.708860    11.00000    0.02372    0.04556 =
         0.02640    0.00800    0.00425   -0.00122
C5B   1    0.476121    0.827305    0.635427    11.00000    0.03431    0.05811 =
         0.03674   -0.01382    0.00044   -0.01814
AFIX  23
H51B  2    0.653562    0.845495    0.614884    11.00000   -1.20000
H52B  2    0.432133    0.840056    0.717881    11.00000   -1.20000
AFIX   0
C3B   1    0.305898    0.771931    0.427721    11.00000    0.03543    0.05720 =
         0.03373   -0.00121   -0.00821   -0.00951
AFIX  23
H31B  2    0.332606    0.760578    0.344499    11.00000   -1.20000
H32B  2    0.126183    0.759480    0.453734    11.00000   -1.20000
AFIX   0
C2B   1    0.506990    0.681364    0.486548    11.00000    0.05142    0.02777 =
         0.03809   -0.00147    0.00015   -0.00708
AFIX  23
H21B  2    0.482668    0.599378    0.472906    11.00000   -1.20000
H22B  2    0.687168    0.688208    0.455151    11.00000   -1.20000
AFIX   0
C6B   1    0.275441    0.908993    0.568567    11.00000    0.06264    0.02917 =
         0.04334   -0.00082    0.00949   -0.00396
AFIX  23
H61B  2    0.096624    0.895073    0.594135    11.00000   -1.20000
H62B  2    0.278770    0.993577    0.583014    11.00000   -1.20000
AFIX   0
H11B  2    0.606566    0.647828    0.641167    11.00000   -1.20000
H12B  2    0.332097    0.683941    0.644151    11.00000   -1.20000
HKLF 4
REM  gs15gs13 35DMORPH in P-1
REM R1 =  0.0388 for   2096 Fo > 4sig(Fo)  and  0.0540 for all   2646 data
REM    178 parameters refined using      2 restraints
END
WGHT      0.0330      0.2681
REM Highest difference peak  0.235,  deepest hole -0.264,  1-sigma level  0.052
Q1    1   0.8276  0.5166  0.7219  11.00000  0.05    0.23
Q2    1   0.7125 -0.0157  0.8106  11.00000  0.05    0.22
Q3    1   1.1000  0.6621  0.7372  11.00000  0.05    0.20
Q4    1   0.7353 -0.0269  1.0772  11.00000  0.05    0.18
Q5    1   0.7175  0.3071  0.9227  11.00000  0.05    0.18
Q6    1   0.8774  0.0843  0.9347  11.00000  0.05    0.18
Q7    1   1.0283  0.1201  0.8849  11.00000  0.05    0.18
Q8    1   0.8654  0.4410  0.6641  11.00000  0.05    0.17
Q9    1   0.7677  0.7562  0.4869  11.00000  0.05    0.17
Q10   1   0.7278  0.4641  0.6640  11.00000  0.05    0.17
;
data_IV
_audit_creation_method     SHELXL-97
_chemical_name_systematic
;
Tetrahydro-2<i>H</i>-1,4-oxazin-4-ium (2,4-dichlorophenoxy)acetate
;
_chemical_name_common     'morpholinium (2,4-dichlorophenoxy)acetate'
_chemical_formula_moiety     'C4 H10 N O +, C8 H5 Cl2 O3 -'
_chemical_formula_sum     'C12 H15 Cl2 N O4'
_chemical_formula_iupac     'C4 H10 N O +, C8 H5 Cl2 O3 -'
_chemical_formula_weight     308.15
_chemical_melting_point     ?
_symmetry_cell_setting     monoclinic
_symmetry_space_group_name_H-M     'P 21/c'
_symmetry_space_group_name_Hall     '-P 2ybc'
loop_
    _symmetry_equiv_pos_as_xyz
    'x, y, z'
    '-x, y+1/2, -z+1/2'
    '-x, -y, -z'
    'x, -y+1/2, z+1/2'
_cell_length_a     9.3657(5)
_cell_length_b     7.1702(3)
_cell_length_c     21.1340(11)
_cell_angle_alpha     90.00
_cell_angle_beta     97.981(5)
_cell_angle_gamma     90.00
_cell_volume     1405.48(12)
_cell_formula_units_Z     4
_cell_measurement_reflns_used     2359
_cell_measurement_theta_min     3.58
_cell_measurement_theta_max     28.39
_cell_measurement_temperature     200(2)
_exptl_crystal_description     'plate'
_exptl_crystal_colour     'colourless'
_exptl_crystal_size_max     0.35
_exptl_crystal_size_mid     0.35
_exptl_crystal_size_min     0.12
_exptl_crystal_density_diffrn     1.456
_exptl_crystal_density_meas     ?
_exptl_crystal_density_method     'not measured'
_exptl_crystal_F_000     640
_exptl_absorpt_coefficient_mu     0.470
_exptl_absorpt_correction_type     multi-scan
_exptl_absorpt_process_details
;
(CrysAlis PRO; Agilent, 2014)
;
_exptl_absorpt_correction_T_min     0.933
_exptl_absorpt_correction_T_max     0.980
_exptl_special_details     ?
_diffrn_ambient_temperature     200(2)
_diffrn_radiation_type     MoK\a
_diffrn_radiation_wavelength     0.71073
_diffrn_radiation_source     'Enhance (Mo) X-ray source'
_diffrn_radiation_monochromator     graphite
_diffrn_measurement_device_type     'Oxford Diffraction Gemini-S CCD-detector'
_diffrn_measurement_method     '\w scans'
_diffrn_detector_area_resol_mean     16.077
_diffrn_reflns_number     6400
_diffrn_reflns_av_R_equivalents     0.0260
_diffrn_reflns_av_sigmaI/netI     0.0365
_diffrn_reflns_theta_min     3.44
_diffrn_reflns_theta_max     26.00
_diffrn_reflns_theta_full     26.00
_diffrn_measured_fraction_theta_max     0.998
_diffrn_measured_fraction_theta_full     0.998
_diffrn_reflns_limit_h_min     -9
_diffrn_reflns_limit_h_max     11
_diffrn_reflns_limit_k_min     -8
_diffrn_reflns_limit_k_max     8
_diffrn_reflns_limit_l_min     -26
_diffrn_reflns_limit_l_max     20
_diffrn_standards_number     0
_diffrn_standards_interval_count     .
_diffrn_standards_interval_time     .
_diffrn_standards_decay_%     ?
_refine_special_details
;
 Refinement of F^2^ against ALL reflections.  The weighted R-factor wR and
 goodness of fit S are based on F^2^, conventional R-factors R are based
 on F, with F set to zero for negative F^2^. The threshold expression of
 F^2^ > 2sigma(F^2^) is used only for calculating R-factors(gt) etc. and is
 not relevant to the choice of reflections for refinement.  R-factors based
 on F^2^ are statistically about twice as large as those based on F, and R-
 factors based on ALL data will be even larger.
;
_reflns_number_total     2754
_reflns_number_gt     2273
_reflns_threshold_expression     'I.2\s(I)'
_refine_ls_structure_factor_coef     Fsqd
_refine_ls_matrix_type     full
_refine_ls_R_factor_all     0.0509
_refine_ls_R_factor_gt     0.0379
_refine_ls_wR_factor_gt     0.0843
_refine_ls_wR_factor_ref     0.0909
_refine_ls_goodness_of_fit_ref     1.035
_refine_ls_restrained_S_all     1.037
_refine_ls_number_reflns     2754
_refine_ls_number_parameters     178
_refine_ls_number_restraints     2
_refine_ls_hydrogen_treatment     mixed
_refine_ls_weighting_scheme     calc
_refine_ls_weighting_details
         'calc w=1/[\s^2^(Fo^2^)+(0.0405P)^2^+0.3419P] where P=(Fo^2^+2Fc^2^)/3'
_atom_sites_solution_hydrogens     geom
_atom_sites_solution_primary     direct
_atom_sites_solution_secondary     difmap
_refine_ls_shift/su_max     0.000
_refine_ls_shift/su_mean     0.000
_refine_diff_density_max     0.277
_refine_diff_density_min     -0.258
_refine_ls_extinction_method     none
_refine_ls_extinction_coef     ?
loop_
    _atom_type_symbol
    _atom_type_description
    _atom_type_scat_dispersion_real
    _atom_type_scat_dispersion_imag
    _atom_type_scat_source
    'C' 'C' 0.0033 0.0016
                         'International Tables Vol C Tables 4.2.6.8 and 6.1.1.4'
    'H' 'H' 0.0000 0.0000
                         'International Tables Vol C Tables 4.2.6.8 and 6.1.1.4'
    'N' 'N' 0.0061 0.0033
                         'International Tables Vol C Tables 4.2.6.8 and 6.1.1.4'
    'O' 'O' 0.0106 0.0060
                         'International Tables Vol C Tables 4.2.6.8 and 6.1.1.4'
    'Cl' 'Cl' 0.1484 0.1585
                         'International Tables Vol C Tables 4.2.6.8 and 6.1.1.4'
_computing_data_collection
;
CrysAlis PRO (Agilent, 2014)
;
_computing_cell_refinement
;
CrysAlis PRO (Agilent, 2014)
;
_computing_data_reduction
;
CrysAlis PRO (Agilent, 2014)
;
_computing_structure_solution
;
SIR92 (Altomare <i>et al.</i>, 1993)
;
_computing_structure_refinement
;
SHELXL97 (Sheldrick, 2008) within WinGX (Farrugia, 2012)
;
_computing_molecular_graphics
;
PLATON (Spek, 2009)
;
_computing_publication_material
;
PLATON (Spek, 2009)
;
loop_
    _atom_site_type_symbol
    _atom_site_label
    _atom_site_fract_x
    _atom_site_fract_y
    _atom_site_fract_z
    _atom_site_U_iso_or_equiv
    _atom_site_thermal_displace_type
    _atom_site_calc_flag
    _atom_site_refinement_flags
    _atom_site_occupancy
    _atom_site_disorder_assembly
    _atom_site_disorder_group
    Cl Cl2A 0.23659(5) 0.74483(6) 0.41042(2) 0.0354(2) Uani d . 1.000 . .
    Cl Cl4A 0.15479(6) 0.32605(9) 0.19759(2) 0.0500(2) Uani d . 1.000 . .
    O O11A 0.13251(13) 0.42531(17) 0.47171(6) 0.0276(4) Uani d . 1.000 . .
    O O13A 0.34279(13) 0.1659(2) 0.50395(7) 0.0390(5) Uani d . 1.000 . .
    O O14A 0.19747(12) -0.01154(18) 0.55307(6) 0.0313(4) Uani d . 1.000 . .
    C C1A 0.13210(17) 0.3923(3) 0.40846(8) 0.0236(5) Uani d . 1.000 . .
    C C2A 0.18091(18) 0.5368(3) 0.37274(9) 0.0255(5) Uani d . 1.000 . .
    C C3A 0.18796(19) 0.5185(3) 0.30830(9) 0.0305(6) Uani d . 1.000 . .
    C C4A 0.14433(19) 0.3520(3) 0.27899(9) 0.0319(6) Uani d . 1.000 . .
    C C5A 0.0933(2) 0.2087(3) 0.31247(10) 0.0348(6) Uani d . 1.000 . .
    C C6A 0.08662(19) 0.2287(3) 0.37705(9) 0.0306(6) Uani d . 1.000 . .
    C C12A 0.10285(19) 0.2707(3) 0.51091(9) 0.0270(6) Uani d . 1.000 . .
    C C13A 0.22590(18) 0.1309(2) 0.52275(8) 0.0226(5) Uani d . 1.000 . .
    O O4B 0.56703(19) 0.3986(3) 0.31170(7) 0.0591(6) Uani d . 1.000 . .
    N N1B 0.55499(17) 0.2047(2) 0.42729(8) 0.0293(5) Uani d D 1.000 . .
    C C2B 0.5720(2) 0.4092(3) 0.42590(10) 0.0353(7) Uani d . 1.000 . .
    C C3B 0.6444(3) 0.4633(3) 0.37002(11) 0.0509(8) Uani d . 1.000 . .
    C C5B 0.5609(3) 0.2016(4) 0.31253(11) 0.0541(9) Uani d . 1.000 . .
    C C6B 0.4830(2) 0.1326(3) 0.36568(11) 0.0412(7) Uani d . 1.000 . .
    H H3A 0.22200 0.61780 0.28470 0.0370 Uiso c R 1.000 . .
    H H5A 0.06260 0.09580 0.29130 0.0420 Uiso c R 1.000 . .
    H H6A 0.05060 0.12950 0.40010 0.0370 Uiso c R 1.000 . .
    H H12A 0.01550 0.20560 0.49020 0.0320 Uiso c R 1.000 . .
    H H13A 0.08180 0.31880 0.55260 0.0320 Uiso c R 1.000 . .
    H H11B 0.6420(17) 0.149(3) 0.4381(9) 0.0350 Uiso d D 1.000 . .
    H H12B 0.507(2) 0.180(3) 0.4587(8) 0.0350 Uiso d D 1.000 . .
    H H21B 0.63050 0.45170 0.46590 0.0420 Uiso c R 1.000 . .
    H H22B 0.47630 0.46970 0.42270 0.0420 Uiso c R 1.000 . .
    H H31B 0.65250 0.60090 0.36850 0.0610 Uiso c R 1.000 . .
    H H32B 0.74300 0.41080 0.37530 0.0610 Uiso c R 1.000 . .
    H H51B 0.66010 0.15050 0.31820 0.0650 Uiso c R 1.000 . .
    H H52B 0.51060 0.15630 0.27110 0.0650 Uiso c R 1.000 . .
    H H61B 0.38150 0.17540 0.35850 0.0490 Uiso c R 1.000 . .
    H H62B 0.48330 -0.00540 0.36630 0.0490 Uiso c R 1.000 . .
loop_
    _atom_site_aniso_label
    _atom_site_aniso_U_11
    _atom_site_aniso_U_22
    _atom_site_aniso_U_33
    _atom_site_aniso_U_12
    _atom_site_aniso_U_13
    _atom_site_aniso_U_23
    Cl2A 0.0474(3) 0.0221(3) 0.0376(3) -0.0043(2) 0.0088(2) 0.0006(2)
    Cl4A 0.0576(4) 0.0620(4) 0.0312(3) 0.0069(3) 0.0087(2) -0.0094(3)
    O11A 0.0339(7) 0.0222(7) 0.0274(7) 0.0037(6) 0.0072(5) 0.0055(6)
    O13A 0.0247(7) 0.0429(9) 0.0524(9) 0.0066(6) 0.0162(6) 0.0154(7)
    O14A 0.0291(7) 0.0282(7) 0.0368(8) 0.0031(6) 0.0056(6) 0.0117(6)
    C1A 0.0202(8) 0.0236(9) 0.0265(10) 0.0059(7) 0.0019(7) 0.0052(8)
    C2A 0.0228(9) 0.0222(9) 0.0315(10) 0.0032(8) 0.0036(7) 0.0015(8)
    C3A 0.0290(10) 0.0325(11) 0.0307(11) 0.0034(9) 0.0063(8) 0.0071(9)
    C4A 0.0295(10) 0.0386(12) 0.0268(10) 0.0064(9) 0.0010(8) -0.0019(9)
    C5A 0.0328(10) 0.0302(11) 0.0389(12) -0.0021(9) -0.0040(9) -0.0053(9)
    C6A 0.0283(10) 0.0260(10) 0.0363(11) -0.0026(8) 0.0003(8) 0.0041(9)
    C12A 0.0259(9) 0.0278(10) 0.0288(10) 0.0031(8) 0.0090(7) 0.0080(8)
    C13A 0.0236(9) 0.0225(9) 0.0214(9) 0.0011(8) 0.0025(7) -0.0005(8)
    O4B 0.0774(12) 0.0641(12) 0.0344(9) -0.0058(10) 0.0026(8) 0.0203(9)
    N1B 0.0245(8) 0.0311(9) 0.0338(9) 0.0047(7) 0.0089(7) 0.0114(8)
    C2B 0.0385(11) 0.0292(11) 0.0367(12) 0.0044(9) 0.0001(9) 0.0014(9)
    C3B 0.0611(15) 0.0443(14) 0.0466(14) -0.0155(12) 0.0046(11) 0.0164(12)
    C5B 0.0596(15) 0.0678(18) 0.0337(13) 0.0014(14) 0.0025(11) -0.0126(13)
    C6B 0.0362(11) 0.0337(12) 0.0524(14) -0.0035(10) 0.0012(10) -0.0015(10)
_geom_special_details
;
 Bond distances, angles etc. have been calculated using the
 rounded fractional coordinates. All su's are estimated
 from the variances of the (full) variance-covariance matrix.
 The cell esds are taken into account in the estimation of
 distances, angles and torsion angles
;
loop_
    _geom_bond_atom_site_label_1
    _geom_bond_atom_site_label_2
    _geom_bond_site_symmetry_1
    _geom_bond_site_symmetry_2
    _geom_bond_distance
    _geom_bond_publ_flag
    Cl2A C2A . . 1.737(2) no
    Cl4A C4A . . 1.7466(19) no
    O11A C1A . . 1.357(2) no
    O11A C12A . . 1.434(2) no
    O13A C13A . . 1.241(2) no
    O14A C13A . . 1.254(2) no
    O4B C5B . . 1.414(4) no
    O4B C3B . . 1.418(3) no
    N1B C2B . . 1.476(3) no
    N1B C6B . . 1.474(3) no
    N1B H12B . . 0.870(18) no
    N1B H11B . . 0.908(18) no
    C1A C2A . . 1.396(3) no
    C1A C6A . . 1.386(3) no
    C2A C3A . . 1.379(3) no
    C3A C4A . . 1.380(3) no
    C4A C5A . . 1.371(3) no
    C5A C6A . . 1.382(3) no
    C12A C13A . . 1.522(3) no
    C3A H3A . . 0.9500 no
    C5A H5A . . 0.9500 no
    C6A H6A . . 0.9500 no
    C12A H12A . . 0.9900 no
    C12A H13A . . 0.9900 no
    C2B C3B . . 1.492(3) no
    C5B C6B . . 1.506(3) no
    C2B H21B . . 0.9900 no
    C2B H22B . . 0.9900 no
    C3B H31B . . 0.9900 no
    C3B H32B . . 0.9900 no
    C5B H51B . . 0.9900 no
    C5B H52B . . 0.9900 no
    C6B H61B . . 0.9900 no
    C6B H62B . . 0.9900 no
loop_
    _geom_angle_atom_site_label_1
    _geom_angle_atom_site_label_2
    _geom_angle_atom_site_label_3
    _geom_angle_site_symmetry_1
    _geom_angle_site_symmetry_2
    _geom_angle_site_symmetry_3
    _geom_angle
    _geom_angle_publ_flag
    C1A O11A C12A . . . 117.39(15) no
    C3B O4B C5B . . . 109.44(17) no
    C2B N1B C6B . . . 111.61(16) no
    C6B N1B H11B . . . 110.6(12) no
    C2B N1B H12B . . . 106.6(14) no
    H11B N1B H12B . . . 105.0(17) no
    C2B N1B H11B . . . 110.3(13) no
    C6B N1B H12B . . . 112.4(12) no
    O11A C1A C6A . . . 125.33(17) no
    C2A C1A C6A . . . 118.12(16) no
    O11A C1A C2A . . . 116.55(17) no
    C1A C2A C3A . . . 121.85(19) no
    Cl2A C2A C3A . . . 118.83(16) no
    Cl2A C2A C1A . . . 119.32(14) no
    C2A C3A C4A . . . 118.28(19) no
    C3A C4A C5A . . . 121.29(18) no
    Cl4A C4A C3A . . . 118.72(15) no
    Cl4A C4A C5A . . . 119.99(16) no
    C4A C5A C6A . . . 119.92(19) no
    C1A C6A C5A . . . 120.52(18) no
    O11A C12A C13A . . . 113.66(14) no
    O14A C13A C12A . . . 114.26(15) no
    O13A C13A O14A . . . 126.00(15) no
    O13A C13A C12A . . . 119.72(15) no
    C4A C3A H3A . . . 121.00 no
    C2A C3A H3A . . . 121.00 no
    C4A C5A H5A . . . 120.00 no
    C6A C5A H5A . . . 120.00 no
    C5A C6A H6A . . . 120.00 no
    C1A C6A H6A . . . 120.00 no
    C13A C12A H12A . . . 109.00 no
    O11A C12A H12A . . . 109.00 no
    C13A C12A H13A . . . 109.00 no
    O11A C12A H13A . . . 109.00 no
    H12A C12A H13A . . . 108.00 no
    N1B C2B C3B . . . 109.65(17) no
    O4B C3B C2B . . . 111.7(2) no
    O4B C5B C6B . . . 111.2(2) no
    N1B C6B C5B . . . 109.52(17) no
    N1B C2B H21B . . . 110.00 no
    N1B C2B H22B . . . 110.00 no
    C3B C2B H21B . . . 110.00 no
    C3B C2B H22B . . . 110.00 no
    H21B C2B H22B . . . 108.00 no
    O4B C3B H31B . . . 109.00 no
    O4B C3B H32B . . . 109.00 no
    C2B C3B H31B . . . 109.00 no
    C2B C3B H32B . . . 109.00 no
    H31B C3B H32B . . . 108.00 no
    O4B C5B H51B . . . 109.00 no
    O4B C5B H52B . . . 109.00 no
    C6B C5B H51B . . . 109.00 no
    C6B C5B H52B . . . 109.00 no
    H51B C5B H52B . . . 108.00 no
    N1B C6B H61B . . . 110.00 no
    N1B C6B H62B . . . 110.00 no
    C5B C6B H61B . . . 110.00 no
    C5B C6B H62B . . . 110.00 no
    H61B C6B H62B . . . 108.00 no
loop_
    _geom_torsion_atom_site_label_1
    _geom_torsion_atom_site_label_2
    _geom_torsion_atom_site_label_3
    _geom_torsion_atom_site_label_4
    _geom_torsion_site_symmetry_1
    _geom_torsion_site_symmetry_2
    _geom_torsion_site_symmetry_3
    _geom_torsion_site_symmetry_4
    _geom_torsion
    _geom_torsion_publ_flag
    C12A O11A C1A C2A . . . . -171.22(15) no
    C12A O11A C1A C6A . . . . 9.2(2) no
    C1A O11A C12A C13A . . . . 72.91(19) no
    C5B O4B C3B C2B . . . . -61.7(2) no
    C3B O4B C5B C6B . . . . 61.5(3) no
    C6B N1B C2B C3B . . . . -52.8(2) no
    C2B N1B C6B C5B . . . . 52.8(2) no
    O11A C1A C6A C5A . . . . -178.82(17) no
    C2A C1A C6A C5A . . . . 1.6(3) no
    O11A C1A C2A C3A . . . . 178.80(16) no
    C6A C1A C2A Cl2A . . . . 179.20(14) no
    O11A C1A C2A Cl2A . . . . -0.4(2) no
    C6A C1A C2A C3A . . . . -1.6(3) no
    Cl2A C2A C3A C4A . . . . 179.56(14) no
    C1A C2A C3A C4A . . . . 0.4(3) no
    C2A C3A C4A Cl4A . . . . -179.24(14) no
    C2A C3A C4A C5A . . . . 0.9(3) no
    Cl4A C4A C5A C6A . . . . 179.27(15) no
    C3A C4A C5A C6A . . . . -0.9(3) no
    C4A C5A C6A C1A . . . . -0.5(3) no
    O11A C12A C13A O13A . . . . 6.5(2) no
    O11A C12A C13A O14A . . . . -175.12(14) no
    N1B C2B C3B O4B . . . . 57.1(2) no
    O4B C5B C6B N1B . . . . -57.3(2) no
loop_
    _geom_hbond_atom_site_label_D
    _geom_hbond_atom_site_label_H
    _geom_hbond_atom_site_label_A
    _geom_hbond_site_symmetry_A
    _geom_hbond_distance_DH
    _geom_hbond_distance_HA
    _geom_hbond_distance_DA
    _geom_hbond_angle_DHA
    _geom_hbond_publ_flag
    N1B H11B O13A 3_656 0.908(18) 2.56(2) 3.115(2) 119.8(14) yes
    N1B H11B O14A 3_656 0.908(18) 1.786(18) 2.683(2) 169(2) yes
    N1B H12B O13A . 0.870(18) 1.923(18) 2.747(2) 157.5(17) yes
    C12A H12A O14A 3_556 0.99 2.50 3.484(2) 173 yes
    C2B H21B O11A 3_666 0.99 2.57 3.477(2) 151 yes
    C5B H52B O4B 2_645 0.99 2.58 3.489(3) 153 yes
_iucr_refine_instructions_details
;
TITL gs15gs11 24DMORPH
CELL   0.71073  9.3657  7.1702 21.1340   90.000   97.981   90.000
ZERR   4        0.0005  0.0003  0.0011    0.000    0.005    0.000
LATT   1
SYMM  - X, 1/2 + Y, 1/2 - Z
SFAC  C    H    N    O    CL
UNIT  48   60   4    16   8
MERG   2
OMIT  -4  52
DFIX  0.90 0.02  N1B H11B N1B H12B
FMAP   2
PLAN   10
ACTA
BOND   $H
L.S.  10
TEMP   -73.00
WGHT    0.040500    0.341900
FVAR       6.19830
CL2A  5    0.236587    0.744829    0.410415    11.00000    0.04738    0.02210 =
         0.03762    0.00058    0.00879   -0.00429
CL4A  5    0.154786    0.326054    0.197593    11.00000    0.05755    0.06203 =
         0.03115   -0.00945    0.00874    0.00686
O11A  4    0.132510    0.425309    0.471710    11.00000    0.03388    0.02217 =
         0.02739    0.00550    0.00718    0.00369
O14A  4    0.197473   -0.011537    0.553068    11.00000    0.02914    0.02822 =
         0.03684    0.01171    0.00563    0.00307
O13A  4    0.342786    0.165949    0.503945    11.00000    0.02470    0.04285 =
         0.05237    0.01540    0.01617    0.00665
O4B   4    0.567026    0.398640    0.311697    11.00000    0.07743    0.06413 =
         0.03438    0.02028    0.00265   -0.00583
N1B   3    0.554988    0.204701    0.427293    11.00000    0.02447    0.03114 =
         0.03378    0.01140    0.00892    0.00472
H11B  2    0.642040    0.149481    0.438122    11.00000   -1.20000
H12B  2    0.507077    0.179620    0.458735    11.00000   -1.20000
C2B   1    0.572000    0.409167    0.425903    11.00000    0.03848    0.02923 =
         0.03671    0.00135    0.00011    0.00441
AFIX  23
H21B  2    0.630505    0.451715    0.465928    11.00000   -1.20000
H22B  2    0.476255    0.469694    0.422668    11.00000   -1.20000
AFIX   0
C5A   1    0.093327    0.208719    0.312466    11.00000    0.03284    0.03021 =
         0.03893   -0.00532   -0.00400   -0.00207
AFIX  43
H5A   2    0.062608    0.095792    0.291315    11.00000   -1.20000
AFIX   0
C2A   1    0.180910    0.536846    0.372737    11.00000    0.02280    0.02219 =
         0.03147    0.00147    0.00360    0.00322
C1A   1    0.132098    0.392346    0.408463    11.00000    0.02020    0.02363 =
         0.02649    0.00517    0.00188    0.00593
C3A   1    0.187962    0.518461    0.308302    11.00000    0.02901    0.03252 =
         0.03067    0.00706    0.00626    0.00338
AFIX  43
H3A   2    0.221984    0.617834    0.284686    11.00000   -1.20000
AFIX   0
C12A  1    0.102855    0.270720    0.510913    11.00000    0.02592    0.02782 =
         0.02884    0.00802    0.00905    0.00311
AFIX  23
H12A  2    0.015483    0.205644    0.490156    11.00000   -1.20000
H13A  2    0.081841    0.318798    0.552553    11.00000   -1.20000
AFIX   0
C13A  1    0.225901    0.130895    0.522746    11.00000    0.02355    0.02250 =
         0.02140   -0.00047    0.00254    0.00109
C6A   1    0.086618    0.228678    0.377049    11.00000    0.02829    0.02601 =
         0.03629    0.00411    0.00029   -0.00258
AFIX  43
H6A   2    0.050563    0.129459    0.400071    11.00000   -1.20000
AFIX   0
C3B   1    0.644357    0.463347    0.370018    11.00000    0.06110    0.04426 =
         0.04659    0.01642    0.00459   -0.01546
AFIX  23
H31B  2    0.652500    0.600888    0.368510    11.00000   -1.20000
H32B  2    0.743038    0.410768    0.375342    11.00000   -1.20000
AFIX   0
C4A   1    0.144331    0.351989    0.278985    11.00000    0.02954    0.03858 =
         0.02682   -0.00193    0.00103    0.00642
C5B   1    0.560894    0.201567    0.312533    11.00000    0.05957    0.06778 =
         0.03367   -0.01263    0.00246    0.00143
AFIX  23
H51B  2    0.660061    0.150508    0.318208    11.00000   -1.20000
H52B  2    0.510584    0.156261    0.271090    11.00000   -1.20000
AFIX   0
C6B   1    0.482994    0.132624    0.365678    11.00000    0.03617    0.03366 =
         0.05245   -0.00148    0.00119   -0.00351
AFIX  23
H61B  2    0.381538    0.175436    0.358500    11.00000   -1.20000
H62B  2    0.483273   -0.005434    0.366332    11.00000   -1.20000
HKLF 4
REM  gs15gs11 24DMORPH
REM R1 =  0.0379 for   2273 Fo > 4sig(Fo)  and  0.0509 for all   2754 data
REM    178 parameters refined using      2 restraints
END
WGHT      0.0409      0.3088
REM Highest difference peak  0.277,  deepest hole -0.258,  1-sigma level  0.058
Q1    1   0.0100  0.2344  0.5101  11.00000  0.05    0.28
Q2    1   0.3878  0.0531  0.4973  11.00000  0.05    0.21
Q3    1   0.3541  0.7273  0.4328  11.00000  0.05    0.21
Q4    1   0.2528  0.3386  0.2267  11.00000  0.05    0.20
Q5    1   0.0303  0.3417  0.1741  11.00000  0.05    0.19
Q6    1   0.3662  0.1652  0.5312  11.00000  0.05    0.18
Q7    1   0.2316  0.5043  0.3573  11.00000  0.05    0.18
Q8    1   0.2419  0.2456  0.2083  11.00000  0.05    0.18
Q9    1   0.3605  0.3162  0.3891  11.00000  0.05    0.17
Q10   1   0.6508 -0.0579  0.4295  11.00000  0.05    0.17
;
