# Supplementary material for: Crystal structures and hydrogen bonding in the morpholinium salts of four phen­oxy­acetic acid analogues
Source: Acta Crystallogr E Crystallogr Commun. 2015 Oct 28;71(Pt 11):1392–6. doi: 10.1107/S2056989015019842 (PMC4645053; doi:10.1107/S2056989015019842)
Supplement: Supplementary file 2 [file e-71-01392-Isup2.hkl]

# 
# h,k,l, Fc-squared, Fo-squared, sigma(Fo-squared) and status flag 
# 
data_I
_shelx_title ' gs15gs34 MORPHPAA' 
_shelx_refln_list_code          4 
_shelx_F_calc_maximum       90.72 
_exptl_crystal_F_000       256.00 
_reflns_d_resolution_high  0.8107 
 
loop_ 
 _symmetry_equiv_pos_as_xyz 
 'x, y, z' 
 '-x, -y, -z' 
 
_cell_length_a     5.7079 
_cell_length_b     9.7735 
_cell_length_c    11.3586 
_cell_angle_alpha  78.277 
_cell_angle_beta   86.171 
_cell_angle_gamma  77.512 
 
_shelx_F_squared_multiplier     1.000 
 
loop_ 
 _refln_index_h 
 _refln_index_k 
 _refln_index_l 
 _refln_F_squared_calc 
 _refln_F_squared_meas 
 _refln_F_squared_sigma 
 _refln_observed_status 
   1   0   0      162.33      165.41      4.50 o 
   2   0   0       47.07       52.08      2.36 o 
   3   0   0      478.00      523.66     10.63 o 
   4   0   0       67.46       66.99      3.99 o 
   5   0   0       22.49       21.02      1.90 o 
   6   0   0        0.79        0.02      1.31 o 
  -6   1   0        0.18        3.29      2.58 o 
  -5   1   0       25.32       27.28      3.10 o 
  -4   1   0      318.11      320.50      6.61 o 
  -3   1   0      227.62      219.14      5.27 o 
  -2   1   0        2.43        1.76      0.51 o 
  -1   1   0     7030.14     7014.88     85.80 o 
   1   1   0       43.13       35.89      1.46 o 
   2   1   0       43.10       41.19      1.34 o 
   3   1   0      297.96      318.62      5.78 o 
   4   1   0      127.27      134.43      5.09 o 
   5   1   0        0.13        0.09      0.78 o 
   6   1   0        0.05        0.21      1.30 o 
  -6   2   0       46.64       55.10      7.46 o 
  -5   2   0       12.81       11.46      1.85 o 
  -4   2   0       10.32       12.60      2.17 o 
  -3   2   0        1.12        0.98      0.44 o 
  -2   2   0       11.08       11.94      2.34 o 
  -1   2   0        3.83        4.96      0.58 o 
   0   2   0     1439.10     1487.53     22.10 o 
   1   2   0      123.63      151.48      3.67 o 
   2   2   0      426.07      434.16      6.33 o 
   3   2   0      120.81      133.88      4.90 o 
   4   2   0       23.87       22.50      1.50 o 
   5   2   0       11.37       10.99      1.74 o 
   6   2   0        2.43        3.29      1.13 o 
   7   2   0        5.06        6.67      2.92 o 
  -6   3   0       13.08       14.56      2.34 o 
  -5   3   0        4.34        5.83      2.24 o 
  -4   3   0       31.44       29.11      4.29 o 
  -3   3   0       78.61       79.55      6.40 o 
  -2   3   0        5.51        6.75      0.73 o 
  -1   3   0      139.08      141.78      4.30 o 
   0   3   0      288.98      330.19      9.24 o 
   1   3   0      903.80      947.57     10.13 o 
   2   3   0        0.88        1.14      0.49 o 
   3   3   0        0.55        1.93      1.23 o 
   4   3   0       48.59       47.05      3.47 o 
   5   3   0       39.20       43.59      3.67 o 
   6   3   0      153.89      138.60     11.36 o 
   7   3   0        5.82        3.38      2.56 o 
  -5   4   0        3.05        3.01      2.12 o 
  -4   4   0        0.73        2.58      1.60 o 
  -3   4   0        0.68       -0.08      1.17 o 
  -2   4   0      191.84      191.84      9.52 o 
  -1   4   0      330.79      350.76     11.24 o 
   0   4   0      199.34      221.32      5.90 o 
   1   4   0       87.49       86.33      3.58 o 
   2   4   0     1031.00     1100.05     15.84 o 
   3   4   0       29.46       30.56      2.04 o 
   4   4   0       23.17       27.48      2.62 o 
   5   4   0       12.72       16.72      2.47 o 
   6   4   0       62.34       67.34      8.31 o 
  -5   5   0        4.20        6.16      2.63 o 
  -4   5   0        6.65        7.89      2.91 o 
  -3   5   0        0.14        0.63      1.29 o 
  -2   5   0       10.35        7.95      1.46 o 
  -1   5   0      225.79      235.09      7.00 o 
   0   5   0       32.49       37.40      3.77 o 
   1   5   0      228.47      233.37      9.99 o 
   2   5   0       52.92       49.25      4.42 o 
   3   5   0      175.25      159.64     10.14 o 
   4   5   0      546.03      533.23     22.72 o 
   5   5   0       67.53       69.18      4.81 o 
   6   5   0       13.38       13.96      4.11 o 
  -5   6   0       16.05       19.31      4.79 o 
  -4   6   0       37.35       40.58      6.01 o 
  -3   6   0       27.06       34.97      5.34 o 
  -2   6   0       30.83       27.95      2.45 o 
  -1   6   0        8.70       10.44      1.58 o 
   0   6   0        9.18       11.23      2.60 o 
   1   6   0      230.03      258.95     11.40 o 
   2   6   0       11.99       10.18      2.89 o 
   3   6   0      164.22      154.52     10.14 o 
   4   6   0       90.78       90.91      5.12 o 
   5   6   0        8.29        8.20      1.93 o 
   6   6   0        7.12        7.93      3.92 o 
  -4   7   0       18.31       21.39      4.68 o 
  -3   7   0       94.89       98.09      9.34 o 
  -2   7   0        0.37        1.30      1.77 o 
  -1   7   0       19.39       15.58      2.22 o 
   0   7   0      124.95      132.24      8.30 o 
   1   7   0       46.72       52.00      5.48 o 
   2   7   0       11.76       11.23      2.82 o 
   3   7   0      188.42      192.41      7.59 o 
   4   7   0       23.56       25.18      2.87 o 
   5   7   0        0.34        2.74      2.93 o 
   6   7   0        1.48        4.04      3.11 o 
  -4   8   0        7.13        9.13      3.58 o 
  -3   8   0        3.53        4.06      2.42 o 
  -2   8   0        0.05        0.50      2.19 o 
  -1   8   0       24.90       23.84      2.83 o 
   0   8   0        0.61        1.31      1.30 o 
   1   8   0       28.03       28.67      4.52 o 
   2   8   0        0.00        0.04      1.86 o 
   3   8   0       22.02       19.84      4.17 o 
   4   8   0        3.68        4.84      2.60 o 
   5   8   0       33.21       41.11      6.64 o 
   6   8   0        9.67       19.06      5.05 o 
  -3   9   0        0.67        3.50      2.50 o 
  -2   9   0        4.10        5.34      2.48 o 
  -1   9   0        9.69       12.65      2.36 o 
   0   9   0       21.30       16.93      3.60 o 
   1   9   0        3.49        2.26      1.84 o 
   2   9   0       10.91       14.75      3.89 o 
   3   9   0       57.39       49.76      6.61 o 
   4   9   0       28.72       30.03      5.59 o 
   5   9   0       14.56       20.53      5.44 o 
  -2  10   0        0.02        1.91      1.60 o 
  -1  10   0        1.44        0.56      1.67 o 
   0  10   0        0.01        1.47      1.21 o 
   1  10   0        0.02        2.14      2.67 o 
   2  10   0       10.74       14.09      4.12 o 
   3  10   0      131.31      129.24     11.27 o 
   4  10   0       14.72       20.43      4.91 o 
  -1  11   0       74.45       79.43      9.62 o 
   0  11   0       22.67       22.30      3.40 o 
   1  11   0       64.74       59.37      7.37 o 
   2  11   0       56.66       64.43      8.34 o 
   3  11   0        2.20        8.86      3.88 o 
  -3 -11   1        0.65        5.20      3.23 o 
  -2 -11   1        3.26        4.91      2.84 o 
  -1 -11   1       29.94       28.33      5.25 o 
   0 -11   1       13.74        8.31      2.18 o 
  -4 -10   1       10.83        8.74      4.13 o 
  -3 -10   1        0.00        1.35      2.14 o 
  -2 -10   1        2.38        4.64      2.93 o 
  -1 -10   1      107.36      101.67      9.46 o 
   0 -10   1       63.26       68.21      5.54 o 
   1 -10   1       50.93       54.66      7.52 o 
   2 -10   1        0.00        2.51      2.27 o 
  -5  -9   1        0.13       -0.89      2.04 o 
  -4  -9   1       26.71       32.02      6.09 o 
  -3  -9   1       27.23       23.38      5.03 o 
  -2  -9   1       35.33       42.27      6.29 o 
  -1  -9   1      200.45      200.72     12.65 o 
   0  -9   1       16.86       18.09      3.35 o 
   1  -9   1        0.09        0.98      2.23 o 
   2  -9   1        1.17        6.87      3.26 o 
   3  -9   1        7.15       12.85      4.06 o 
  -5  -8   1        6.14       13.07      4.31 o 
  -4  -8   1        0.15       -0.75      1.79 o 
  -3  -8   1       18.62       21.97      4.22 o 
  -2  -8   1       55.96       55.22      6.62 o 
  -1  -8   1      153.34      164.25     10.76 o 
   0  -8   1        2.99        3.99      2.22 o 
   1  -8   1        5.76        2.27      1.79 o 
   2  -8   1        0.96        2.34      2.13 o 
   3  -8   1        5.45        3.83      2.24 o 
  -6  -7   1        2.04        4.68      2.83 o 
  -5  -7   1       19.48       24.32      5.12 o 
  -4  -7   1        9.26        8.47      1.92 o 
  -3  -7   1       54.92       63.99      6.92 o 
  -2  -7   1       21.93       23.88      4.10 o 
  -1  -7   1        3.47        7.94      2.77 o 
   0  -7   1       15.75       16.26      3.20 o 
   1  -7   1       39.32       36.53      3.30 o 
   2  -7   1        7.52        8.95      2.77 o 
   3  -7   1        0.19        2.17      2.55 o 
   4  -7   1        3.45        5.95      3.66 o 
  -6  -6   1       42.65       49.69      7.43 o 
  -5  -6   1       43.64       38.58      6.01 o 
  -4  -6   1        5.39        6.33      1.58 o 
  -3  -6   1        2.00        4.72      1.32 o 
  -2  -6   1       45.05       51.15      5.41 o 
  -1  -6   1      125.87      155.32      9.20 o 
   0  -6   1      396.79      410.21     14.40 o 
   1  -6   1       23.35       28.74      2.76 o 
   2  -6   1       43.02       45.80      5.64 o 
   3  -6   1       80.93       80.33      8.08 o 
   4  -6   1       52.91       61.80      7.79 o 
   5  -6   1       54.77       63.98      8.44 o 
  -6  -5   1        0.74        0.20      1.92 o 
  -5  -5   1       38.19       44.48      6.75 o 
  -4  -5   1       33.95       36.20      3.02 o 
  -3  -5   1        0.13        0.86      0.61 o 
  -2  -5   1        0.08        1.03      0.91 o 
  -1  -5   1      467.85      506.38     15.85 o 
   0  -5   1      193.23      217.69      9.56 o 
   1  -5   1       10.74       10.91      1.60 o 
   2  -5   1      202.82      210.97     10.33 o 
   3  -5   1      118.16      138.93      9.97 o 
   4  -5   1        1.21        4.33      2.65 o 
   5  -5   1        5.90        4.23      2.49 o 
  -6  -4   1       11.80        8.51      3.20 o 
  -5  -4   1      133.40      149.04      6.68 o 
  -4  -4   1      168.97      169.20      6.22 o 
  -3  -4   1      160.41      174.48      6.18 o 
  -2  -4   1      988.58     1068.73     19.39 o 
  -1  -4   1      592.13      645.44     10.88 o 
   0  -4   1      549.50      599.31     15.32 o 
   1  -4   1      260.95      268.87     10.71 o 
   2  -4   1       65.22       62.44      5.48 o 
   3  -4   1       16.10       17.84      3.55 o 
   4  -4   1        4.13        5.83      2.56 o 
   5  -4   1       10.18       14.75      3.87 o 
  -6  -3   1       21.43       17.83      4.02 o 
  -5  -3   1      450.69      475.26     23.44 o 
  -4  -3   1      494.80      508.60     11.30 o 
  -3  -3   1       39.55       41.95      2.28 o 
  -2  -3   1        0.60        0.60      0.44 o 
  -1  -3   1       63.50       61.73      2.57 o 
   0  -3   1      474.96      483.95     12.29 o 
   1  -3   1        5.28        4.04      0.94 o 
   2  -3   1       43.82       41.56      3.11 o 
   3  -3   1       21.65       27.29      3.99 o 
   4  -3   1       10.07       11.90      3.03 o 
   5  -3   1        4.58        7.40      2.46 o 
   6  -3   1       12.36       15.21      2.36 o 
  -6  -2   1       40.57       34.84      5.72 o 
  -5  -2   1       22.93       30.25      2.95 o 
  -4  -2   1      385.56      358.88     10.25 o 
  -3  -2   1       24.90       25.12      2.15 o 
  -2  -2   1       57.35       72.12      2.14 o 
  -1  -2   1      281.41      290.43      3.87 o 
   0  -2   1       69.15       74.53      3.78 o 
   1  -2   1        1.24        1.37      0.96 o 
   2  -2   1        4.52        6.92      1.87 o 
   3  -2   1        6.82       11.65      2.75 o 
   4  -2   1        0.01       -0.06      0.92 o 
   5  -2   1        0.04       -0.82      0.93 o 
   6  -2   1       92.88       92.71      9.55 o 
  -6  -1   1        4.79        3.24      1.45 o 
  -5  -1   1        0.35       -0.46      0.54 o 
  -4  -1   1      121.95      125.95      4.33 o 
  -3  -1   1        4.50        5.61      0.75 o 
  -2  -1   1      300.39      304.79      4.48 o 
  -1  -1   1     2777.69     2822.99     38.12 o 
   0  -1   1      102.88       93.82      3.16 o 
   1  -1   1      634.10      596.43     12.59 o 
   2  -1   1      539.60      586.99     14.94 o 
   3  -1   1        0.05        0.63      0.36 o 
   4  -1   1        0.13        1.31      0.55 o 
   5  -1   1       32.58       32.56      4.80 o 
   6  -1   1       65.56       62.41      7.69 o 
  -6   0   1        6.56        2.69      3.72 o 
  -5   0   1        0.17        0.38      0.70 o 
  -4   0   1       74.45       71.02      4.14 o 
  -3   0   1       32.52       33.57      1.96 o 
  -2   0   1        7.53        8.01      0.71 o 
  -1   0   1      889.05      817.63      7.28 o 
   1   0   1      329.79      344.08      8.17 o 
   2   0   1     1174.96     1148.31     15.14 o 
   3   0   1      293.54      315.08      8.23 o 
   4   0   1        8.49       13.04      3.18 o 
   5   0   1       79.84       78.95      4.78 o 
   6   0   1        0.12        6.06      2.96 o 
  -6   1   1       18.40       17.66      4.66 o 
  -5   1   1        1.82        1.77      1.09 o 
  -4   1   1       21.89       22.63      1.59 o 
  -3   1   1      455.19      460.01      9.85 o 
  -2   1   1      221.09      214.50      3.57 o 
  -1   1   1     1405.37     1315.82     13.59 o 
   1   1   1      648.68      564.48     11.00 o 
   2   1   1     4982.06     4871.80     57.85 o 
   3   1   1      117.28      130.88      7.29 o 
   4   1   1       20.42       21.83      1.71 o 
   5   1   1        2.89        2.78      0.96 o 
   6   1   1       12.59       12.72      2.48 o 
  -6   2   1        0.39        0.48      1.02 o 
  -5   2   1       74.17       68.09      4.06 o 
  -4   2   1        5.93        9.65      1.95 o 
  -3   2   1        6.59        8.45      1.26 o 
  -2   2   1      569.67      560.19      7.02 o 
  -1   2   1     2952.57     2908.95     29.93 o 
   0   2   1      268.74      269.85      4.71 o 
   1   2   1      355.33      335.90      8.38 o 
   2   2   1       70.36       67.23      4.40 o 
   3   2   1        0.93        0.20      0.50 o 
   4   2   1       12.85       13.39      2.11 o 
   5   2   1        6.15        2.29      1.49 o 
   6   2   1       13.08       10.72      2.30 o 
   7   2   1        0.25       -1.55      2.15 o 
  -6   3   1        4.69        7.68      1.63 o 
  -5   3   1       21.06       21.48      3.01 o 
  -4   3   1        0.44        2.02      0.86 o 
  -3   3   1        4.35        3.50      0.87 o 
  -2   3   1       49.96       55.62      2.12 o 
  -1   3   1      197.82      189.96      9.96 o 
   0   3   1      951.49      948.13     11.73 o 
   1   3   1       18.15       19.39      2.64 o 
   2   3   1      304.68      307.25      9.52 o 
   3   3   1        0.53        0.55      0.71 o 
   4   3   1       23.23       19.41      3.91 o 
   5   3   1       11.12       10.44      2.44 o 
   6   3   1        1.78        2.59      1.25 o 
   7   3   1        5.46        3.55      1.69 o 
  -5   4   1       15.10       19.44      2.91 o 
  -4   4   1        5.92        7.34      2.59 o 
  -3   4   1       28.47       30.22      4.11 o 
  -2   4   1      141.18      135.43      4.24 o 
  -1   4   1        1.95        1.42      0.53 o 
   0   4   1      196.43      194.42      5.04 o 
   1   4   1       11.06       14.01      1.69 o 
   2   4   1      397.25      422.10     11.01 o 
   3   4   1      157.85      165.81      9.45 o 
   4   4   1       13.60       15.33      2.25 o 
   5   4   1       25.27       25.52      4.49 o 
   6   4   1       11.53        9.74      5.81 o 
  -5   5   1        2.58        0.81      1.20 o 
  -4   5   1       27.19       22.54      4.30 o 
  -3   5   1       13.67       11.51      2.88 o 
  -2   5   1       97.85       95.41      4.21 o 
  -1   5   1        4.12        2.87      0.65 o 
   0   5   1      105.05      106.44      6.02 o 
   1   5   1        2.33        1.21      1.02 o 
   2   5   1       71.54       67.31      5.24 o 
   3   5   1      105.69      115.90      5.44 o 
   4   5   1      379.89      382.34     10.99 o 
   5   5   1      446.31      491.70     39.18 o 
   6   5   1        0.00        0.43      2.14 o 
  -5   6   1        0.60        3.35      1.52 o 
  -4   6   1       59.48       57.23      6.92 o 
  -3   6   1       77.58       83.75      7.83 o 
  -2   6   1        1.05        1.02      1.49 o 
  -1   6   1       18.62       20.77      2.68 o 
   0   6   1       25.03       28.71      3.52 o 
   1   6   1      623.11      642.43     18.38 o 
   2   6   1       64.11       72.46      4.24 o 
   3   6   1       15.96       17.36      2.31 o 
   4   6   1      349.55      343.50     10.70 o 
   5   6   1        5.99        5.49      2.46 o 
   6   6   1       13.18       13.25      4.36 o 
  -4   7   1       60.12       58.03      7.47 o 
  -3   7   1       22.47       23.81      4.46 o 
  -2   7   1       41.63       46.69      5.78 o 
  -1   7   1      146.92      150.83      8.26 o 
   0   7   1      196.65      208.53     10.17 o 
   1   7   1       31.40       40.74      4.69 o 
   2   7   1       18.77       20.99      3.91 o 
   3   7   1        2.95        1.10      2.15 o 
   4   7   1       14.03       14.49      2.46 o 
   5   7   1       27.14       30.69      3.53 o 
   6   7   1        0.40        5.36      3.39 o 
  -4   8   1       14.60       15.29      4.25 o 
  -3   8   1       22.97       16.54      4.06 o 
  -2   8   1       11.65        8.82      3.18 o 
  -1   8   1      119.11      124.51      8.18 o 
   0   8   1       33.31       31.89      4.29 o 
   1   8   1       20.61       21.71      3.90 o 
   2   8   1        9.60       10.07      2.72 o 
   3   8   1        6.60        9.51      2.09 o 
   4   8   1       10.02        8.33      1.83 o 
   5   8   1        9.18       10.85      3.58 o 
   6   8   1       44.40       54.60      8.20 o 
  -3   9   1        0.00        1.71      2.22 o 
  -2   9   1        1.38        3.33      2.45 o 
  -1   9   1        0.94        2.34      1.40 o 
   0   9   1        0.21        0.33      2.13 o 
   1   9   1       10.79        9.35      2.80 o 
   2   9   1       11.72       11.20      3.09 o 
   3   9   1       46.51       52.93      6.85 o 
   4   9   1       25.00       21.99      3.30 o 
   5   9   1        2.29        6.35      3.66 o 
  -2  10   1       14.88       17.05      4.68 o 
  -1  10   1        8.54        9.42      3.47 o 
   0  10   1       49.68       44.68      5.71 o 
   1  10   1       17.59       26.05      4.95 o 
   2  10   1       67.36       70.02      7.75 o 
   3  10   1       63.66       66.17      7.98 o 
   4  10   1        0.04        0.96      2.17 o 
   5  10   1       12.08       19.83      5.30 o 
  -1  11   1        0.59        5.04      3.56 o 
   0  11   1       23.77       28.70      4.89 o 
   1  11   1       17.93       15.81      4.00 o 
   2  11   1       17.03       21.46      4.81 o 
   3  11   1       26.63       36.01      6.24 o 
   4  11   1       16.94       19.85      5.24 o 
  -2 -11   2       15.24       12.98      3.74 o 
  -1 -11   2        0.84        4.18      2.19 o 
   0 -11   2        1.97        4.29      1.74 o 
  -4 -10   2        5.50       10.03      3.75 o 
  -3 -10   2       10.39       12.84      4.30 o 
  -2 -10   2        3.74        5.28      2.54 o 
  -1 -10   2        0.02        0.61      1.22 o 
   0 -10   2       40.22       38.56      4.27 o 
   1 -10   2      104.47      131.64     12.05 o 
  -5  -9   2       29.73       28.76      5.84 o 
  -4  -9   2        3.09        2.02      3.18 o 
  -3  -9   2       36.97       28.81      5.79 o 
  -2  -9   2      186.49      189.73     13.22 o 
  -1  -9   2      104.51       99.52      9.07 o 
   0  -9   2       47.34       47.38      4.34 o 
   1  -9   2      112.70      113.75     10.34 o 
   2  -9   2       18.02       27.96      5.79 o 
  -5  -8   2        1.35        2.89      2.83 o 
  -4  -8   2       27.02       30.09      5.68 o 
  -3  -8   2       16.65       10.28      3.15 o 
  -2  -8   2       28.93       29.65      4.94 o 
  -1  -8   2       21.32       25.12      4.40 o 
   0  -8   2        1.44        1.65      1.13 o 
   1  -8   2        7.00       11.25      3.58 o 
   2  -8   2        2.43        5.19      2.37 o 
   3  -8   2        0.24       -0.51      1.65 o 
  -6  -7   2       15.45       15.82      4.39 o 
  -5  -7   2        3.62        1.74      1.31 o 
  -4  -7   2       20.61       20.04      4.22 o 
  -3  -7   2       90.88       85.18      8.10 o 
  -2  -7   2        2.47        1.53      1.94 o 
  -1  -7   2       12.52       11.07      2.95 o 
   0  -7   2        8.59       11.12      2.03 o 
   1  -7   2       26.78       28.20      4.45 o 
   2  -7   2        0.00        2.37      1.63 o 
   3  -7   2        1.10        1.00      1.91 o 
   4  -7   2       22.89       24.35      5.47 o 
  -6  -6   2       31.57       40.34      6.53 o 
  -5  -6   2        3.11        5.26      2.80 o 
  -4  -6   2       37.15       46.28      6.18 o 
  -3  -6   2        4.84        5.15      1.89 o 
  -2  -6   2        5.62        5.95      2.45 o 
  -1  -6   2        0.25        1.75      2.03 o 
   0  -6   2        0.01        0.52      1.06 o 
   1  -6   2       46.04       52.35      5.70 o 
   2  -6   2        0.00        0.18      1.06 o 
   3  -6   2        7.93        9.46      2.97 o 
   4  -6   2       47.87       51.54      7.53 o 
  -6  -5   2        4.45       13.37      3.74 o 
  -5  -5   2       20.53       29.03      5.18 o 
  -4  -5   2       53.81       52.34      3.64 o 
  -3  -5   2       45.82       42.98      2.77 o 
  -2  -5   2       93.82       89.85      4.04 o 
  -1  -5   2        0.13        2.92      2.00 o 
   0  -5   2       82.20       86.05      4.32 o 
   1  -5   2      212.38      224.10     10.96 o 
   2  -5   2      105.87      115.75      8.65 o 
   3  -5   2        1.58        2.48      1.89 o 
   4  -5   2        0.96        1.02      1.39 o 
   5  -5   2       72.09       80.66      9.12 o 
  -6  -4   2        0.29        1.62      1.87 o 
  -5  -4   2       84.47       83.58      8.39 o 
  -4  -4   2      470.02      464.34     11.86 o 
  -3  -4   2        0.35        0.90      0.40 o 
  -2  -4   2        3.96        5.19      0.81 o 
  -1  -4   2      353.73      375.48     21.80 o 
   0  -4   2      164.66      165.39      5.47 o 
   1  -4   2      171.60      187.51      9.14 o 
   2  -4   2      691.93      607.43     80.10 o 
   3  -4   2       23.36       26.15      4.30 o 
   4  -4   2      242.23      235.00     14.12 o 
   5  -4   2       30.88       33.50      5.73 o 
  -6  -3   2       42.26       37.37      6.08 o 
  -5  -3   2      737.40      757.61     25.56 o 
  -4  -3   2        7.62        8.84      1.15 o 
  -3  -3   2        4.49        5.65      0.73 o 
  -2  -3   2       13.63       13.83      1.20 o 
  -1  -3   2      860.26      874.78     12.05 o 
   0  -3   2      277.37      271.47      6.42 o 
   1  -3   2      525.74      548.03     15.13 o 
   2  -3   2      406.27      403.56     14.49 o 
   3  -3   2      220.04      234.65     12.47 o 
   4  -3   2        6.11        5.37      2.55 o 
   5  -3   2        9.90        9.33      3.19 o 
   6  -3   2       11.38       10.30      4.07 o 
  -6  -2   2       10.49       14.65      4.07 o 
  -5  -2   2      321.48      330.97     11.56 o 
  -4  -2   2        6.70        6.23      0.87 o 
  -3  -2   2       87.89       93.53      2.38 o 
  -2  -2   2     2983.10     3074.87     25.82 o 
  -1  -2   2      533.71      539.52      7.34 o 
   0  -2   2      135.11      126.81      3.73 o 
   1  -2   2        5.48        3.82      1.18 o 
   2  -2   2      693.87      763.38     19.69 o 
   3  -2   2      106.81      105.61      7.51 o 
   4  -2   2        9.51        9.29      2.84 o 
   5  -2   2       22.21       22.69      3.12 o 
   6  -2   2       25.21       27.17      5.18 o 
  -6  -1   2      117.39      150.68     11.03 o 
  -5  -1   2        8.70       11.68      1.46 o 
  -4  -1   2       58.67       60.27      2.49 o 
  -3  -1   2      163.89      169.55      3.69 o 
  -2  -1   2     1415.19     1420.24     13.13 o 
  -1  -1   2       99.59      106.21      2.94 o 
   0  -1   2      283.79      276.59      4.95 o 
   1  -1   2        5.04        3.90      0.53 o 
   2  -1   2       82.72       92.10      5.78 o 
   3  -1   2       99.27      101.29      6.81 o 
   4  -1   2       10.90        9.09      1.78 o 
   5  -1   2       43.29       40.86      5.63 o 
   6  -1   2        3.77        4.68      2.83 o 
  -6   0   2        6.28        7.74      4.44 o 
  -5   0   2       43.79       45.28      2.52 o 
  -4   0   2       22.73       23.16      1.68 o 
  -3   0   2        8.34        7.01      0.77 o 
  -2   0   2        4.66        4.48      0.43 o 
  -1   0   2      483.92      530.08      8.29 o 
   0   0   2      459.49      408.03      5.80 o 
   1   0   2     2247.13     2028.52     13.96 o 
   2   0   2      222.67      218.47      5.84 o 
   3   0   2        0.71        1.11      0.76 o 
   4   0   2        1.59        1.31      1.54 o 
   5   0   2       25.93       20.23      3.87 o 
   6   0   2       42.68       38.56      6.38 o 
  -6   1   2       12.67       13.55      3.96 o 
  -5   1   2       19.30       19.44      1.71 o 
  -4   1   2        3.08        3.78      0.81 o 
  -3   1   2      105.27      102.05      4.55 o 
  -2   1   2       37.58       36.69      2.03 o 
  -1   1   2       72.05       57.14      1.89 o 
   0   1   2     1114.93     1132.97     11.22 o 
   1   1   2     5047.55     4952.27     63.89 o 
   2   1   2       11.91       14.69      1.55 o 
   3   1   2      343.21      374.95      8.97 o 
   4   1   2      190.92      196.19      7.37 o 
   5   1   2       21.33       19.18      2.97 o 
   6   1   2        2.56        2.30      4.38 o 
  -6   2   2       14.54       14.25      2.62 o 
  -5   2   2        5.64        5.33      1.14 o 
  -4   2   2        0.00        1.44      0.68 o 
  -3   2   2      305.66      301.88     11.40 o 
  -2   2   2      144.83      148.91      3.54 o 
  -1   2   2     6393.81     6345.86     77.42 o 
   0   2   2     8229.76     8101.89    115.58 o 
   1   2   2      232.78      249.41      5.44 o 
   2   2   2      159.00      179.74      7.40 o 
   3   2   2      124.38      140.71      7.70 o 
   4   2   2      244.22      248.05     11.44 o 
   5   2   2       42.69       42.05      5.31 o 
   6   2   2       18.51       16.15      3.61 o 
   7   2   2        0.12       -0.66      1.57 o 
  -6   3   2        0.07        0.99      0.97 o 
  -5   3   2        0.54       -0.40      0.93 o 
  -4   3   2      269.13      278.85     11.64 o 
  -3   3   2        1.46        1.00      0.66 o 
  -2   3   2       65.75       62.40      1.97 o 
  -1   3   2      821.86      763.90      8.38 o 
   0   3   2        2.44        2.42      0.66 o 
   1   3   2      218.86      219.86      7.75 o 
   2   3   2        2.64        2.22      0.83 o 
   3   3   2       17.69       20.39      3.24 o 
   4   3   2      325.10      319.45     13.06 o 
   5   3   2        4.71        3.89      1.71 o 
   6   3   2        1.89        0.07      1.10 o 
   7   3   2        1.25        0.81      1.95 o 
  -5   4   2       34.12       35.57      3.89 o 
  -4   4   2        0.72        0.23      0.92 o 
  -3   4   2        0.61        0.37      0.54 o 
  -2   4   2       49.16       47.91      2.14 o 
  -1   4   2      110.63      103.70      2.73 o 
   0   4   2       86.27       82.25      3.10 o 
   1   4   2        0.03        0.28      0.49 o 
   2   4   2       49.37       45.93      1.90 o 
   3   4   2       60.81       70.32      4.24 o 
   4   4   2      209.46      204.70      7.93 o 
   5   4   2        0.10        0.02      1.26 o 
   6   4   2        0.17       -2.05      2.26 o 
  -5   5   2        2.37        4.44      1.81 o 
  -4   5   2       27.85       28.88      3.50 o 
  -3   5   2        2.46        4.11      1.95 o 
  -2   5   2       70.69       66.23      5.14 o 
  -1   5   2      176.59      180.15      4.85 o 
   0   5   2       84.96       86.29      3.63 o 
   1   5   2      165.71      163.83      5.61 o 
   2   5   2      124.97      124.82      3.74 o 
   3   5   2       71.18       67.32      4.19 o 
   4   5   2       56.42       53.78      4.25 o 
   5   5   2      185.22      184.43      8.50 o 
   6   5   2       12.78       11.83      2.38 o 
  -5   6   2        0.04       -0.53      1.16 o 
  -4   6   2        2.16        4.44      1.85 o 
  -3   6   2        7.29        6.45      2.19 o 
  -2   6   2       95.91       96.88      7.57 o 
  -1   6   2       75.42       73.88      4.74 o 
   0   6   2        4.22        3.90      1.62 o 
   1   6   2      388.51      407.00     10.05 o 
   2   6   2       32.81       31.82      2.87 o 
   3   6   2        1.95        2.26      0.60 o 
   4   6   2       13.39       13.92      2.39 o 
   5   6   2      115.91      117.40     10.74 o 
   6   6   2        0.02        1.64      1.43 o 
  -4   7   2        3.05        2.06      1.34 o 
  -3   7   2        1.45        2.23      1.98 o 
  -2   7   2      137.82      140.21      9.73 o 
  -1   7   2       18.20       14.95      2.51 o 
   0   7   2       11.53       14.32      2.71 o 
   1   7   2       29.38       36.60      4.26 o 
   2   7   2      100.57       89.16      5.14 o 
   3   7   2      489.77      478.35      8.66 o 
   4   7   2      262.77      257.23     24.22 o 
   5   7   2       14.09       17.36      3.20 o 
   6   7   2       35.21       35.59      6.90 o 
  -4   8   2        6.41       11.10      2.82 o 
  -3   8   2        7.39        9.85      3.25 o 
  -2   8   2       16.31       14.19      3.77 o 
  -1   8   2       55.11       49.76      4.78 o 
   0   8   2       26.62       37.82      4.52 o 
   1   8   2        0.41        2.81      1.67 o 
   2   8   2       29.25       35.15      4.82 o 
   3   8   2      219.06      218.79      6.18 o 
   4   8   2       12.80       14.93      2.53 o 
   5   8   2        1.38        3.97      1.77 o 
   6   8   2       21.06       23.21      5.57 o 
  -3   9   2        6.65        3.29      2.06 o 
  -2   9   2        0.00        1.52      1.84 o 
  -1   9   2        7.49        2.93      1.68 o 
   0   9   2       16.30       18.75      3.40 o 
   1   9   2        0.00        2.20      1.80 o 
   2   9   2       86.79       88.40      8.13 o 
   3   9   2       82.79       82.85      5.83 o 
   4   9   2       15.62       17.69      2.88 o 
   5   9   2       24.81       28.52      6.35 o 
  -2  10   2       14.52       18.04      4.45 o 
  -1  10   2       10.24       10.15      2.57 o 
   0  10   2        0.55        1.42      0.99 o 
   1  10   2        3.67        6.16      2.70 o 
   2  10   2        0.10        3.31      2.22 o 
   3  10   2        1.97        4.64      2.91 o 
   4  10   2       28.55       28.20      3.68 o 
   5  10   2       77.06       94.92     11.00 o 
  -1  11   2        0.09        5.11      2.70 o 
   0  11   2       36.93       40.75      5.51 o 
   1  11   2        0.91        3.47      2.14 o 
   2  11   2        3.39        2.57      2.52 o 
   3  11   2       25.90       29.44      5.66 o 
   4  11   2       30.05       32.54      6.32 o 
   1  12   2        7.76        8.66      3.23 o 
   2  12   2       12.46        8.39      3.29 o 
  -3 -10   3        0.11        0.76      1.94 o 
  -2 -10   3        4.76        6.10      3.25 o 
  -1 -10   3        0.08        0.51      1.26 o 
   0 -10   3        3.70        0.36      1.22 o 
   1 -10   3        0.60        3.13      2.69 o 
  -4  -9   3        0.13        8.26      3.76 o 
  -3  -9   3        0.12        2.84      3.11 o 
  -2  -9   3       24.89       25.47      5.06 o 
  -1  -9   3       34.58       40.33      4.13 o 
   0  -9   3        3.46        1.91      1.31 o 
   1  -9   3        0.25        0.08      1.59 o 
   2  -9   3        7.37       15.63      4.44 o 
  -5  -8   3        0.97        3.20      2.34 o 
  -4  -8   3       11.78       18.70      4.80 o 
  -3  -8   3        4.78        6.91      3.08 o 
  -2  -8   3       43.83       46.06      6.48 o 
  -1  -8   3       40.31       42.76      3.97 o 
   0  -8   3      357.76      344.35     11.63 o 
   1  -8   3       35.78       37.37      5.95 o 
   2  -8   3       25.48       32.14      5.90 o 
   3  -8   3        0.24       -0.95      1.39 o 
  -5  -7   3       26.13       26.56      5.26 o 
  -4  -7   3        1.49        0.80      1.51 o 
  -3  -7   3       19.26       18.24      4.16 o 
  -2  -7   3       93.96      110.21      9.35 o 
  -1  -7   3       67.83       65.48      6.77 o 
   0  -7   3       16.15       19.99      2.61 o 
   1  -7   3        0.05       -0.23      1.54 o 
   2  -7   3       34.03       40.33      6.10 o 
   3  -7   3        1.94        7.77      3.28 o 
   4  -7   3        3.10        0.98      1.56 o 
  -6  -6   3       20.92       26.00      5.38 o 
  -5  -6   3       12.15        7.22      2.64 o 
  -4  -6   3       12.66       10.91      3.22 o 
  -3  -6   3        1.03        4.34      2.38 o 
  -2  -6   3       83.44       89.05      7.78 o 
  -1  -6   3        0.52        0.33      1.57 o 
   0  -6   3       36.83       38.55      3.35 o 
   1  -6   3        0.10       -0.16      1.05 o 
   2  -6   3        2.88        1.53      1.57 o 
   3  -6   3       17.89       18.00      4.03 o 
   4  -6   3        5.57        3.75      3.43 o 
  -6  -5   3       19.10       18.54      4.62 o 
  -5  -5   3        4.92       11.02      3.69 o 
  -4  -5   3        4.23        5.03      2.38 o 
  -3  -5   3       38.07       37.04      2.33 o 
  -2  -5   3        1.26        1.80      0.80 o 
  -1  -5   3       24.60       35.49      4.48 o 
   0  -5   3        3.45        2.66      1.14 o 
   1  -5   3      332.84      342.68     14.29 o 
   2  -5   3       75.91       84.93      7.66 o 
   3  -5   3       41.64       47.06      6.29 o 
   4  -5   3        1.45        3.71      2.14 o 
   5  -5   3       44.01       53.52      7.71 o 
  -6  -4   3        6.24        8.37      3.40 o 
  -5  -4   3       19.47       17.37      3.76 o 
  -4  -4   3        6.15        6.50      2.49 o 
  -3  -4   3      114.05      102.63      4.63 o 
  -2  -4   3       68.36       73.23      2.98 o 
  -1  -4   3       52.68       65.02      5.52 o 
   0  -4   3      208.87      210.50      6.56 o 
   1  -4   3      733.76      793.27     21.18 o 
   2  -4   3        9.66       11.66      2.94 o 
   3  -4   3      221.60      251.61     14.35 o 
   4  -4   3      252.51      290.55     16.08 o 
   5  -4   3        2.45        3.25      2.26 o 
  -6  -3   3        2.07        4.05      2.41 o 
  -5  -3   3       42.76       42.32      5.47 o 
  -4  -3   3       49.93       45.94      3.08 o 
  -3  -3   3      258.12      250.48     11.99 o 
  -2  -3   3      649.21      650.68     60.71 o 
  -1  -3   3      352.55      392.87     12.75 o 
   0  -3   3      512.30      505.42     10.09 o 
   1  -3   3        9.43        5.09      1.80 o 
   2  -3   3      518.66      514.86     46.26 o 
   3  -3   3       28.97       31.52      4.82 o 
   4  -3   3      331.90      355.40     16.90 o 
   5  -3   3       64.18       66.97      7.88 o 
   6  -3   3        0.13        1.70      2.04 o 
  -6  -2   3       53.82       48.28      4.44 o 
  -5  -2   3      231.14      241.95     13.18 o 
  -4  -2   3       15.86       14.73      1.22 o 
  -3  -2   3     1381.88     1309.88     13.26 o 
  -2  -2   3      349.70      378.64      6.42 o 
  -1  -2   3       13.49       19.42      3.22 o 
   0  -2   3      284.03      270.28      6.87 o 
   1  -2   3      214.74      211.14      5.09 o 
   2  -2   3       87.02      101.54      7.04 o 
   3  -2   3      199.02      203.84     10.89 o 
   4  -2   3      106.40       94.59      8.19 o 
   5  -2   3        1.44        0.73      1.41 o 
   6  -2   3        0.96        1.58      2.13 o 
  -6  -1   3      159.28      166.80      9.42 o 
  -5  -1   3      207.00      230.09      5.11 o 
  -4  -1   3       38.62       43.57      3.22 o 
  -3  -1   3      357.74      347.75      6.81 o 
  -2  -1   3        0.06       -0.14      0.45 o 
  -1  -1   3        1.05        1.18      0.29 o 
   0  -1   3       60.30       66.16      2.46 o 
   1  -1   3      323.62      333.67      6.24 o 
   2  -1   3       26.16       21.88      3.08 o 
   3  -1   3       12.23       11.40      2.43 o 
   4  -1   3       59.25       49.97      3.94 o 
   5  -1   3        0.30       -0.84      1.55 o 
   6  -1   3        1.05        2.95      2.51 o 
  -6   0   3        8.02       10.45      3.50 o 
  -5   0   3       31.27       31.37      2.20 o 
  -4   0   3       65.34       62.58      4.71 o 
  -3   0   3       11.11       11.45      0.83 o 
  -2   0   3       43.38       39.13      1.52 o 
  -1   0   3        0.78        0.56      0.39 o 
   0   0   3       74.06       63.46      1.65 o 
   1   0   3       38.56       45.03      1.39 o 
   2   0   3       10.97        9.74      0.90 o 
   3   0   3      183.51      174.79      6.71 o 
   4   0   3        6.02        5.96      0.91 o 
   5   0   3       57.57       50.14      6.00 o 
   6   0   3       36.32       33.27      6.27 o 
  -6   1   3        0.24        3.91      2.35 o 
  -5   1   3       49.55       53.41      2.82 o 
  -4   1   3        0.10        0.37      0.49 o 
  -3   1   3        0.04        0.07      0.32 o 
  -2   1   3       12.84       13.72      0.86 o 
  -1   1   3      436.90      409.02     11.81 o 
   0   1   3       22.43       23.05      1.38 o 
   1   1   3        0.03        0.62      0.48 o 
   2   1   3      703.01      712.10      7.79 o 
   3   1   3      247.42      246.34      7.39 o 
   4   1   3       81.38       75.83      4.73 o 
   5   1   3        0.00       -0.08      1.48 o 
   6   1   3       62.60       59.76      9.74 o 
  -6   2   3        6.78        4.72      3.39 o 
  -5   2   3       12.95       14.06      1.92 o 
  -4   2   3        0.29        0.37      0.44 o 
  -3   2   3       63.59       63.74      2.28 o 
  -2   2   3       18.41       15.27      1.99 o 
  -1   2   3        4.58        5.30      0.87 o 
   0   2   3     2520.64     2466.57     21.30 o 
   1   2   3        5.52        4.80      1.40 o 
   2   2   3        0.70        0.77      0.59 o 
   3   2   3      518.12      543.39     16.46 o 
   4   2   3        5.32        4.73      1.75 o 
   5   2   3       95.45       86.30      7.84 o 
   6   2   3        3.08       -2.95      2.62 o 
  -6   3   3        0.21       -2.19      1.10 o 
  -5   3   3        3.37        1.15      2.50 o 
  -4   3   3       56.42       64.35      3.38 o 
  -3   3   3       27.10       27.60      2.03 o 
  -2   3   3      191.52      166.32      9.79 o 
  -1   3   3      100.20       93.69      9.24 o 
   0   3   3     1319.73     1309.35     15.66 o 
   1   3   3     1198.18     1257.70     12.83 o 
   2   3   3      871.77      882.72     34.81 o 
   3   3   3        9.20        7.62      3.40 o 
   4   3   3       95.70       80.71      6.72 o 
   5   3   3        0.39        2.00      2.38 o 
   6   3   3       27.44       24.05      4.55 o 
  -5   4   3        0.19       -0.51      0.70 o 
  -4   4   3        7.43        6.25      1.28 o 
  -3   4   3       70.42       64.95      4.77 o 
  -2   4   3      717.89      679.93     11.91 o 
  -1   4   3      861.99      801.72     30.55 o 
   0   4   3       69.26       65.35      2.90 o 
   1   4   3       37.06       38.83      2.04 o 
   2   4   3       97.69      113.74      3.29 o 
   3   4   3       71.00       71.03      5.79 o 
   4   4   3        9.99       11.61      3.24 o 
   5   4   3       23.01       17.34      2.64 o 
   6   4   3        0.50       -0.10      1.31 o 
  -5   5   3        7.84        7.79      2.06 o 
  -4   5   3        1.91        1.87      1.48 o 
  -3   5   3       17.13       17.08      2.51 o 
  -2   5   3       85.06       67.93      6.35 o 
  -1   5   3        3.33        3.31      0.67 o 
   0   5   3       16.86       19.03      2.60 o 
   1   5   3      209.80      219.78      5.48 o 
   2   5   3        2.45        4.76      0.84 o 
   3   5   3        1.10        2.76      1.14 o 
   4   5   3        6.41        7.60      1.67 o 
   5   5   3        0.94        0.49      2.75 o 
   6   5   3       14.17       15.97      3.01 o 
  -5   6   3        2.97        1.72      4.16 o 
  -4   6   3        0.28       -0.39      1.31 o 
  -3   6   3        0.66        0.15      0.76 o 
  -2   6   3      156.25      149.80      7.82 o 
  -1   6   3       13.89       13.87      1.46 o 
   0   6   3        7.18        9.01      1.85 o 
   1   6   3        0.20        0.63      0.74 o 
   2   6   3      264.66      257.98      6.26 o 
   3   6   3       24.78       22.79      1.54 o 
   4   6   3       29.34       25.16      3.05 o 
   5   6   3        1.73        0.59      1.17 o 
   6   6   3       16.32       14.39      2.85 o 
  -4   7   3        4.72        5.39      1.83 o 
  -3   7   3       25.30       22.30      3.25 o 
  -2   7   3       52.68       46.31      4.14 o 
  -1   7   3        0.01       -0.42      0.75 o 
   0   7   3      130.27      146.55      7.87 o 
   1   7   3       55.42       54.64      4.07 o 
   2   7   3      155.22      136.01      8.98 o 
   3   7   3      177.01      174.03      5.29 o 
   4   7   3      231.36      226.86     19.36 o 
   5   7   3       98.57       91.47      6.47 o 
   6   7   3       15.49       16.23      3.07 o 
  -4   8   3        4.43        5.35      1.95 o 
  -3   8   3       22.67       24.74      3.62 o 
  -2   8   3       23.28       22.35      3.17 o 
  -1   8   3       20.25       16.34      2.56 o 
   0   8   3       27.48       32.53      4.01 o 
   1   8   3      341.23      323.30     12.23 o 
   2   8   3       21.07       24.10      5.83 o 
   3   8   3       19.92       18.55      1.99 o 
   4   8   3       34.27       32.00      3.73 o 
   5   8   3       66.74       62.64      6.28 o 
   6   8   3        0.24        3.27      3.51 o 
  -3   9   3       13.71       14.46      2.75 o 
  -2   9   3       30.23       25.81      3.63 o 
  -1   9   3       10.05       11.54      2.38 o 
   0   9   3      204.67      213.29     11.07 o 
   1   9   3       60.71       65.26      4.83 o 
   2   9   3       25.16       23.95      2.80 o 
   3   9   3        6.45        9.31      2.33 o 
   4   9   3       14.18       12.71      2.37 o 
   5   9   3        0.42       -1.51      1.32 o 
  -2  10   3        2.28        4.92      2.07 o 
   0  10   3        0.40        2.75      1.82 o 
   1  10   3        2.46        2.32      1.09 o 
   2  10   3        4.93        8.21      2.30 o 
   3  10   3        6.60        7.44      3.12 o 
   4  10   3        2.27        3.37      1.81 o 
   5  10   3       43.08       48.99      5.24 o 
  -1  11   3        7.81        5.60      2.65 o 
   0  11   3        0.00        0.09      1.16 o 
   1  11   3        1.87        0.66      1.22 o 
   2  11   3        2.26        2.07      1.36 o 
   3  11   3        0.94       -2.16      2.34 o 
   4  11   3        7.09        7.26      2.91 o 
   1  12   3        1.65        2.33      1.86 o 
   2  12   3        0.86        1.71      1.95 o 
  -3 -10   4       21.95       29.05      4.06 o 
  -2 -10   4        1.23        3.57      1.96 o 
  -1 -10   4       12.83       13.94      2.71 o 
   0 -10   4        0.18        0.09      3.29 o 
  -4  -9   4        0.23        6.51      4.04 o 
  -3  -9   4        3.28        5.18      3.75 o 
  -2  -9   4       17.13       23.26      3.22 o 
  -1  -9   4       30.83       33.31      3.93 o 
   0  -9   4        7.49        5.00      1.78 o 
   1  -9   4       36.76       32.97      5.96 o 
   2  -9   4        3.12        1.80      1.66 o 
  -5  -8   4        0.74        3.21      2.97 o 
  -4  -8   4       13.69       13.27      4.33 o 
  -3  -8   4        2.29        4.32      2.94 o 
  -2  -8   4       20.77       22.55      3.02 o 
  -1  -8   4        3.90        2.89      2.39 o 
   0  -8   4      206.21      196.76      9.00 o 
   1  -8   4      191.06      198.80     13.56 o 
   2  -8   4       42.52       38.86      6.45 o 
   3  -8   4        4.98        6.92      3.40 o 
  -5  -7   4       23.60       25.22      5.25 o 
  -4  -7   4       45.51       39.40      6.17 o 
  -3  -7   4      371.70      340.50     17.73 o 
  -2  -7   4        1.63        1.13      1.86 o 
  -1  -7   4      232.90      222.11     15.13 o 
   0  -7   4      133.35      133.22      6.82 o 
   1  -7   4       21.06       21.37      4.22 o 
   2  -7   4        4.42        1.93      1.40 o 
   3  -7   4       10.64       12.72      4.07 o 
   4  -7   4        0.09        1.67      2.53 o 
  -6  -6   4       82.93       94.89     10.15 o 
  -5  -6   4        6.65        2.78      1.97 o 
  -4  -6   4       41.31       34.90      5.65 o 
  -3  -6   4       40.89       47.80      6.09 o 
  -2  -6   4      155.22      153.50     10.68 o 
  -1  -6   4      178.68      172.73      7.09 o 
   0  -6   4       21.74       19.48      2.47 o 
   1  -6   4       45.36       46.84      5.78 o 
   2  -6   4        7.03        6.68      2.64 o 
   3  -6   4        7.63       10.84      3.61 o 
   4  -6   4        4.52        7.71      3.36 o 
  -6  -5   4       10.38        7.41      3.13 o 
  -5  -5   4        1.53        0.58      1.93 o 
  -4  -5   4        0.13       -2.43      2.41 o 
  -3  -5   4      296.27      270.85     13.65 o 
  -2  -5   4      149.87      140.86     12.31 o 
  -1  -5   4        4.21        4.87      1.18 o 
   0  -5   4      349.53      328.05      9.47 o 
   1  -5   4       14.53       14.30      3.12 o 
   2  -5   4        1.40        1.83      0.60 o 
   3  -5   4       22.79       31.78      5.52 o 
   4  -5   4        4.11        3.54      2.23 o 
   5  -5   4        0.09        0.87      2.36 o 
  -6  -4   4        5.00        9.43      3.59 o 
  -5  -4   4        0.10        2.30      2.46 o 
  -4  -4   4        2.13        1.52      1.49 o 
  -3  -4   4        4.82        3.53      1.74 o 
  -2  -4   4        0.05       -0.08      0.44 o 
  -1  -4   4       25.53       25.32      2.35 o 
   0  -4   4      108.16      105.79      4.87 o 
   1  -4   4        1.27        0.14      1.20 o 
   2  -4   4       10.87       11.36      1.25 o 
   3  -4   4      185.17      204.56     13.10 o 
   4  -4   4        1.36        4.10      2.17 o 
   5  -4   4        0.05        3.43      2.39 o 
  -6  -3   4        3.57        7.51      2.50 o 
  -5  -3   4       16.99       19.14      3.81 o 
  -4  -3   4        9.16        8.07      2.71 o 
  -3  -3   4        9.04        6.67      2.25 o 
  -2  -3   4      108.48      102.17      8.38 o 
  -1  -3   4       10.06       11.58      1.60 o 
   0  -3   4      193.84      210.72      6.43 o 
   1  -3   4       63.91       62.12      5.35 o 
   2  -3   4       37.06       39.95      3.99 o 
   3  -3   4       98.44       99.10      8.28 o 
   4  -3   4       44.33       53.10      6.66 o 
   5  -3   4      121.47      116.91      7.35 o 
  -6  -2   4       16.01       12.73      2.14 o 
  -5  -2   4        1.83        0.16      1.11 o 
  -4  -2   4      303.72      295.15     12.63 o 
  -3  -2   4      228.60      197.34     16.14 o 
  -2  -2   4        0.67        0.64      0.48 o 
  -1  -2   4      581.07      605.91     13.10 o 
   0  -2   4        2.89        3.06      0.67 o 
   1  -2   4      836.64      950.26     53.29 o 
   2  -2   4      185.12      195.34     16.37 o 
   3  -2   4       27.87       24.02      4.03 o 
   4  -2   4      354.39      370.77     17.13 o 
   5  -2   4       12.62       12.81      2.52 o 
   6  -2   4       10.61        6.81      2.58 o 
  -6  -1   4        4.82        0.96      1.66 o 
  -5  -1   4      168.15      165.04     10.22 o 
  -4  -1   4       64.16       66.01      2.55 o 
  -3  -1   4       31.68       29.37      2.50 o 
  -2  -1   4        6.87        6.89      1.16 o 
  -1  -1   4     1681.01     1707.96     13.39 o 
   0  -1   4      996.42      992.64     15.62 o 
   1  -1   4       92.21       79.48      3.24 o 
   2  -1   4        0.92        1.00      0.47 o 
   3  -1   4      100.88      103.99      5.11 o 
   4  -1   4        5.92        6.31      1.68 o 
   5  -1   4       22.83       21.27      4.05 o 
   6  -1   4       17.03       25.79      5.18 o 
  -6   0   4       28.87       33.15      5.87 o 
  -5   0   4       69.66       73.62      3.40 o 
  -4   0   4       76.86       73.00      3.04 o 
  -3   0   4      299.59      294.11      5.29 o 
  -2   0   4      391.98      387.55      4.67 o 
  -1   0   4     2144.94     2110.71     10.69 o 
   0   0   4       74.48       66.39      1.94 o 
   1   0   4      172.55      186.34      3.22 o 
   2   0   4       21.32       21.80      1.42 o 
   3   0   4        8.02       10.21      1.18 o 
   4   0   4       62.19       52.48      5.32 o 
   5   0   4        9.35        9.44      1.90 o 
   6   0   4       52.86       56.59      5.15 o 
  -6   1   4       22.24       24.65      5.05 o 
  -5   1   4        5.01        5.33      1.37 o 
  -4   1   4       13.74       13.23      1.40 o 
  -3   1   4        1.12        1.75      0.49 o 
  -2   1   4      437.58      438.15      6.87 o 
  -1   1   4      387.61      379.03      6.96 o 
   0   1   4        2.38        2.19      0.59 o 
   1   1   4      108.04       93.81      2.32 o 
   2   1   4      250.21      265.87      6.67 o 
   3   1   4       12.96       12.25      1.33 o 
   4   1   4       34.06       33.26      2.24 o 
   5   1   4        0.07       -0.02      1.50 o 
   6   1   4       55.83       48.88      8.37 o 
  -6   2   4        5.85        6.71      2.16 o 
  -5   2   4        6.09        8.54      1.58 o 
  -4   2   4       45.08       44.94      2.20 o 
  -3   2   4        5.21        4.65      0.69 o 
  -2   2   4       50.49       52.12      2.15 o 
  -1   2   4        0.02        0.86      0.62 o 
   0   2   4      665.69      663.16      9.04 o 
   1   2   4      132.43      126.61      3.60 o 
   2   2   4       74.23       77.60      2.91 o 
   3   2   4        8.26       11.09      2.60 o 
   4   2   4       16.55       12.62      2.80 o 
   5   2   4       34.52       24.70      4.22 o 
   6   2   4       10.05        8.94      2.82 o 
  -6   3   4        9.15       12.66      3.14 o 
  -5   3   4        6.77        6.01      2.48 o 
  -4   3   4        9.96        9.87      1.40 o 
  -3   3   4       18.11       15.84      1.80 o 
  -2   3   4       11.07       12.14      2.39 o 
  -1   3   4      368.84      363.32     12.04 o 
   0   3   4     2420.08     2526.19     23.31 o 
   1   3   4      173.97      180.21      4.35 o 
   2   3   4      625.51      638.57     40.51 o 
   3   3   4      202.94      193.29     16.59 o 
   4   3   4        6.97        4.93      1.89 o 
   5   3   4        0.10        2.05      1.45 o 
   6   3   4        2.33       -0.80      1.88 o 
  -5   4   4        7.97        7.15      3.20 o 
  -4   4   4       49.58       48.71      3.13 o 
  -3   4   4       28.17       26.57      2.15 o 
  -2   4   4      357.88      360.47     12.90 o 
  -1   4   4     1810.35     1747.92     24.21 o 
   0   4   4       80.52       81.95      2.93 o 
   1   4   4       65.21       66.78      2.88 o 
   2   4   4       10.30        9.41      1.34 o 
   3   4   4       98.75       78.79      6.48 o 
   4   4   4       14.35       12.50      3.21 o 
   5   4   4        4.34        3.78      2.02 o 
   6   4   4        2.85        4.34      2.65 o 
  -5   5   4        6.09        4.30      2.69 o 
  -4   5   4        2.31        2.50      1.43 o 
  -3   5   4        3.99        3.02      0.94 o 
  -2   5   4       45.33       23.73      9.79 o 
  -1   5   4       29.13       28.54      1.94 o 
   0   5   4      101.78       99.94      4.02 o 
   1   5   4       80.93       82.96      3.39 o 
   2   5   4        0.09        1.34      0.67 o 
   3   5   4      133.24      141.03      6.59 o 
   4   5   4       26.95       21.32      2.81 o 
   5   5   4        6.86        5.19      2.52 o 
   6   5   4        2.54        1.50      1.48 o 
  -5   6   4       10.22        9.74      3.98 o 
  -4   6   4        0.42       -0.03      0.84 o 
  -3   6   4        4.52        3.91      2.40 o 
  -2   6   4       27.52       23.66      4.71 o 
  -1   6   4        0.80        0.61      0.58 o 
   0   6   4      153.55      155.17      5.61 o 
   1   6   4       58.29       56.86      3.71 o 
   2   6   4        0.00       -0.15      0.89 o 
   3   6   4        3.77        4.51      1.66 o 
   4   6   4       74.50       62.37      4.97 o 
   5   6   4       11.23       12.49      2.64 o 
   6   6   4        2.12       -1.02      2.03 o 
  -4   7   4        0.03        1.42      4.15 o 
  -3   7   4        1.56        0.84      1.35 o 
  -2   7   4        1.36        0.84      2.13 o 
  -1   7   4      181.21      168.48      5.92 o 
   0   7   4      417.91      419.58     10.35 o 
   1   7   4       19.87       19.43      2.46 o 
   2   7   4       96.94       91.81      5.50 o 
   3   7   4       29.80       28.57      2.07 o 
   4   7   4      215.54      212.49     11.42 o 
   5   7   4       14.64       14.32      2.74 o 
   6   7   4       66.28       71.74      6.23 o 
  -3   8   4        0.02       -0.53      0.91 o 
  -2   8   4       37.24       33.50      3.90 o 
  -1   8   4      135.48      122.55      5.53 o 
   0   8   4      168.34      156.14     11.58 o 
   1   8   4      110.64      113.10      5.67 o 
   2   8   4      124.52      124.98      7.75 o 
   3   8   4        0.07        0.41      1.22 o 
   4   8   4       77.27       74.51      8.22 o 
   5   8   4       60.94       68.00      5.93 o 
   6   8   4        0.43        0.19      1.41 o 
  -3   9   4        5.80        8.96      2.65 o 
  -2   9   4       27.61       26.04      3.65 o 
  -1   9   4        1.39        1.07      1.65 o 
   0   9   4       21.25       21.15      4.53 o 
   1   9   4      116.32      108.01      5.96 o 
   2   9   4       33.06       38.49      3.02 o 
   3   9   4      355.08      338.22     11.93 o 
   4   9   4       14.97       13.08      3.14 o 
   5   9   4        0.25        1.68      1.66 o 
  -2  10   4        2.71        5.01      2.80 o 
  -1  10   4        5.48        1.90      1.74 o 
   0  10   4       10.51        8.21      4.05 o 
   1  10   4        0.81        1.64      2.11 o 
   2  10   4      156.16      155.85      9.13 o 
   3  10   4       45.28       41.10      7.33 o 
   4  10   4        1.12       -0.07      2.26 o 
   5  10   4        0.54        0.09      1.93 o 
  -1  11   4       32.05       30.70      6.28 o 
   0  11   4        1.57        3.56      2.47 o 
   1  11   4        1.51        1.30      3.97 o 
   2  11   4       44.50       37.30      5.63 o 
   3  11   4        4.79        4.91      2.42 o 
   4  11   4        1.71        1.28      1.58 o 
  -2 -10   5        7.64        7.23      1.87 o 
  -1 -10   5        0.14        1.46      1.33 o 
  -3  -9   5        3.40        7.50      4.04 o 
  -2  -9   5       23.95       23.47      3.35 o 
  -1  -9   5        0.16       -0.74      1.01 o 
   0  -9   5        0.01        0.06      1.11 o 
   1  -9   5        6.05        4.26      2.31 o 
  -4  -8   5        7.41       11.43      4.71 o 
  -3  -8   5       22.84       24.34      5.06 o 
  -2  -8   5        6.93        9.44      3.86 o 
  -1  -8   5        8.75        8.65      2.11 o 
   0  -8   5        3.52        3.78      1.48 o 
   1  -8   5        3.34        2.08      1.88 o 
   2  -8   5        5.47        1.66      2.01 o 
  -5  -7   5       21.25       20.25      5.36 o 
  -4  -7   5       22.25       26.24      5.81 o 
  -3  -7   5       12.60       17.71      2.46 o 
  -2  -7   5      109.30      103.41      6.02 o 
  -1  -7   5       69.53       73.12      5.09 o 
   0  -7   5      190.52      195.01      8.77 o 
   1  -7   5        2.01        1.10      2.05 o 
   2  -7   5        6.72        7.74      2.57 o 
   3  -7   5       67.65       83.66     10.35 o 
  -5  -6   5       11.37       13.25      4.08 o 
  -4  -6   5       65.36       56.96      7.23 o 
  -3  -6   5       32.40       31.37      5.65 o 
  -2  -6   5        1.29        3.06      1.28 o 
  -1  -6   5     1567.92     1512.41     24.35 o 
   0  -6   5       41.42       38.01      3.68 o 
   1  -6   5       69.59       63.28      6.93 o 
   2  -6   5       48.16       50.65      6.84 o 
   3  -6   5       10.36       16.21      4.38 o 
   4  -6   5        7.50        9.15      3.84 o 
  -5  -5   5       56.73       44.23      6.32 o 
  -4  -5   5        9.14        5.34      2.55 o 
  -3  -5   5       18.23       19.39      2.73 o 
  -2  -5   5      316.68      301.95     12.58 o 
  -1  -5   5       40.92       38.44      3.20 o 
   0  -5   5      179.00      170.06      7.12 o 
   1  -5   5        7.25        5.67      2.27 o 
   2  -5   5       57.64       54.90      3.27 o 
   3  -5   5       19.43       27.52      5.17 o 
   4  -5   5        4.98        3.73      2.72 o 
  -6  -4   5        1.96       -1.82      2.01 o 
  -5  -4   5        0.00       -1.41      2.11 o 
  -4  -4   5        2.73        0.84      1.39 o 
  -3  -4   5        6.03        8.60      1.24 o 
  -2  -4   5       39.02       32.37      4.46 o 
  -1  -4   5      236.36      220.93      7.05 o 
   0  -4   5        1.39        1.54      1.01 o 
   1  -4   5       42.90       40.88      4.85 o 
   2  -4   5       22.79       21.78      2.22 o 
   3  -4   5        1.02        2.92      1.87 o 
   4  -4   5       25.98       30.76      5.48 o 
   5  -4   5        0.43        5.33      3.48 o 
  -6  -3   5       11.61        6.24      2.48 o 
  -5  -3   5        6.58        7.15      2.20 o 
  -4  -3   5       51.22       54.18      5.79 o 
  -3  -3   5        0.21        0.72      0.78 o 
  -2  -3   5      134.05      148.63      6.10 o 
  -1  -3   5       40.44       37.02      2.56 o 
   0  -3   5      191.14      200.61      6.67 o 
   1  -3   5       25.91       33.88      2.65 o 
   2  -3   5        1.55        4.23      1.86 o 
   3  -3   5       43.50       43.86      5.75 o 
   4  -3   5       27.52       41.74      6.24 o 
   5  -3   5      163.27      171.59     13.13 o 
  -6  -2   5       14.46       10.37      3.21 o 
  -5  -2   5        8.38        6.49      4.77 o 
  -4  -2   5        0.03       -2.10      2.27 o 
  -3  -2   5      171.81      181.15      9.26 o 
  -2  -2   5      199.52      180.13      8.50 o 
  -1  -2   5      259.11      237.97      4.99 o 
   0  -2   5       16.17       17.33      1.43 o 
   1  -2   5      654.40      701.65     16.81 o 
   2  -2   5      202.96      212.39      5.77 o 
   3  -2   5      182.40      187.30     11.34 o 
   4  -2   5       95.80       96.86      7.69 o 
   5  -2   5       15.37       13.16      2.49 o 
   6  -2   5       18.94        9.60      3.32 o 
  -6  -1   5       20.77       21.71      4.57 o 
  -5  -1   5        5.21        5.43      1.33 o 
  -4  -1   5        0.16       -0.25      1.11 o 
  -3  -1   5       20.73       16.27      2.31 o 
  -2  -1   5      944.53     1011.87     17.81 o 
  -1  -1   5       20.60       20.94      0.97 o 
   0  -1   5      332.81      332.80      7.13 o 
   1  -1   5       16.51       22.16      1.95 o 
   2  -1   5       38.73       40.01      2.50 o 
   3  -1   5       94.28       99.83      5.15 o 
   4  -1   5      110.93      105.17      5.95 o 
   5  -1   5       78.13       77.22      7.61 o 
   6  -1   5       11.08       11.02      2.48 o 
  -6   0   5       34.26       37.22      4.04 o 
  -5   0   5      218.58      217.65      9.01 o 
  -4   0   5       62.13       66.09      3.01 o 
  -3   0   5      292.07      281.41     10.94 o 
  -2   0   5       48.12       49.51      1.70 o 
  -1   0   5       18.06       17.24      0.75 o 
   0   0   5      200.32      187.12      5.72 o 
   1   0   5      295.76      286.69      5.71 o 
   2   0   5        2.81        1.88      0.52 o 
   3   0   5      130.25      120.22      7.37 o 
   4   0   5       26.85       19.87      2.61 o 
   5   0   5        0.02        0.07      1.60 o 
   6   0   5        6.12        5.83      2.22 o 
  -6   1   5      129.44      134.96     11.46 o 
  -5   1   5        0.18        0.67      0.81 o 
  -4   1   5       71.05       71.13      3.02 o 
  -3   1   5        0.08        0.85      0.51 o 
  -2   1   5      113.86      103.04      2.26 o 
  -1   1   5       54.86       55.40      1.82 o 
   0   1   5      169.28      171.34      4.19 o 
   1   1   5        0.22        0.53      0.40 o 
   2   1   5      232.76      206.76      8.98 o 
   3   1   5       26.51       25.43      1.93 o 
   4   1   5        1.45        0.28      0.94 o 
   5   1   5        5.74        4.40      1.50 o 
   6   1   5        5.38        3.31      2.17 o 
  -6   2   5        1.15        2.31      1.47 o 
  -5   2   5       11.27       12.48      1.91 o 
  -4   2   5        2.36        3.82      0.93 o 
  -3   2   5        0.25        0.14      0.67 o 
  -2   2   5      116.44      114.25      4.62 o 
  -1   2   5        0.93        1.24      0.48 o 
   0   2   5      102.65       98.49      3.33 o 
   1   2   5      131.78      131.47      4.02 o 
   2   2   5      128.85      122.74      8.59 o 
   3   2   5        2.09        1.79      1.70 o 
   4   2   5       14.52       13.51      3.28 o 
   5   2   5       84.51       79.36      8.05 o 
   6   2   5        0.61        2.42      2.19 o 
  -5   3   5        0.51        1.78      2.29 o 
  -4   3   5        0.43        1.17      0.94 o 
  -3   3   5        0.29        0.96      0.69 o 
  -2   3   5       91.74       84.73      6.34 o 
  -1   3   5        1.81        2.14      0.91 o 
   0   3   5      138.33      137.32      5.13 o 
   1   3   5       38.34       35.87      2.89 o 
   2   3   5       16.88       17.18      2.63 o 
   3   3   5       23.88       20.33      3.47 o 
   4   3   5        0.03        1.63      2.03 o 
   5   3   5       47.11       34.60      5.44 o 
   6   3   5       35.91       30.65      5.51 o 
  -5   4   5        4.30        8.03      3.32 o 
  -4   4   5        6.91        8.44      1.83 o 
  -3   4   5       21.80       24.22      3.19 o 
  -2   4   5        7.30        6.36      2.05 o 
  -1   4   5       24.03       19.73      3.19 o 
   0   4   5      506.28      521.05     11.11 o 
   1   4   5      343.74      349.09      8.97 o 
   2   4   5      538.57      573.91     91.46 o 
   3   4   5       18.47       12.83      1.52 o 
   4   4   5        0.85        2.29      1.73 o 
   5   4   5       58.99       54.50      6.81 o 
   6   4   5        0.90        2.68      2.72 o 
  -5   5   5       29.73       38.55      6.47 o 
  -4   5   5       75.56       87.34      4.45 o 
  -3   5   5       77.28       75.64      3.92 o 
  -2   5   5      256.64      240.33     20.20 o 
  -1   5   5       87.83       74.21      5.26 o 
   0   5   5      736.18      732.79     19.40 o 
   1   5   5      392.05      400.27     15.91 o 
   2   5   5        1.95        1.38      1.47 o 
   3   5   5       25.25       27.71      4.33 o 
   4   5   5      125.88      128.58      9.64 o 
   5   5   5        9.37        5.98      2.87 o 
   6   5   5       16.39       13.99      2.82 o 
  -4   6   5       58.49       58.47      7.75 o 
  -3   6   5      107.37      108.84      6.30 o 
  -2   6   5      185.66      196.44     12.60 o 
  -1   6   5       21.64       21.43      1.99 o 
   0   6   5       38.41       37.18      2.34 o 
   1   6   5       20.10       21.37      2.50 o 
   2   6   5        7.88        6.55      1.18 o 
   3   6   5       20.68       19.19      2.67 o 
   4   6   5       12.62       11.69      2.15 o 
   5   6   5       25.00       22.29      3.52 o 
   6   6   5       18.95       16.45      3.15 o 
  -4   7   5        0.66        1.05      2.38 o 
  -3   7   5       25.45       20.67      3.20 o 
  -2   7   5       36.88       37.79      5.98 o 
  -1   7   5        0.15       -0.19      0.80 o 
   0   7   5       31.02       29.05      3.08 o 
   1   7   5        0.21        0.19      0.93 o 
   2   7   5       11.71       14.99      2.29 o 
   3   7   5        4.82        6.57      1.76 o 
   4   7   5       48.50       51.97      4.75 o 
   5   7   5        6.17        6.99      2.16 o 
   6   7   5        9.49        7.89      2.50 o 
  -3   8   5       17.60       15.42      2.79 o 
  -2   8   5        7.80        7.52      3.15 o 
  -1   8   5        6.57        5.82      3.04 o 
   0   8   5       12.14       10.80      1.88 o 
   1   8   5       19.78       16.82      1.97 o 
   2   8   5      159.34      150.75      7.29 o 
   3   8   5        4.09        2.31      1.03 o 
   4   8   5       29.09       24.47      3.49 o 
   5   8   5        0.00        2.09      1.74 o 
  -3   9   5        4.33        3.28      1.24 o 
  -2   9   5        0.48        4.12      2.05 o 
  -1   9   5        7.46        4.53      2.83 o 
   0   9   5       35.35       37.31      5.28 o 
   1   9   5       25.32       22.11      4.82 o 
   2   9   5      126.87      119.97      5.25 o 
   3   9   5      123.49      120.69      7.25 o 
   4   9   5       18.84       15.47      2.95 o 
   5   9   5        3.31        2.16      2.07 o 
  -2  10   5        0.00        1.94      1.44 o 
  -1  10   5        0.20        3.19      2.26 o 
   0  10   5        9.80        8.43      3.24 o 
   1  10   5        7.63        8.52      1.95 o 
   2  10   5       17.78       19.19      2.69 o 
   3  10   5        0.30        2.56      6.29 o 
   4  10   5        2.26        3.19      2.42 o 
  -1  11   5       10.11        9.05      3.74 o 
   0  11   5        2.37        1.58      1.96 o 
   1  11   5       32.48       38.35      4.06 o 
   2  11   5        6.53       13.02      3.30 o 
   3  11   5        9.79        5.41      1.39 o 
  -3  -9   6        4.29        7.35      3.33 o 
  -2  -9   6        1.39        1.79      1.55 o 
  -1  -9   6       20.66       20.42      3.41 o 
   0  -9   6        9.76        8.77      3.23 o 
   1  -9   6        6.12        8.00      3.34 o 
  -4  -8   6        1.90        5.77      3.22 o 
  -3  -8   6        9.91       13.98      4.22 o 
  -2  -8   6        4.46        7.44      1.86 o 
  -1  -8   6        2.14        1.29      0.98 o 
   0  -8   6        0.59        1.63      2.24 o 
   1  -8   6       14.25        7.53      2.91 o 
   2  -8   6        0.01        4.60      3.29 o 
  -4  -7   6        4.04       14.28      4.44 o 
  -3  -7   6       17.49       18.60      4.51 o 
  -2  -7   6       21.44       17.26      2.57 o 
  -1  -7   6        1.30        2.62      1.44 o 
   0  -7   6       12.63       12.74      3.35 o 
   1  -7   6        5.26        5.23      2.47 o 
   2  -7   6        1.02        3.81      2.36 o 
   3  -7   6        3.56        4.64      3.47 o 
  -5  -6   6        8.22       10.11      3.64 o 
  -4  -6   6        1.61       -0.15      1.73 o 
  -3  -6   6       10.44       11.25      3.43 o 
  -2  -6   6       80.77       73.56      4.77 o 
  -1  -6   6        1.63        1.56      1.13 o 
   0  -6   6      449.50      449.65     13.20 o 
   1  -6   6      237.59      226.16     13.62 o 
   2  -6   6        1.33        1.25      1.22 o 
   3  -6   6        0.27        3.39      3.01 o 
  -5  -5   6        0.36       -0.33      1.43 o 
  -4  -5   6      112.38       95.90      9.38 o 
  -3  -5   6      163.92      154.29     10.99 o 
  -2  -5   6        4.50        3.59      1.24 o 
  -1  -5   6      263.69      251.50      8.63 o 
   0  -5   6       46.68       44.77      5.11 o 
   1  -5   6      134.30      135.87      6.21 o 
   2  -5   6        2.85        1.61      1.92 o 
   3  -5   6        3.42        4.64      2.84 o 
   4  -5   6        3.14        5.19      2.96 o 
  -5  -4   6       19.08       21.32      4.58 o 
  -4  -4   6        5.65        6.38      2.69 o 
  -3  -4   6        6.04        4.50      2.44 o 
  -2  -4   6       15.62       11.29      2.78 o 
  -1  -4   6      167.17      158.45     10.10 o 
   0  -4   6        0.19       -0.54      1.09 o 
   1  -4   6       95.68      102.07      5.06 o 
   2  -4   6       21.09       22.85      2.26 o 
   3  -4   6       18.99       25.84      4.99 o 
   4  -4   6        5.81        4.44      2.55 o 
   5  -4   6        0.39        1.82      1.24 o 
  -6  -3   6       49.74       51.84      7.39 o 
  -5  -3   6        0.91        1.65      1.09 o 
  -4  -3   6       19.29       25.76      4.43 o 
  -3  -3   6       11.71       12.56      3.12 o 
  -2  -3   6       61.00       63.77      3.81 o 
  -1  -3   6       81.09       75.84      3.89 o 
   0  -3   6       61.17       52.87      3.56 o 
   1  -3   6      202.37      226.62      7.31 o 
   2  -3   6        2.47        1.96      0.77 o 
   3  -3   6       32.35       28.39      4.78 o 
   4  -3   6        1.06        3.23      2.33 o 
   5  -3   6        1.97        1.66      2.42 o 
  -6  -2   6       13.86        7.77      3.16 o 
  -5  -2   6        1.18        0.85      0.85 o 
  -4  -2   6        9.99       10.31      3.07 o 
  -3  -2   6       14.31       16.36      2.33 o 
  -2  -2   6        3.19        4.58      1.58 o 
  -1  -2   6        0.72        0.93      0.34 o 
   0  -2   6        0.29       -0.28      0.79 o 
   1  -2   6      139.10      133.66      5.30 o 
   2  -2   6       39.66       42.12      2.83 o 
   3  -2   6       56.27       53.54      6.30 o 
   4  -2   6        3.89        4.03      1.66 o 
   5  -2   6        2.31       -0.52      1.75 o 
  -6  -1   6        0.00        8.51      3.35 o 
  -5  -1   6        3.78        5.19      2.44 o 
  -4  -1   6        4.11        3.41      1.27 o 
  -3  -1   6       98.87      111.99      5.43 o 
  -2  -1   6       25.34       22.79      2.30 o 
  -1  -1   6       80.89       79.75      2.98 o 
   0  -1   6        9.90        7.06      0.81 o 
   1  -1   6       21.34       21.94      1.24 o 
   2  -1   6        4.06        4.66      0.84 o 
   3  -1   6      124.09      124.10      5.83 o 
   4  -1   6      465.06      450.21     16.81 o 
   5  -1   6       27.82       25.35      3.49 o 
   6  -1   6       16.30       18.45      4.61 o 
  -6   0   6        0.65        0.74      4.03 o 
  -5   0   6       86.26       83.09      6.57 o 
  -4   0   6       38.16       40.69      2.66 o 
  -3   0   6        4.42        4.19      0.70 o 
  -2   0   6       51.94       47.60      1.61 o 
  -1   0   6        3.24        3.48      0.48 o 
   0   0   6      326.84      331.65      8.84 o 
   1   0   6      340.50      364.64      8.73 o 
   2   0   6       39.66       40.64      1.87 o 
   3   0   6      412.34      405.29     10.30 o 
   4   0   6       10.04       12.39      2.98 o 
   5   0   6        1.09        2.95      1.64 o 
   6   0   6        0.90        3.14      2.26 o 
  -6   1   6       13.94       16.49      4.15 o 
  -5   1   6        4.17        4.40      1.58 o 
  -4   1   6        5.21        4.95      1.25 o 
  -3   1   6      175.05      180.32      5.26 o 
  -2   1   6      311.49      303.28      4.68 o 
  -1   1   6       82.26       81.95      2.60 o 
   0   1   6      318.82      312.26     10.53 o 
   1   1   6        1.10        2.56      0.97 o 
   2   1   6       61.58       56.48      3.51 o 
   3   1   6       24.35       21.09      3.95 o 
   4   1   6      118.36      103.33      9.03 o 
   5   1   6       13.91       11.58      3.44 o 
   6   1   6        0.85       -0.31      1.94 o 
  -5   2   6       32.00       29.47      2.88 o 
  -4   2   6      116.76      120.81      5.31 o 
  -3   2   6       39.10       32.30      1.83 o 
  -2   2   6      216.73      211.27      7.79 o 
  -1   2   6      175.36      163.71      6.90 o 
   0   2   6       66.65       71.47      3.76 o 
   1   2   6       36.24       38.41      2.99 o 
   2   2   6        1.36        0.95      0.56 o 
   3   2   6        0.09        1.70      1.81 o 
   4   2   6        5.83        3.40      1.81 o 
   5   2   6       72.34       76.30      8.32 o 
   6   2   6        3.12        4.37      2.32 o 
  -5   3   6       28.19       24.92      2.74 o 
  -4   3   6        0.33        2.85      1.25 o 
  -3   3   6        3.36        5.40      1.26 o 
  -2   3   6        0.06        0.69      1.03 o 
  -1   3   6       77.29       80.98      4.23 o 
   0   3   6      127.22      137.03      5.51 o 
   1   3   6       45.16       53.01      4.39 o 
   2   3   6      368.76      414.31     15.80 o 
   3   3   6      163.93      167.30     10.48 o 
   4   3   6        4.24        3.99      2.30 o 
   5   3   6       13.91        7.98      3.06 o 
   6   3   6       67.56       65.04      8.27 o 
  -5   4   6       36.84       43.21      6.99 o 
  -4   4   6        5.33        4.47      1.67 o 
  -3   4   6       21.70       21.27      2.01 o 
  -2   4   6       48.14       54.07      4.19 o 
  -1   4   6      194.00      199.49      7.15 o 
   0   4   6       78.36       86.79      4.57 o 
   1   4   6      312.24      343.74     13.44 o 
   2   4   6      503.42      585.16     20.49 o 
   3   4   6      110.68      101.12     12.44 o 
   4   4   6        1.23        2.90      2.32 o 
   5   4   6       98.76       96.47      9.43 o 
   6   4   6        6.66        9.04      3.45 o 
  -5   5   6        3.25        7.89      3.53 o 
  -4   5   6        8.60        8.55      2.17 o 
  -3   5   6       25.26       26.79      2.45 o 
  -2   5   6        8.35        7.32      1.80 o 
  -1   5   6      296.09      314.38     18.63 o 
   0   5   6      232.94      239.55      7.52 o 
   1   5   6      102.52       97.08     13.55 o 
   2   5   6      656.82      685.89     21.19 o 
   3   5   6        4.27        2.94      1.38 o 
   4   5   6       69.71       70.82      7.58 o 
   5   5   6       78.21       77.93      8.44 o 
   6   5   6       13.63       16.04      4.59 o 
  -4   6   6       24.95       30.58      5.83 o 
  -3   6   6       10.57        8.67      1.57 o 
  -2   6   6      360.31      382.23     17.96 o 
  -1   6   6       63.08       57.00      2.16 o 
   0   6   6      155.42      164.98      5.30 o 
   1   6   6        0.71        0.86      0.70 o 
   2   6   6       51.02       49.19      5.65 o 
   3   6   6        6.58        6.75      1.84 o 
   4   6   6      159.32      152.34     13.14 o 
   5   6   6       21.93       19.30      3.18 o 
   6   6   6       14.36       18.59      4.71 o 
  -4   7   6       15.71       17.50      5.46 o 
  -3   7   6        5.30        7.05      1.98 o 
  -2   7   6        0.16        3.30      2.23 o 
  -1   7   6       29.79       27.28      5.05 o 
   0   7   6       58.36       61.90      3.24 o 
   1   7   6       20.00       19.54      2.32 o 
   2   7   6        4.38        6.48      1.72 o 
   3   7   6       41.90       42.37      5.68 o 
   4   7   6        1.37        1.00      1.09 o 
   5   7   6        1.86        2.06      1.33 o 
   6   7   6        0.29        1.21      1.53 o 
  -3   8   6        4.37        1.19      1.11 o 
  -2   8   6        5.04        2.84      1.96 o 
  -1   8   6        1.87        0.45      1.78 o 
   0   8   6        8.04        6.99      1.47 o 
   1   8   6       68.49       64.79      3.76 o 
   2   8   6        0.29        0.93      1.10 o 
   3   8   6        0.38       -1.06      1.57 o 
   4   8   6        5.25        7.29      2.43 o 
   5   8   6        6.92        5.77      2.09 o 
  -2   9   6        7.59        6.10      3.28 o 
  -1   9   6        1.41        1.64      1.85 o 
   0   9   6       26.06       20.39      4.17 o 
   1   9   6       42.85       43.99      3.80 o 
   2   9   6       22.03       18.12      2.16 o 
   3   9   6        2.56        3.61      1.68 o 
   4   9   6      107.83      104.91      7.36 o 
   5   9   6        8.43       13.50      4.99 o 
  -2  10   6        0.25        1.77      1.30 o 
  -1  10   6        0.02        4.13      2.74 o 
   0  10   6        8.48        8.76      2.94 o 
   1  10   6        0.90       -0.08      0.92 o 
   2  10   6       81.16       86.81      4.83 o 
   3  10   6        0.03        2.82      2.81 o 
   4  10   6       53.59       46.85      5.80 o 
   0  11   6        0.00        2.18      1.76 o 
   1  11   6       46.51       43.82      6.36 o 
   2  11   6       67.87       72.34      7.88 o 
   3  11   6       50.97       51.59      5.30 o 
  -1  -9   7       21.39       22.19      3.52 o 
  -3  -8   7      118.76      135.68     12.17 o 
  -2  -8   7        8.77       15.70      4.19 o 
  -1  -8   7        2.47        3.57      1.74 o 
   0  -8   7        1.29        1.92      1.49 o 
   1  -8   7       40.33       47.50      7.15 o 
  -4  -7   7        2.85        2.55      2.55 o 
  -3  -7   7       30.97       40.38      6.39 o 
  -2  -7   7       18.30       22.68      4.74 o 
  -1  -7   7       27.92       26.38      3.32 o 
   0  -7   7        1.93       -0.31      1.80 o 
   1  -7   7        4.77        4.55      2.57 o 
   2  -7   7        8.66       12.01      3.86 o 
  -4  -6   7        1.04        3.70      2.77 o 
  -3  -6   7        0.66        2.94      1.95 o 
  -2  -6   7       24.13       22.58      2.86 o 
  -1  -6   7        2.11        2.06      2.06 o 
   0  -6   7       31.29       32.90      4.96 o 
   1  -6   7       18.62       20.78      2.73 o 
   2  -6   7        6.86        7.98      3.49 o 
   3  -6   7        6.94        7.74      3.39 o 
  -5  -5   7        5.27        7.64      3.47 o 
  -4  -5   7       14.27       14.65      4.18 o 
  -3  -5   7        7.16        6.83      2.70 o 
  -2  -5   7       46.21       48.34      3.64 o 
  -1  -5   7       28.54       25.49      2.80 o 
   0  -5   7      428.05      445.60     12.25 o 
   1  -5   7       39.71       39.90      3.51 o 
   2  -5   7      129.54      129.45     10.91 o 
   3  -5   7       52.17       52.55      7.33 o 
   4  -5   7        8.22        5.46      2.86 o 
  -5  -4   7        0.67        1.18      2.12 o 
  -4  -4   7       70.53       88.70      8.45 o 
  -3  -4   7        0.19       -1.25      1.60 o 
  -2  -4   7      308.74      321.31     35.49 o 
  -1  -4   7     1225.76     1253.10    113.59 o 
   0  -4   7        0.47        1.01      0.69 o 
   1  -4   7      135.69      133.77      6.16 o 
   2  -4   7        4.67        5.75      1.65 o 
   3  -4   7       43.80       46.22      6.69 o 
   4  -4   7       10.82       12.29      4.30 o 
  -5  -3   7       88.03       95.21     11.97 o 
  -4  -3   7        0.00        4.36      1.54 o 
  -3  -3   7       15.31       14.41      2.25 o 
  -2  -3   7      208.95      204.91      5.27 o 
  -1  -3   7        7.09        7.70      0.80 o 
   0  -3   7        8.36        6.19      1.67 o 
   1  -3   7       23.06       21.25      2.40 o 
   2  -3   7       16.80       16.49      1.98 o 
   3  -3   7      123.48      110.04      9.93 o 
   4  -3   7        1.01        1.62      1.84 o 
   5  -3   7        1.14       -1.25      0.99 o 
  -5  -2   7        0.01        1.32      1.19 o 
  -4  -2   7       16.59       22.79      5.12 o 
  -3  -2   7       10.59        8.49      1.75 o 
  -2  -2   7        4.75        2.99      1.04 o 
  -1  -2   7       41.08       36.11      1.80 o 
   0  -2   7        7.20        7.66      1.14 o 
   1  -2   7       28.96       35.14      2.92 o 
   2  -2   7       46.68       41.91      3.11 o 
   3  -2   7      124.45      125.71      6.10 o 
   4  -2   7        2.03        0.79      1.66 o 
   5  -2   7        0.02       -0.27      1.74 o 
  -5  -1   7       27.70       30.56      5.25 o 
  -4  -1   7        0.03        1.58      2.37 o 
  -3  -1   7       44.99       46.44      6.42 o 
  -2  -1   7        8.94       12.93      1.86 o 
  -1  -1   7       12.88       11.75      1.11 o 
   0  -1   7      269.77      256.48      7.50 o 
   1  -1   7       20.80       18.14      2.37 o 
   2  -1   7       33.12       32.29      1.85 o 
   3  -1   7       32.06       30.63      2.90 o 
   4  -1   7       99.32       96.82      5.81 o 
   5  -1   7       16.87       15.14      2.63 o 
  -5   0   7        2.93        3.18      3.00 o 
  -4   0   7        4.19        6.19      4.66 o 
  -3   0   7        4.23        5.33      1.05 o 
  -2   0   7        4.61        4.46      0.61 o 
  -1   0   7        1.39        1.31      0.38 o 
   0   0   7      259.48      265.59      7.61 o 
   1   0   7      253.86      259.76      7.77 o 
   2   0   7      126.43      128.01      6.74 o 
   3   0   7        6.23        8.05      2.15 o 
   4   0   7        1.40        2.93      1.45 o 
   5   0   7        2.33        2.95      1.22 o 
  -5   1   7       23.16       21.24      3.38 o 
  -4   1   7        6.87        6.71      2.10 o 
  -3   1   7      106.08      109.64      3.66 o 
  -2   1   7        9.28        7.25      0.79 o 
  -1   1   7       41.46       37.83      2.06 o 
   0   1   7        6.93       10.55      1.62 o 
   1   1   7        3.57        4.27      1.10 o 
   2   1   7       91.59       87.10      4.66 o 
   3   1   7      178.13      178.24     11.32 o 
   4   1   7        1.48        1.03      1.47 o 
   5   1   7        4.16        5.71      2.96 o 
   6   1   7        0.01       -1.67      2.31 o 
  -5   2   7       71.42       70.76      4.54 o 
  -4   2   7       13.56       13.22      1.88 o 
  -3   2   7        1.76        3.69      1.49 o 
  -2   2   7      124.27      132.15      7.00 o 
  -1   2   7       53.33       51.30      2.33 o 
   0   2   7       12.17       13.19      1.83 o 
   1   2   7       13.74       14.51      1.24 o 
   2   2   7      170.34      160.00      6.28 o 
   3   2   7       34.57       30.00      4.63 o 
   4   2   7       10.82       10.05      3.14 o 
   5   2   7        2.58        3.02      2.72 o 
   6   2   7       23.30       35.07      6.33 o 
  -5   3   7       42.80       42.34      3.66 o 
  -4   3   7        8.81       10.92      3.13 o 
  -3   3   7        0.00        1.60      1.08 o 
  -2   3   7       36.20       35.21      3.48 o 
  -1   3   7       98.08      100.02      5.89 o 
   0   3   7        3.24        4.81      1.40 o 
   1   3   7      122.43      124.20     12.59 o 
   2   3   7       45.27       43.42      5.57 o 
   3   3   7        1.71        2.17      1.57 o 
   4   3   7       37.45       43.27      5.90 o 
   5   3   7        9.59       11.00      3.74 o 
   6   3   7       12.02        6.71      2.62 o 
  -5   4   7        0.06        1.39      2.48 o 
  -4   4   7        1.94        2.66      1.41 o 
  -3   4   7       26.56       25.47      2.17 o 
  -2   4   7       31.03       35.81      3.67 o 
  -1   4   7        2.21        2.25      0.89 o 
   0   4   7        0.11        1.94      0.85 o 
   1   4   7      133.40      154.57      9.27 o 
   2   4   7        3.22        2.87      2.07 o 
   3   4   7       44.89       54.04      6.27 o 
   4   4   7      284.38      289.10     15.97 o 
   5   4   7        2.64        5.48      2.83 o 
   6   4   7        2.59        6.12      3.67 o 
  -4   5   7       19.62       21.51      3.36 o 
  -3   5   7       54.34       52.54      3.43 o 
  -2   5   7       10.14        6.84      1.92 o 
  -1   5   7       29.61       28.61      3.20 o 
   0   5   7        0.58        1.37      0.55 o 
   1   5   7       30.01       31.91      3.13 o 
   2   5   7       33.03       33.69      4.98 o 
   3   5   7      112.05      138.37     10.96 o 
   4   5   7      213.95      207.28     13.35 o 
   5   5   7       21.22       21.84      4.80 o 
   6   5   7        2.28        5.97      2.74 o 
  -4   6   7       12.50       14.27      4.29 o 
  -3   6   7       15.40       16.69      3.27 o 
  -2   6   7        4.48        5.30      1.70 o 
  -1   6   7        1.57        2.77      2.51 o 
   0   6   7        9.02        9.58      1.31 o 
   1   6   7      141.57      136.85      7.75 o 
   2   6   7       87.42       86.20     14.34 o 
   3   6   7       41.49       35.86      5.54 o 
   4   6   7        0.10       -0.51      2.10 o 
   5   6   7       20.56       15.91      4.12 o 
   6   6   7        5.26        7.65      2.33 o 
  -3   7   7      111.44      108.57      6.85 o 
  -2   7   7      114.41      118.24     11.14 o 
  -1   7   7       18.98       26.90      5.13 o 
   0   7   7      119.56      110.07      4.38 o 
   1   7   7       40.26       43.77      3.06 o 
   2   7   7        1.91        0.64      1.34 o 
   3   7   7       18.83       16.20      2.63 o 
   4   7   7       31.94       24.86      3.51 o 
   5   7   7        3.27        1.37      1.32 o 
  -3   8   7       53.40       46.18      4.76 o 
  -2   8   7        6.29        3.26      1.80 o 
  -1   8   7        3.56        2.17      1.96 o 
   0   8   7        0.30        0.96      1.48 o 
   1   8   7       19.39       17.04      2.03 o 
   2   8   7       11.61       11.50      1.66 o 
   3   8   7       24.68       20.76      3.78 o 
   4   8   7        1.17        4.85      1.64 o 
   5   8   7        2.95        4.31      4.30 o 
  -2   9   7        4.16        7.41      3.18 o 
  -1   9   7        6.85        8.37      3.27 o 
   0   9   7       20.45       19.16      4.25 o 
   1   9   7        0.00        2.04      1.00 o 
   2   9   7        4.56        3.11      1.18 o 
   3   9   7       34.42       30.67      3.78 o 
   4   9   7       50.67       42.97      5.01 o 
   5   9   7        0.04       -0.17      1.40 o 
  -1  10   7        5.50       11.58      3.70 o 
   0  10   7        0.51        3.36      2.24 o 
   1  10   7       17.57       16.63      3.65 o 
   2  10   7        0.84        1.54      1.06 o 
   3  10   7        5.57        5.20      1.99 o 
   4  10   7       17.26       20.07      3.58 o 
   0  11   7        0.04        0.00      1.97 o 
   1  11   7       27.60       22.60      4.88 o 
   3  11   7       30.18       31.50      4.23 o 
  -2  -8   8       34.99       37.00      6.48 o 
  -1  -8   8        3.11        6.46      1.91 o 
   0  -8   8       29.02       24.48      5.06 o 
  -3  -7   8       13.90       16.63      4.88 o 
  -2  -7   8        9.40        5.00      2.81 o 
  -1  -7   8        7.10        8.40      1.96 o 
   0  -7   8        1.04        2.17      1.32 o 
   1  -7   8        0.41        2.62      2.13 o 
   2  -7   8        0.00        3.01      3.05 o 
  -4  -6   8        4.18        4.22      2.28 o 
  -3  -6   8        5.93        3.73      2.16 o 
  -2  -6   8        6.49        7.02      2.92 o 
  -1  -6   8        0.06       -1.76      1.21 o 
   0  -6   8       23.60       23.21      3.25 o 
   1  -6   8        3.59        6.30      2.69 o 
   2  -6   8       14.02       14.36      4.49 o 
  -4  -5   8        1.84       -0.90      1.70 o 
  -3  -5   8       14.37       14.63      3.85 o 
  -2  -5   8       33.58       28.17      4.80 o 
  -1  -5   8        0.58        0.75      0.69 o 
   0  -5   8        3.23        3.44      1.33 o 
   1  -5   8        1.78        3.13      1.20 o 
   2  -5   8       33.99       33.98      5.69 o 
   3  -5   8        4.43        4.69      2.41 o 
  -5  -4   8        0.01        2.73      2.47 o 
  -4  -4   8       24.21       16.27      5.81 o 
  -3  -4   8        2.21        2.36      1.31 o 
  -2  -4   8        7.79        8.91      1.87 o 
  -1  -4   8      298.09      283.69      9.78 o 
   0  -4   8      170.22      159.33      7.07 o 
   1  -4   8       31.30       28.53      2.93 o 
   2  -4   8       63.05       59.49      7.28 o 
   3  -4   8        6.38        3.79      2.45 o 
   4  -4   8        6.80        8.08      3.24 o 
  -5  -3   8        7.51        4.49      2.15 o 
  -4  -3   8       60.91       58.89      4.92 o 
  -3  -3   8        7.72        8.71      2.47 o 
  -2  -3   8        6.18        5.23      1.74 o 
  -1  -3   8       16.72       17.98      2.15 o 
   0  -3   8        5.86        6.83      1.24 o 
   1  -3   8      105.08       95.79      5.31 o 
   2  -3   8        2.20        2.72      1.05 o 
   3  -3   8        2.52        2.89      1.16 o 
   4  -3   8        5.44        9.71      3.20 o 
  -5  -2   8        3.31        5.69      3.10 o 
  -4  -2   8        0.08        0.69      0.93 o 
  -3  -2   8       40.23       38.19      3.60 o 
  -2  -2   8      175.25      159.93      9.16 o 
  -1  -2   8       17.01       17.12      1.97 o 
   0  -2   8       26.58       26.78      2.31 o 
   1  -2   8        7.74        5.21      0.72 o 
   2  -2   8        3.90        3.26      0.70 o 
   3  -2   8        0.82        0.18      0.91 o 
   4  -2   8        0.17        1.58      1.22 o 
   5  -2   8        0.04        4.63      2.47 o 
  -5  -1   8        0.59        0.36      2.10 o 
  -4  -1   8        3.35        4.45      2.32 o 
  -3  -1   8        7.83       10.68      1.95 o 
  -2  -1   8       14.90       12.99      1.12 o 
  -1  -1   8       39.85       36.96      4.49 o 
   0  -1   8       53.11       52.06      3.58 o 
   1  -1   8        5.51        4.74      1.37 o 
   2  -1   8        1.62        1.42      0.72 o 
   3  -1   8        6.37        6.81      1.58 o 
   4  -1   8        0.26        1.32      1.01 o 
   5  -1   8       14.99       18.09      3.05 o 
  -5   0   8        0.02        1.49      1.61 o 
  -4   0   8        6.36        5.54      1.39 o 
  -3   0   8       96.34       94.55      4.76 o 
  -2   0   8       68.15       65.86      6.77 o 
  -1   0   8        0.01        0.32      0.61 o 
   0   0   8        6.35        5.18      1.39 o 
   1   0   8      118.76      124.19      6.82 o 
   2   0   8       25.72       22.87      2.56 o 
   3   0   8        1.50        5.07      2.59 o 
   4   0   8        0.12        2.15      2.01 o 
   5   0   8       47.85       46.20      7.41 o 
  -5   1   8        5.22        4.60      2.89 o 
  -4   1   8        4.23        2.95      1.81 o 
  -3   1   8      190.95      178.01      7.07 o 
  -2   1   8       65.48       62.94      4.87 o 
  -1   1   8        6.34        6.19      1.76 o 
   0   1   8       47.79       43.30      3.29 o 
   1   1   8      177.88      185.46      7.14 o 
   2   1   8       43.30       39.20      3.32 o 
   3   1   8      298.63      282.06     14.96 o 
   4   1   8      359.81      346.22     17.81 o 
   5   1   8       15.43       16.10      4.43 o 
  -5   2   8       17.40       16.45      3.29 o 
  -4   2   8       37.70       34.24      3.58 o 
  -3   2   8      140.09      136.69      6.41 o 
  -2   2   8        9.85       11.04      2.99 o 
  -1   2   8       49.27       46.86      2.90 o 
   0   2   8      923.92      974.02     19.78 o 
   1   2   8        4.47        3.54      0.98 o 
   2   2   8       70.73       71.94      4.60 o 
   3   2   8      203.38      192.22     12.16 o 
   4   2   8       20.80       20.88      4.54 o 
   5   2   8        6.46       11.31      3.76 o 
  -5   3   8       23.45       21.10      2.66 o 
  -4   3   8       24.36       22.42      2.52 o 
  -3   3   8      141.52      141.19      7.60 o 
  -2   3   8       17.81       20.64      2.98 o 
  -1   3   8      532.03      537.18     12.30 o 
   0   3   8       36.92       36.09      3.18 o 
   1   3   8        5.10        5.92      1.77 o 
   2   3   8       44.31       46.64      5.79 o 
   3   3   8       43.43       44.51      6.18 o 
   4   3   8       33.39       29.14      5.59 o 
   5   3   8        3.29        7.49      2.88 o 
   6   3   8        1.61        6.05      3.80 o 
  -4   4   8        5.96        7.37      2.00 o 
  -3   4   8        1.91        3.55      1.60 o 
  -2   4   8       75.21       79.40      5.53 o 
  -1   4   8        1.60        0.92      0.62 o 
   0   4   8       39.10       41.87      3.58 o 
   1   4   8        0.22        0.51      1.40 o 
   2   4   8        0.10       -3.00      1.85 o 
   3   4   8        2.18        4.54      2.56 o 
   4   4   8        1.34        5.20      2.79 o 
   5   4   8        9.93       11.86      4.01 o 
   6   4   8        3.19        5.29      3.69 o 
  -4   5   8        9.27        8.91      2.65 o 
  -3   5   8        0.02        1.89      3.08 o 
  -2   5   8        0.22        1.27      1.19 o 
  -1   5   8        1.14       -0.32      0.84 o 
   0   5   8       38.46       37.10      3.56 o 
   1   5   8        9.21        9.50      2.72 o 
   2   5   8        0.02        2.66      2.15 o 
   3   5   8      141.18      170.96     12.83 o 
   4   5   8        0.79        5.19      2.69 o 
   5   5   8        6.48        5.85      2.76 o 
  -4   6   8        1.54        3.86      2.21 o 
  -3   6   8        5.12        5.72      1.99 o 
  -2   6   8       19.39       15.45      2.73 o 
  -1   6   8      174.50      163.26      8.13 o 
   0   6   8        0.23        0.34      0.73 o 
   1   6   8        0.46        0.53      0.64 o 
   2   6   8       11.44       14.95      3.48 o 
   3   6   8       32.08       39.66      5.82 o 
   4   6   8        8.29        7.94      3.10 o 
   5   6   8       41.37       52.07      8.07 o 
  -3   7   8       14.49       18.77      5.50 o 
  -2   7   8        1.73        1.57      2.52 o 
  -1   7   8      115.87      104.80      9.76 o 
   0   7   8       10.55       12.11      2.49 o 
   1   7   8        4.43        6.13      1.96 o 
   2   7   8       10.38        8.54      2.09 o 
   3   7   8        6.18        6.71      2.54 o 
   4   7   8        1.46        3.85      1.94 o 
   5   7   8       27.49       29.72      4.26 o 
  -3   8   8        2.36        3.20      2.98 o 
  -2   8   8       61.16       60.10      8.54 o 
  -1   8   8       18.00       21.19      4.81 o 
   0   8   8       86.56       84.46      8.67 o 
   1   8   8        0.87        2.86      0.96 o 
   2   8   8        0.32        0.86      0.76 o 
   3   8   8       23.78       27.61      5.69 o 
   4   8   8       10.90       12.63      2.81 o 
   5   8   8        0.57        1.89      2.62 o 
  -2   9   8        3.05        0.54      2.04 o 
  -1   9   8       29.79       23.39      5.12 o 
   0   9   8        6.23        5.33      2.71 o 
   1   9   8        0.00        0.47      1.23 o 
   2   9   8        5.02        6.93      1.52 o 
   3   9   8        2.78        3.76      1.85 o 
   4   9   8        0.12        1.82      1.59 o 
  -1  10   8        0.81        1.29      2.20 o 
   0  10   8       33.45       32.43      6.00 o 
   1  10   8        1.39        6.53      2.90 o 
   2  10   8        0.73        0.86      1.60 o 
   3  10   8        0.67        1.78      1.29 o 
   1  11   8        0.67        4.72      2.18 o 
   2  11   8        2.87        1.25      1.64 o 
  -2  -7   9       51.91       62.56      5.92 o 
  -1  -7   9       39.32       38.98      6.10 o 
   0  -7   9        0.46        0.10      1.31 o 
  -3  -6   9       44.80       47.32      6.89 o 
  -2  -6   9      105.84      116.67      7.67 o 
  -1  -6   9        0.08        2.09      1.17 o 
   0  -6   9        4.44        3.62      1.45 o 
   1  -6   9        1.78        2.07      1.95 o 
   2  -6   9        7.81        5.79      2.59 o 
  -4  -5   9        0.37        1.83      1.42 o 
  -3  -5   9       58.40       60.01     12.13 o 
  -2  -5   9       32.06       29.44      3.74 o 
  -1  -5   9        7.70        9.55      3.06 o 
   0  -5   9        0.09        0.55      0.96 o 
   1  -5   9        8.47        6.35      1.78 o 
   2  -5   9       26.68       17.99      4.26 o 
   3  -5   9        1.83        1.03      1.73 o 
  -4  -4   9        0.09        0.33      1.90 o 
  -3  -4   9        4.10        3.24      2.52 o 
  -2  -4   9        0.66        0.00      1.50 o 
  -1  -4   9        0.51        1.87      0.85 o 
   0  -4   9        0.04        0.91      0.72 o 
   1  -4   9        0.37        0.43      0.72 o 
   2  -4   9        0.00        3.15      1.95 o 
   3  -4   9        5.74        6.50      2.96 o 
  -4  -3   9        5.56        4.23      1.63 o 
  -3  -3   9       10.98        8.49      2.52 o 
  -2  -3   9       32.26       26.81      6.63 o 
  -1  -3   9      211.45      207.89     11.46 o 
   0  -3   9        8.16        7.48      1.31 o 
   1  -3   9       82.60       74.02      4.01 o 
   2  -3   9      100.84       89.72      4.51 o 
   3  -3   9        0.64        1.86      1.99 o 
   4  -3   9        6.11        4.94      3.08 o 
  -4  -2   9       19.92       21.68      4.90 o 
  -3  -2   9       42.08       36.96      3.75 o 
  -2  -2   9      456.34      514.71     21.26 o 
  -1  -2   9      175.85      173.37      6.49 o 
   0  -2   9       56.61       53.13      4.45 o 
   1  -2   9        1.65        1.80      0.86 o 
   2  -2   9        8.34        7.68      1.41 o 
   3  -2   9        0.92       -0.36      1.88 o 
   4  -2   9        6.11       11.33      4.26 o 
  -5  -1   9       18.79       15.55      4.42 o 
  -4  -1   9        0.02       -1.42      1.44 o 
  -3  -1   9       36.99       38.08      3.57 o 
  -2  -1   9       89.97       89.90      8.45 o 
  -1  -1   9        0.05       -0.88      1.18 o 
   0  -1   9       36.69       35.24      3.11 o 
   1  -1   9        1.10        2.20      1.11 o 
   2  -1   9       26.48       21.02      3.60 o 
   3  -1   9       31.93       30.80      5.40 o 
   4  -1   9       11.04       13.90      4.40 o 
   5  -1   9        0.03       -4.26      2.36 o 
  -5   0   9        2.87        2.89      1.69 o 
  -4   0   9        2.54       -1.79      1.97 o 
  -3   0   9        3.18        1.01      1.72 o 
  -2   0   9        6.44        7.50      2.61 o 
  -1   0   9       91.50       94.47      4.69 o 
   0   0   9       12.67       18.64      2.45 o 
   1   0   9        3.39        4.20      1.28 o 
   2   0   9        3.54        2.52      1.24 o 
   3   0   9       93.53       86.30      8.51 o 
   4   0   9        9.20       15.75      4.38 o 
   5   0   9        0.17        4.79      2.68 o 
  -5   1   9        2.53        2.61      2.12 o 
  -4   1   9        8.72        6.39      2.94 o 
  -3   1   9        0.51        0.53      0.77 o 
  -2   1   9      122.70      114.40      8.50 o 
  -1   1   9      272.10      277.42      8.54 o 
   0   1   9       11.51       11.08      2.12 o 
   1   1   9       32.87       34.79      3.27 o 
   2   1   9       16.24       18.38      2.55 o 
   3   1   9      140.30      146.26     10.99 o 
   4   1   9       29.55       34.40      5.99 o 
   5   1   9        7.97        9.17      3.00 o 
  -4   2   9        3.86        4.35      1.52 o 
  -3   2   9       18.14       19.73      2.55 o 
  -2   2   9       69.23       58.11      6.63 o 
  -1   2   9      284.75      291.08      9.00 o 
   0   2   9       28.63       31.51      3.12 o 
   1   2   9        0.05        0.51      0.77 o 
   2   2   9       45.71       45.41      3.87 o 
   3   2   9       35.72       34.45      5.55 o 
   4   2   9       14.53       19.61      4.70 o 
   5   2   9        0.01        2.95      2.59 o 
  -4   3   9       12.41        8.53      1.97 o 
  -3   3   9       33.69       31.75      5.33 o 
  -2   3   9       11.12       11.53      3.09 o 
  -1   3   9      128.87      128.46      8.32 o 
   0   3   9        0.02        2.34      1.25 o 
   1   3   9        1.57        2.13      1.30 o 
   2   3   9      366.94      387.40     17.06 o 
   3   3   9       38.42       47.08      6.66 o 
   4   3   9        4.83        6.97      2.89 o 
   5   3   9        8.02       11.43      4.85 o 
  -4   4   9        1.43        2.14      1.80 o 
  -3   4   9        3.64        2.53      1.75 o 
  -2   4   9        2.45        4.56      1.69 o 
  -1   4   9        6.79        9.07      1.87 o 
   0   4   9        7.28        6.13      3.60 o 
   1   4   9      137.90      148.13      7.12 o 
   2   4   9       70.71       93.83      9.30 o 
   3   4   9        0.01       -0.77      1.93 o 
   4   4   9        0.41        4.78      2.94 o 
   5   4   9       57.61       62.60      8.75 o 
  -4   5   9        0.57        2.70      1.65 o 
  -3   5   9        6.99        8.85      2.29 o 
  -2   5   9       55.18       49.71      5.43 o 
  -1   5   9       15.75       16.27      2.16 o 
   0   5   9        2.09        3.23      1.44 o 
   1   5   9       14.80       17.33      3.74 o 
   2   5   9       13.13       13.15      3.79 o 
   3   5   9        0.24       -2.89      2.29 o 
   4   5   9       15.18       20.14      4.84 o 
   5   5   9       69.71       71.45      9.04 o 
  -3   6   9       23.94       21.05      3.31 o 
  -2   6   9        3.47        3.05      1.39 o 
  -1   6   9       11.92        8.42      2.15 o 
   0   6   9        0.72        2.81      1.48 o 
   1   6   9        0.32        1.03      1.09 o 
   2   6   9        1.31        2.49      2.40 o 
   3   6   9        0.51        0.52      1.87 o 
   4   6   9       47.36       50.72      7.44 o 
   5   6   9       28.80       34.13      6.81 o 
  -3   7   9        5.80        7.28      3.76 o 
  -2   7   9        5.45        8.29      4.19 o 
  -1   7   9       39.36       36.07      6.40 o 
   0   7   9        0.09        0.83      1.11 o 
   1   7   9        3.78        1.72      0.80 o 
   2   7   9        8.52        9.88      4.30 o 
   3   7   9        0.66        5.03      1.66 o 
   4   7   9       39.91       32.34      4.88 o 
   5   7   9        9.52       10.64      2.77 o 
  -2   8   9        7.56        4.98      3.45 o 
  -1   8   9        7.87       14.92      4.19 o 
   0   8   9       13.72       17.37      2.90 o 
   1   8   9       15.17       16.88      2.79 o 
   2   8   9        6.60        8.33      2.04 o 
   3   8   9        0.68        2.40      3.77 o 
   4   8   9       43.96       38.51      9.47 o 
  -1   9   9       10.87        9.09      3.46 o 
   0   9   9       22.59       23.71      5.02 o 
   1   9   9        2.18        4.56      2.01 o 
   2   9   9        4.52        7.46      2.78 o 
   3   9   9       18.92       18.08      3.19 o 
   4   9   9        2.35        6.89      2.41 o 
   0  10   9        0.08        1.69      2.14 o 
   1  10   9        2.09        3.53      1.88 o 
   2  10   9       12.53       14.60      4.63 o 
   3  10   9        0.00        2.26      1.59 o 
  -2  -6  10        9.54       12.94      3.91 o 
  -1  -6  10        0.03        1.14      1.92 o 
   0  -6  10       29.62       33.81      3.92 o 
   1  -6  10        9.03       10.70      3.87 o 
  -3  -5  10        0.74        1.56      1.39 o 
  -2  -5  10        4.48        5.76      2.38 o 
  -1  -5  10        4.35        5.35      2.40 o 
   0  -5  10        0.00        1.15      0.97 o 
   1  -5  10        2.99        1.92      1.58 o 
   2  -5  10        0.21       -1.93      2.22 o 
  -3  -4  10        6.49        8.55      2.27 o 
  -2  -4  10        3.20        5.13      2.56 o 
  -1  -4  10        4.78        2.65      2.03 o 
   0  -4  10       19.14       20.79      2.22 o 
   1  -4  10       15.13       17.63      2.24 o 
   2  -4  10        5.99        3.23      1.68 o 
   3  -4  10        0.87        0.81      1.16 o 
  -4  -3  10        2.05        6.95      3.03 o 
  -3  -3  10        2.89        2.19      2.22 o 
  -2  -3  10       22.59       25.64      5.07 o 
  -1  -3  10        4.60        2.78      1.51 o 
   0  -3  10       55.42       45.09      3.13 o 
   1  -3  10        4.58        3.44      1.45 o 
   2  -3  10        2.19        1.99      1.38 o 
   3  -3  10        0.41        2.33      2.55 o 
  -4  -2  10       28.60       27.39      5.84 o 
  -3  -2  10        0.66       -0.11      1.21 o 
  -2  -2  10       27.79       30.67      5.31 o 
  -1  -2  10      319.80      308.48     16.04 o 
   0  -2  10       28.88       30.48      3.13 o 
   1  -2  10       10.17        9.24      1.94 o 
   2  -2  10        0.23        2.45      1.32 o 
   3  -2  10        3.64        3.48      2.48 o 
   4  -2  10       13.66       19.48      4.98 o 
  -4  -1  10        2.67        4.55      2.24 o 
  -3  -1  10        9.93       10.66      3.45 o 
  -2  -1  10        2.20        3.69      2.28 o 
  -1  -1  10      128.97      130.58      5.91 o 
   0  -1  10        7.52        9.35      1.90 o 
   1  -1  10       18.66       14.83      2.30 o 
   2  -1  10       26.38       26.02      3.06 o 
   3  -1  10       79.44       75.27      8.44 o 
   4  -1  10        2.20        5.84      2.14 o 
  -4   0  10        1.10        3.07      2.40 o 
  -3   0  10       63.99       68.50      8.07 o 
  -2   0  10       33.14       34.51      5.32 o 
  -1   0  10       35.25       37.01      3.20 o 
   0   0  10        0.52        1.01      1.08 o 
   1   0  10       14.89       14.48      2.31 o 
   2   0  10       37.06       38.22      3.64 o 
   3   0  10       21.72       18.05      4.24 o 
   4   0  10        2.15        3.14      3.78 o 
  -4   1  10        8.39        5.00      3.13 o 
  -3   1  10       32.21       37.73      6.08 o 
  -2   1  10        1.75        3.40      2.63 o 
  -1   1  10       11.90       13.31      2.03 o 
   0   1  10       14.28       15.80      2.43 o 
   1   1  10        2.52        3.93      1.46 o 
   2   1  10        0.90        1.58      1.15 o 
   3   1  10        6.03       12.04      3.57 o 
   4   1  10        6.93        6.67      2.79 o 
   5   1  10       20.49       21.14      5.06 o 
  -4   2  10        1.34        2.44      1.66 o 
  -3   2  10        4.70        4.56      2.61 o 
  -2   2  10       62.16       69.79      7.73 o 
  -1   2  10       10.99       10.75      1.97 o 
   0   2  10        0.93        3.81      1.53 o 
   1   2  10      178.25      185.62      8.08 o 
   2   2  10        1.81        3.10      1.41 o 
   3   2  10        5.13        5.09      2.45 o 
   4   2  10        5.16        3.51      2.60 o 
   5   2  10       25.11       21.33      5.68 o 
  -4   3  10        0.07        2.09      2.22 o 
  -3   3  10        0.52        5.41      2.74 o 
  -2   3  10       47.98       40.10      5.95 o 
  -1   3  10        0.65        0.78      0.98 o 
   0   3  10       22.35       23.88      3.46 o 
   1   3  10      284.83      296.02     10.53 o 
   2   3  10       46.15       48.64      4.38 o 
   3   3  10      168.32      181.14     13.13 o 
   4   3  10       16.18        8.23      3.66 o 
   5   3  10        8.55        8.72      3.75 o 
  -4   4  10        0.11       -0.12      1.38 o 
  -3   4  10        4.35        5.96      3.00 o 
  -2   4  10        5.62        6.73      3.15 o 
  -1   4  10       23.03       21.53      2.87 o 
   0   4  10      177.90      186.02      8.15 o 
   1   4  10       58.88       55.15      4.56 o 
   2   4  10       74.54       77.85      8.49 o 
   3   4  10       24.88       19.61      4.64 o 
   4   4  10        8.65       14.52      4.27 o 
   5   4  10        2.13        3.75      3.30 o 
  -3   5  10       10.61       13.07      2.89 o 
  -2   5  10       10.25       10.00      2.28 o 
  -1   5  10       37.42       40.24      3.97 o 
   0   5  10       18.57       21.86      5.35 o 
   1   5  10       10.23       13.16      3.56 o 
   2   5  10       24.69       23.75      4.53 o 
   3   5  10        0.92        6.82      3.93 o 
   4   5  10        0.33        1.36      3.27 o 
   5   5  10        7.52        0.96      2.16 o 
  -3   6  10        2.19        2.90      1.64 o 
  -2   6  10        7.97        9.64      2.39 o 
  -1   6  10        6.13        5.30      2.03 o 
   0   6  10        4.60        7.46      3.16 o 
   1   6  10        4.49        4.58      2.53 o 
   2   6  10        0.56        2.48      2.00 o 
   3   6  10       12.14       15.52      4.34 o 
   4   6  10       23.18       28.82      5.85 o 
  -2   7  10        0.14        0.43      2.73 o 
  -1   7  10        1.82        0.95      1.44 o 
   0   7  10        7.21        5.05      1.92 o 
   1   7  10        0.22        5.38      2.65 o 
   2   7  10       53.64       54.96      7.79 o 
   3   7  10        3.40        5.01      2.89 o 
   4   7  10       14.17       23.41      5.61 o 
  -2   8  10       17.65       17.52      4.87 o 
  -1   8  10        8.87        6.39      3.08 o 
   0   8  10        2.91        2.03      1.24 o 
   1   8  10        0.65        1.73      2.37 o 
   2   8  10        8.37       11.56      4.10 o 
   3   8  10        6.73       10.81      3.25 o 
   4   8  10        0.40        1.36      3.57 o 
  -1   9  10        1.15        3.39      2.48 o 
   0   9  10        1.90        1.72      1.69 o 
   1   9  10        0.10        1.91      2.58 o 
   2   9  10        0.22        0.93      1.90 o 
   3   9  10        5.34        7.27      2.32 o 
  -1  -5  11       32.96       43.88      6.91 o 
   0  -5  11        0.16        0.59      1.36 o 
  -2  -4  11       34.21       33.10      6.16 o 
  -1  -4  11        0.05        1.19      1.48 o 
   0  -4  11       15.22       15.43      3.91 o 
   1  -4  11        0.78        2.47      1.17 o 
   2  -4  11        3.15        5.05      2.00 o 
  -3  -3  11        5.13        8.50      3.88 o 
  -2  -3  11       28.33       21.99      4.94 o 
  -1  -3  11        7.25        6.41      2.78 o 
   0  -3  11        0.56        0.82      2.42 o 
   1  -3  11       53.36       48.22      4.33 o 
   2  -3  11       13.87       13.80      3.94 o 
  -3  -2  11        9.75       12.07      3.69 o 
  -2  -2  11       11.17       14.19      4.21 o 
  -1  -2  11        0.29       -0.04      1.19 o 
   0  -2  11        3.14        5.37      1.86 o 
   1  -2  11       70.80       80.18      8.00 o 
   2  -2  11       92.50       84.82      8.90 o 
   3  -2  11        2.41       -1.66      2.25 o 
  -3  -1  11        9.56       13.48      3.88 o 
  -2  -1  11      125.04      118.65     10.88 o 
  -1  -1  11       83.60       86.58      8.78 o 
   0  -1  11        0.29        2.32      1.48 o 
   1  -1  11      303.52      289.97     10.40 o 
   2  -1  11        4.68        5.26      1.56 o 
   3  -1  11        8.94       11.32      3.26 o 
  -3   0  11      188.59      204.49     14.69 o 
  -2   0  11      144.57      155.49     12.19 o 
  -1   0  11        0.53        0.73      1.32 o 
   0   0  11        6.53        7.00      1.71 o 
   1   0  11       39.96       42.34      5.46 o 
   2   0  11        0.14        1.15      1.37 o 
   3   0  11       28.24       30.10      5.55 o 
   4   0  11        8.26        7.49      3.54 o 
  -3   1  11        4.36        3.85      3.02 o 
  -2   1  11        4.82        7.93      2.73 o 
  -1   1  11        5.81        8.99      1.88 o 
   0   1  11        2.98        3.98      1.63 o 
   1   1  11        2.06        3.21      1.40 o 
   2   1  11       32.94       31.77      3.61 o 
   3   1  11        1.64        4.79      2.30 o 
   4   1  11        0.87        5.27      3.59 o 
  -3   2  11       11.98       12.85      4.21 o 
  -2   2  11       12.24       12.14      3.66 o 
  -1   2  11       18.10       19.72      2.63 o 
   0   2  11       93.65       95.25      5.85 o 
   1   2  11        7.88       10.22      2.14 o 
   2   2  11       16.18       18.35      3.81 o 
   3   2  11       18.63       17.77      4.87 o 
   4   2  11        4.40        5.88      3.10 o 
  -3   3  11        4.76        6.16      2.90 o 
  -2   3  11        5.06        4.48      2.77 o 
  -1   3  11       54.12       53.27      4.38 o 
   0   3  11      106.18      116.45      6.67 o 
   1   3  11        0.00        0.20      0.96 o 
   2   3  11        2.81        3.22      1.48 o 
   3   3  11      152.08      167.77     13.08 o 
   4   3  11        0.58        2.19      2.91 o 
  -3   4  11        7.17        6.23      3.24 o 
  -2   4  11        0.47        3.59      1.69 o 
  -1   4  11       22.80       23.05      3.00 o 
   0   4  11        0.34        1.72      1.16 o 
   1   4  11       10.03       12.82      2.51 o 
   2   4  11        9.53       13.26      4.13 o 
   3   4  11       89.68       97.33     10.08 o 
   4   4  11       10.89       16.85      4.92 o 
  -3   5  11       15.47       14.27      4.35 o 
  -2   5  11       11.93       13.90      3.96 o 
  -1   5  11        2.03        3.05      1.46 o 
   0   5  11       12.76       18.27      2.86 o 
   1   5  11       33.70       38.83      4.16 o 
   2   5  11      190.25      200.97     13.54 o 
   3   5  11        1.99        1.70      3.28 o 
   4   5  11        0.73        3.93      3.59 o 
  -2   6  11        0.18        3.42      1.68 o 
  -1   6  11       20.98       20.25      3.18 o 
   0   6  11        3.12        4.71      2.61 o 
   1   6  11       74.59       91.23      8.92 o 
   2   6  11        5.45        7.96      3.38 o 
   3   6  11        0.07        4.86      3.11 o 
   4   6  11       22.55       34.53      6.85 o 
  -2   7  11       14.17       11.90      4.48 o 
  -1   7  11        0.98        3.38      2.12 o 
   0   7  11        1.19        5.17      2.70 o 
   1   7  11       18.80       20.77      4.69 o 
   2   7  11        2.69       -0.27      3.35 o 
   3   7  11        0.31        8.45      3.62 o 
   4   7  11       11.65       17.36      5.04 o 
  -1   8  11        4.25       13.84      4.77 o 
   0   8  11        1.01        1.56      1.84 o 
   1   8  11        6.80       11.13      3.62 o 
   2   8  11        0.01        1.23      1.82 o 
   3   8  11        0.62        2.81      2.44 o 
   1   9  11        0.60        1.40      2.77 o 
   2   9  11        3.08        4.89      3.65 o 
  -2  -3  12       15.24       16.47      4.60 o 
  -1  -3  12        0.24        0.16      2.08 o 
   0  -3  12        2.25        0.74      1.86 o 
   1  -3  12        0.48       -0.93      1.41 o 
  -2  -2  12        1.90        6.25      3.09 o 
  -1  -2  12        2.47        5.76      2.96 o 
   0  -2  12       52.35       57.01      7.36 o 
   1  -2  12        0.00       -0.51      0.88 o 
   2  -2  12        0.17       -2.29      2.36 o 
  -3  -1  12        4.25        2.28      2.57 o 
  -2  -1  12        0.08        1.10      2.07 o 
  -1  -1  12        1.07        3.48      2.83 o 
   0  -1  12       20.41       18.66      4.39 o 
   1  -1  12        3.68        4.54      1.64 o 
   2  -1  12        2.21        0.98      0.82 o 
   3  -1  12       32.24       30.56      5.96 o 
  -3   0  12        2.80        4.83      3.36 o 
  -2   0  12       21.38       26.12      5.59 o 
  -1   0  12       21.09       19.81      4.69 o 
   0   0  12       57.33       60.13      4.93 o 
   1   0  12       10.77       11.47      2.29 o 
   2   0  12        2.07        4.20      2.52 o 
   3   0  12       12.56       16.17      4.46 o 
  -3   1  12       10.15        8.77      3.79 o 
  -2   1  12        3.81        1.21      2.13 o 
  -1   1  12       59.68       69.62      8.41 o 
   0   1  12       17.04       16.12      2.59 o 
   1   1  12        6.42        4.56      2.09 o 
   2   1  12        2.84        3.77      1.92 o 
   3   1  12       56.26       60.57      8.18 o 
  -3   2  12       29.29       35.31      6.60 o 
  -2   2  12        9.54       14.24      4.12 o 
  -1   2  12        7.79       15.67      4.21 o 
   0   2  12        2.35        2.40      1.37 o 
   1   2  12        1.18        3.44      1.67 o 
   2   2  12        6.27        7.83      1.97 o 
   3   2  12        3.62        4.61      2.98 o 
  -2   3  12       21.11       26.99      5.60 o 
  -1   3  12        7.51       11.23      2.27 o 
   0   3  12        5.30        7.59      3.13 o 
   1   3  12        5.07        6.51      1.90 o 
   2   3  12       27.29       27.70      3.81 o 
   3   3  12       15.59       22.16      5.16 o 
   4   3  12        6.89        5.03      3.76 o 
  -2   4  12        6.12        8.40      3.33 o 
  -1   4  12        1.01        2.22      1.38 o 
   0   4  12       14.20       15.07      2.63 o 
   1   4  12       17.89       15.95      3.38 o 
   2   4  12       16.76       15.09      4.35 o 
   3   4  12        7.41       10.26      3.73 o 
   4   4  12        1.48        3.02      2.47 o 
  -2   5  12        0.23       -1.00      2.20 o 
  -1   5  12        4.75        6.61      2.03 o 
   0   5  12       26.22       31.29      3.81 o 
   1   5  12       17.24       19.14      3.24 o 
   2   5  12       47.48       47.41      7.15 o 
   3   5  12       10.13       23.76      5.70 o 
  -1   6  12       13.44       15.32      2.94 o 
   0   6  12       10.41       16.03      2.87 o 
   1   6  12        8.66       13.04      3.85 o 
   2   6  12        8.38       12.55      4.17 o 
   3   6  12        0.37        0.59      1.47 o 
   0   7  12        0.47        1.94      2.30 o 
   1   7  12        0.96        6.55      3.33 o 
   2   7  12        2.47        4.38      3.10 o 
   3   7  12        1.19        4.31      3.09 o 
   1   8  12        0.23        3.09      3.03 o 
   2   8  12        2.88        2.45      2.24 o 
   0  -2  13        0.30        1.36      2.02 o 
  -1  -1  13        5.32        6.31      2.89 o 
   0  -1  13        2.58        3.54      2.46 o 
   1  -1  13        0.91        2.12      1.47 o 
  -2   0  13       49.07       60.12      8.30 o 
  -1   0  13        0.16        0.95      1.84 o 
   0   0  13        0.07        3.42      2.02 o 
   1   0  13        2.17        7.16      1.89 o 
   2   0  13       48.28       42.98      4.50 o 
  -2   1  13      126.64      158.43     13.59 o 
  -1   1  13       11.01       13.68      4.15 o 
   0   1  13        6.04        5.70      3.04 o 
   1   1  13       37.05       32.32      4.02 o 
   2   1  13       13.51       18.01      3.15 o 
  -2   2  13        0.02        3.03      2.64 o 
  -1   2  13       11.85       15.85      4.63 o 
   0   2  13        0.04        1.71      2.15 o 
   1   2  13        0.37        0.14      1.99 o 
   2   2  13        2.26        0.27      1.91 o 
  -2   3  13        0.00       -1.07      1.66 o 
  -1   3  13        1.44        2.90      2.09 o 
   0   3  13        0.00        3.12      1.74 o 
   1   3  13        1.59        2.06      1.26 o 
   2   3  13       11.64       14.76      3.06 o 
   3   3  13        2.58        8.71      3.49 o 
  -1   4  13       12.86       19.72      4.90 o 
   0   4  13        0.58        2.80      1.71 o 
   1   4  13        0.63        2.73      2.47 o 
   2   4  13        8.63        9.21      3.34 o 
   3   4  13        0.31        2.39      3.55 o 
  -1   5  13        8.72       16.66      4.48 o 
   0   5  13        2.25        3.00      1.58 o 
   1   5  13        3.35        5.00      1.70 o 
   2   5  13       17.52       24.98      5.34 o 
   0   6  13       12.93       12.27      2.62 o 
   1   6  13       14.84       17.81      4.47 o 
   2   6  13       16.71       16.36      4.48 o 
                                                 
