# Supplementary material for: Crystal structures and hydrogen bonding in the morpholinium salts of four phen­oxy­acetic acid analogues
Source: Acta Crystallogr E Crystallogr Commun. 2015 Oct 28;71(Pt 11):1392–6. doi: 10.1107/S2056989015019842 (PMC4645053; doi:10.1107/S2056989015019842)
Supplement: Supplementary file 3 [file e-71-01392-IIsup3.hkl]

# 
# h,k,l, Fc-squared, Fo-squared, sigma(Fo-squared) and status flag 
# 
data_II
_shelx_title ' gs15gs23 MORPHPFPA' 
_shelx_refln_list_code          4 
_shelx_F_calc_maximum       91.30 
_exptl_crystal_F_000       272.00 
_reflns_d_resolution_high  0.8107 
 
loop_ 
 _symmetry_equiv_pos_as_xyz 
 'x, y, z' 
 '-x, -y, -z' 
 
_cell_length_a     5.7997 
_cell_length_b    10.2605 
_cell_length_c    10.4836 
_cell_angle_alpha  88.388 
_cell_angle_beta   82.792 
_cell_angle_gamma  80.325 
 
_shelx_F_squared_multiplier     1.000 
 
loop_ 
 _refln_index_h 
 _refln_index_k 
 _refln_index_l 
 _refln_F_squared_calc 
 _refln_F_squared_meas 
 _refln_F_squared_sigma 
 _refln_observed_status 
   1   0   0      353.31      312.90      5.08 o 
   2   0   0       43.42       41.64      1.44 o 
   3   0   0      112.12      115.61      3.39 o 
   4   0   0       25.12       25.02      1.96 o 
   5   0   0      224.96      243.27      7.37 o 
   6   0   0        0.99        0.58      1.73 o 
  -6   1   0        0.27       -0.52      1.47 o 
  -5   1   0      884.01      931.49     16.03 o 
  -4   1   0      116.39      114.63      4.22 o 
  -3   1   0        5.69        4.83      1.28 o 
  -2   1   0      166.21      164.37      4.15 o 
  -1   1   0     1438.60     1342.11     14.82 o 
   1   1   0        1.97        2.54      0.37 o 
   2   1   0      779.35      742.03      8.00 o 
   3   1   0      330.72      338.43      4.96 o 
   4   1   0      159.34      155.78      5.03 o 
   5   1   0        2.41        1.35      1.83 o 
   6   1   0       12.66       12.54      5.64 o 
   7   1   0       24.90       30.70      7.10 o 
  -6   2   0       20.53       23.46      6.15 o 
  -5   2   0        4.44        3.16      0.88 o 
  -4   2   0       35.63       38.14      2.82 o 
  -3   2   0      268.56      277.65      6.82 o 
  -2   2   0        0.12        0.84      0.52 o 
  -1   2   0       74.77       75.50      2.92 o 
   0   2   0      321.51      323.24     10.34 o 
   1   2   0     3978.20     3772.55     21.70 o 
   2   2   0      583.50      588.83      6.29 o 
   3   2   0        0.00        0.46      0.35 o 
   4   2   0      230.68      235.91      6.91 o 
   5   2   0        5.48        2.63      2.14 o 
   6   2   0      466.64      486.82     25.85 o 
   7   2   0        2.20        5.84      3.26 o 
  -6   3   0        2.66        1.04      1.81 o 
  -5   3   0       14.42       15.90      2.59 o 
  -4   3   0      547.32      521.90     11.35 o 
  -3   3   0      110.35      105.79     14.67 o 
  -2   3   0       82.50       85.25      4.22 o 
  -1   3   0      529.88      504.52      7.77 o 
   0   3   0      731.80      759.78     11.84 o 
   1   3   0     8336.50     8310.84     68.71 o 
   2   3   0      144.68      136.10      2.60 o 
   3   3   0        7.17        8.20      1.00 o 
   4   3   0       10.38        8.89      1.14 o 
   5   3   0        0.21        0.60      1.66 o 
   6   3   0       22.32       19.01      4.83 o 
   7   3   0       13.52       14.71      3.36 o 
  -6   4   0        0.16        1.12      1.52 o 
  -5   4   0       34.59       36.02      4.14 o 
  -4   4   0      671.78      685.38     17.35 o 
  -3   4   0       66.49       60.73      4.42 o 
  -2   4   0       43.79       42.09      3.63 o 
  -1   4   0        0.06        0.84      0.41 o 
   0   4   0       30.49       32.03      1.88 o 
   1   4   0       72.87       67.17      4.03 o 
   2   4   0       85.75       88.23      2.24 o 
   3   4   0       20.88       23.45      1.63 o 
   4   4   0        0.07        0.27      0.98 o 
   5   4   0       48.09       45.05      4.66 o 
   6   4   0       33.07       42.68      7.07 o 
   7   4   0        0.90       -7.18      3.59 o 
  -5   5   0        4.30        5.25      2.06 o 
  -4   5   0        2.04        0.12      1.06 o 
  -3   5   0      171.70      159.99      7.62 o 
  -2   5   0        2.81        1.66      0.93 o 
  -1   5   0       34.72       39.72      2.22 o 
   0   5   0      313.10      308.03      6.83 o 
   1   5   0      313.96      328.49     10.19 o 
   2   5   0        6.97        5.79      0.90 o 
   3   5   0        2.25        1.99      0.50 o 
   4   5   0        0.08       -0.12      0.67 o 
   5   5   0      187.58      202.96     14.86 o 
   6   5   0        7.09        7.39      2.64 o 
  -5   6   0       16.41       13.45      3.40 o 
  -4   6   0        6.16        3.14      2.04 o 
  -3   6   0       41.95       43.52      4.11 o 
  -2   6   0        6.68        4.80      1.33 o 
  -1   6   0       16.39       18.60      1.78 o 
   0   6   0      524.37      577.44     22.95 o 
   1   6   0      115.51      108.70      5.34 o 
   2   6   0      810.30      866.24     24.82 o 
   3   6   0        3.07        2.04      0.58 o 
   4   6   0        6.67        7.48      1.33 o 
   5   6   0       69.65       83.67      6.29 o 
   6   6   0        5.88        5.10      1.68 o 
  -5   7   0        0.03        0.90      1.47 o 
  -4   7   0       16.92       17.35      3.65 o 
  -3   7   0      226.38      225.88      9.89 o 
  -2   7   0       27.13       28.70      2.56 o 
  -1   7   0      354.84      348.59     10.66 o 
   0   7   0      319.09      338.65      8.06 o 
   1   7   0       44.93       40.23      3.65 o 
   2   7   0        0.14        0.23      1.05 o 
   3   7   0       19.21       19.02      1.69 o 
   4   7   0        3.01        2.28      0.71 o 
   5   7   0        6.87        2.55      1.81 o 
   6   7   0        1.93       -3.30      2.63 o 
  -4   8   0        0.00       -2.12      4.17 o 
  -3   8   0        1.98        2.74      1.20 o 
  -2   8   0       17.86       15.40      2.99 o 
  -1   8   0      197.98      182.00      6.93 o 
   0   8   0        5.43        5.36      1.02 o 
   1   8   0      116.25      113.52      5.78 o 
   2   8   0      248.46      279.35     15.93 o 
   3   8   0        5.25        7.21      1.49 o 
   4   8   0        3.29        3.53      1.54 o 
   5   8   0        1.38        0.16      1.85 o 
   6   8   0       42.56       45.42      9.17 o 
  -4   9   0       24.53       26.60      4.90 o 
  -3   9   0       40.97       39.78      5.38 o 
  -2   9   0       24.41       25.86      3.96 o 
  -1   9   0        9.44        8.33      3.89 o 
   0   9   0       90.70       94.27      4.57 o 
   1   9   0       10.32        6.75      1.56 o 
   2   9   0      174.17      178.80      7.43 o 
   3   9   0       26.46       23.31      5.06 o 
   4   9   0        0.04        1.11      1.34 o 
   5   9   0        4.67        6.78      2.28 o 
  -3  10   0       21.06       24.43      4.30 o 
  -2  10   0       15.96       16.47      3.25 o 
  -1  10   0       32.64       42.72      8.74 o 
   0  10   0       19.65       13.80      3.25 o 
   1  10   0        8.03        9.11      1.95 o 
   2  10   0        0.80       -0.62      1.62 o 
   3  10   0        2.02        0.34      2.84 o 
   4  10   0       19.47       25.70      4.84 o 
   5  10   0        6.95        1.92      2.96 o 
  -2  11   0        6.43        2.84      2.92 o 
  -1  11   0        0.04        1.19      2.56 o 
   0  11   0        2.13        1.31      1.49 o 
   1  11   0       23.09       25.07      4.36 o 
   2  11   0        3.03       -0.48      1.38 o 
   3  11   0        8.71        7.67      3.10 o 
   4  11   0        4.97        6.74      2.37 o 
  -1  12   0        1.70       -0.46      1.48 o 
   0  12   0        0.59        1.57      1.81 o 
   1  12   0        2.89        0.55      1.00 o 
   2  12   0        9.52       12.95      3.12 o 
   3  12   0       20.71       20.78      5.45 o 
  -3 -12   1        3.30        3.82      2.67 o 
  -2 -12   1        4.52        3.99      4.49 o 
  -1 -12   1       12.98        9.99      2.85 o 
   0 -12   1        0.00       -3.72      2.61 o 
   1 -12   1        0.59       -1.85      2.58 o 
  -4 -11   1       10.15        3.60      6.87 o 
  -3 -11   1        0.11        0.21      1.62 o 
  -2 -11   1        1.07        3.17      1.68 o 
  -1 -11   1       19.01       15.99      3.46 o 
   0 -11   1        7.36        3.45      1.33 o 
   1 -11   1        9.83       11.14      5.01 o 
   2 -11   1        0.02       -0.51      1.70 o 
  -5 -10   1       14.58       14.90      3.30 o 
  -4 -10   1       20.03       19.23      3.61 o 
  -3 -10   1       18.51       15.92      2.91 o 
  -2 -10   1        5.79        4.08      1.11 o 
  -1 -10   1      115.75      108.51      8.38 o 
   0 -10   1       37.00       45.82      8.72 o 
   1 -10   1       22.66       23.06      6.59 o 
   2 -10   1       41.18       39.53      5.22 o 
   3 -10   1        0.01        1.43      2.42 o 
  -5  -9   1        0.53        0.50      1.50 o 
  -4  -9   1        1.93        2.13      2.58 o 
  -3  -9   1       12.19       12.30      2.60 o 
  -2  -9   1       46.38       54.76     12.16 o 
  -1  -9   1        0.18       -0.81      1.05 o 
   0  -9   1       31.35       32.74      3.06 o 
   1  -9   1       45.56       35.41      7.44 o 
   2  -9   1       41.79       43.00      7.12 o 
   3  -9   1        0.04       -2.03      2.04 o 
   4  -9   1        0.15        0.06      1.26 o 
  -6  -8   1        8.30        9.99      4.75 o 
  -5  -8   1        0.01        2.62      1.83 o 
  -4  -8   1       33.11       28.43      3.99 o 
  -3  -8   1        0.06        0.16      0.53 o 
  -2  -8   1       57.35       53.96      6.56 o 
  -1  -8   1        8.28       10.43      1.82 o 
   0  -8   1      499.06      541.78     16.57 o 
   1  -8   1        6.52        3.69      2.89 o 
   2  -8   1       19.82       21.11      3.53 o 
   3  -8   1       13.04       11.38      3.01 o 
   4  -8   1       23.55       22.04      5.17 o 
  -6  -7   1       15.49       35.18      8.07 o 
  -5  -7   1       55.01       62.04      9.67 o 
  -4  -7   1       14.41       15.11      1.71 o 
  -3  -7   1        1.61        0.91      0.57 o 
  -2  -7   1        0.12        0.70      0.83 o 
  -1  -7   1       59.19       57.36      6.48 o 
   0  -7   1      124.03      131.31      7.22 o 
   1  -7   1       30.53       27.99      2.28 o 
   2  -7   1        0.21       -0.33      0.52 o 
   3  -7   1       30.39       28.41      6.03 o 
   4  -7   1        7.13        6.16      1.74 o 
   5  -7   1       72.44       78.27      8.78 o 
  -6  -6   1        6.73        8.52      4.31 o 
  -5  -6   1       64.56       72.03      5.74 o 
  -4  -6   1        1.33        1.19      1.01 o 
  -3  -6   1       14.55       15.46      1.25 o 
  -2  -6   1      167.25      167.74      5.82 o 
  -1  -6   1       82.61       35.86      5.36 o 
   0  -6   1      101.69      106.23      8.46 o 
   1  -6   1        8.33        8.65      1.35 o 
   2  -6   1      157.36      171.37      6.97 o 
   3  -6   1        2.92        2.18      0.91 o 
   4  -6   1       73.44       71.95      5.82 o 
   5  -6   1        0.04       -0.40      1.79 o 
  -6  -5   1       39.62       39.72      6.25 o 
  -5  -5   1        1.15        3.23      1.31 o 
  -4  -5   1        6.40        5.91      1.27 o 
  -3  -5   1       44.30       44.95      1.99 o 
  -2  -5   1      168.26      170.68      5.07 o 
  -1  -5   1      773.23      835.49     14.47 o 
   0  -5   1       10.66        7.88      1.42 o 
   1  -5   1      544.29      540.13     14.38 o 
   2  -5   1      279.51      276.40      9.72 o 
   3  -5   1        0.93        0.27      0.80 o 
   4  -5   1      377.98      367.56     12.84 o 
   5  -5   1        2.18        3.11      1.85 o 
   6  -5   1       24.18       21.66      4.57 o 
  -6  -4   1       89.06       82.67      8.47 o 
  -5  -4   1       11.38       10.26      1.87 o 
  -4  -4   1      180.97      183.82      8.71 o 
  -3  -4   1       89.56       92.48      2.70 o 
  -2  -4   1        4.28        4.00      0.55 o 
  -1  -4   1      222.68      224.11      4.06 o 
   0  -4   1      531.74      542.29     13.68 o 
   1  -4   1      292.46      296.44      8.37 o 
   2  -4   1      140.29      146.08      6.72 o 
   3  -4   1       62.65       60.59      4.34 o 
   4  -4   1       18.57       13.18      2.16 o 
   5  -4   1       43.78       38.90      4.27 o 
   6  -4   1       27.69       23.22      4.22 o 
  -6  -3   1       19.15       19.00      3.35 o 
  -5  -3   1       92.50       96.95      6.98 o 
  -4  -3   1      310.10      305.51      9.70 o 
  -3  -3   1       34.81       36.26      2.04 o 
  -2  -3   1        5.23        5.57      0.57 o 
  -1  -3   1      499.37      520.51      6.90 o 
   0  -3   1      143.39      125.26      7.14 o 
   1  -3   1       34.15       31.55      1.71 o 
   2  -3   1      136.71      134.46      4.50 o 
   3  -3   1       42.42       51.59      4.72 o 
   4  -3   1        0.62        0.43      0.45 o 
   5  -3   1      221.88      217.70      9.92 o 
   6  -3   1       24.78       18.60      3.76 o 
  -7  -2   1       18.42       20.85      5.86 o 
  -6  -2   1        2.24        3.12      1.82 o 
  -5  -2   1       32.75       35.38      5.93 o 
  -4  -2   1       51.16       50.42      2.51 o 
  -3  -2   1       70.76       74.58      2.21 o 
  -2  -2   1      193.04      197.41      3.29 o 
  -1  -2   1      379.75      420.94      5.13 o 
   0  -2   1     6007.87     5810.42     86.61 o 
   1  -2   1       26.24       28.07      1.50 o 
   2  -2   1      779.95      826.06     10.51 o 
   3  -2   1      153.62      163.29      6.49 o 
   4  -2   1        3.69        2.13      0.70 o 
   5  -2   1      120.43      126.23      5.22 o 
   6  -2   1       15.02       16.49      2.84 o 
  -6  -1   1       34.04       37.88      7.47 o 
  -5  -1   1       75.67       89.37      9.81 o 
  -4  -1   1      162.88      148.81      4.34 o 
  -3  -1   1      115.02      112.25      2.85 o 
  -2  -1   1      103.53      111.31      2.50 o 
  -1  -1   1      465.28      384.48      4.07 o 
   1  -1   1     1417.85     1354.45     18.02 o 
   2  -1   1       14.36       13.11      1.24 o 
   3  -1   1      474.07      509.45     16.04 o 
   4  -1   1       83.02       83.80      3.62 o 
   5  -1   1        1.50        1.12      1.30 o 
   6  -1   1       22.04       19.54      3.95 o 
  -6   0   1        6.66        6.98      1.99 o 
  -5   0   1      190.76      200.97     12.10 o 
  -4   0   1       20.19       18.16      1.78 o 
  -3   0   1      105.49      119.02      3.94 o 
  -2   0   1      115.01      122.37      2.78 o 
  -1   0   1     2313.85     2141.53     17.61 o 
   1   0   1      781.68      735.50      8.83 o 
   2   0   1     1448.94     1410.47     12.23 o 
   3   0   1        1.08        2.00      0.47 o 
   4   0   1      199.91      210.37      5.68 o 
   5   0   1       72.13       72.22      3.65 o 
   6   0   1       97.66      103.71      8.75 o 
   7   0   1        1.70       -2.18      2.95 o 
  -6   1   1        0.00        0.51      1.05 o 
  -5   1   1      229.72      264.94     12.09 o 
  -4   1   1        8.85        8.76      1.33 o 
  -3   1   1        0.85        0.44      0.44 o 
  -2   1   1       19.63       16.25      1.54 o 
  -1   1   1     1009.06     1048.85     15.93 o 
   1   1   1      101.54      120.03      2.35 o 
   2   1   1     1470.88     1422.76     12.21 o 
   3   1   1        5.60        6.34      0.68 o 
   4   1   1       18.43       18.59      1.35 o 
   5   1   1        7.87        9.68      1.28 o 
   6   1   1       48.92       49.14      5.85 o 
   7   1   1        3.50        2.36      3.01 o 
  -6   2   1        3.69       -0.16      1.87 o 
  -5   2   1       13.87       13.61      2.45 o 
  -4   2   1      383.54      381.47     11.38 o 
  -3   2   1        7.90       10.41      1.57 o 
  -2   2   1        0.09        1.18      0.84 o 
  -1   2   1       22.26       30.41      2.50 o 
   0   2   1      815.69      805.36      9.33 o 
   1   2   1     3591.23     3539.79     30.84 o 
   2   2   1        0.96        1.83      0.53 o 
   3   2   1      225.27      228.26      5.69 o 
   4   2   1       29.80       30.09      2.17 o 
   5   2   1       28.11       32.77      2.89 o 
   6   2   1       71.52       75.55      9.23 o 
   7   2   1       38.27       33.58      5.19 o 
  -6   3   1        1.52        1.03      1.23 o 
  -5   3   1       12.03       15.55      2.69 o 
  -4   3   1       57.84       53.85      4.51 o 
  -3   3   1       49.35       48.21      4.84 o 
  -2   3   1        3.01        3.38      1.19 o 
  -1   3   1       57.24       61.50      2.65 o 
   0   3   1      973.28      963.62      8.79 o 
   1   3   1     4449.26     4447.54     39.13 o 
   2   3   1        5.36        5.76      0.61 o 
   3   3   1       11.58       12.40      1.61 o 
   4   3   1      193.76      174.99      7.70 o 
   5   3   1       13.04        9.22      1.84 o 
   6   3   1       42.43       47.37      5.58 o 
   7   3   1        7.47        1.35      1.80 o 
  -6   4   1        0.24       -2.65      1.77 o 
  -5   4   1        7.62        8.77      1.70 o 
  -4   4   1      592.04      589.16     16.10 o 
  -3   4   1        0.03       -0.12      1.01 o 
  -2   4   1        4.83        5.01      1.38 o 
  -1   4   1      134.10      137.92      5.09 o 
   0   4   1      353.71      339.13      5.28 o 
   1   4   1      292.44      276.67      4.65 o 
   2   4   1      628.82      620.03      6.59 o 
   3   4   1        1.21        1.41      0.45 o 
   4   4   1       40.95       42.96      3.36 o 
   5   4   1       41.37       45.47      4.90 o 
   6   4   1        1.04        0.60      1.25 o 
   7   4   1        3.24       -0.85      1.50 o 
  -5   5   1        7.36        8.11      2.09 o 
  -4   5   1       16.08       16.29      2.74 o 
  -3   5   1      137.04      132.83      6.92 o 
  -2   5   1       29.28       28.27      3.25 o 
  -1   5   1       17.63       17.40      2.23 o 
   0   5   1       18.89       18.13      1.52 o 
   1   5   1       37.54       38.33      1.72 o 
   2   5   1        6.77        6.76      0.64 o 
   3   5   1        2.01        1.31      0.65 o 
   4   5   1       10.09        8.83      1.90 o 
   5   5   1        0.40        0.70      2.17 o 
   6   5   1       46.68       63.78      6.33 o 
  -5   6   1        6.21        4.27      1.84 o 
  -4   6   1       25.77       27.23      3.51 o 
  -3   6   1        4.30        3.01      1.32 o 
  -2   6   1        6.42        4.77      1.26 o 
  -1   6   1       10.24       12.81      1.47 o 
   0   6   1       23.08       25.12      2.12 o 
   1   6   1      288.25      266.84     13.99 o 
   2   6   1     1310.93     1366.92     17.65 o 
   3   6   1       41.25       42.01      2.04 o 
   4   6   1       66.07       71.06      4.23 o 
   5   6   1        1.16        0.82      2.16 o 
   6   6   1        1.14        1.78      2.37 o 
  -5   7   1       50.79       53.35      6.97 o 
  -4   7   1       10.11        9.46      2.63 o 
  -3   7   1      627.66      646.50     17.31 o 
  -2   7   1       13.51       14.78      1.84 o 
  -1   7   1       37.65       38.21      2.95 o 
   0   7   1       26.63       23.87      1.63 o 
   1   7   1        0.15        0.33      0.81 o 
   2   7   1       10.58        6.54      1.05 o 
   3   7   1        0.44        0.31      0.76 o 
   4   7   1       15.31       14.52      1.77 o 
   5   7   1       32.46       43.23      7.87 o 
   6   7   1        4.09        1.53      1.16 o 
  -4   8   1       16.26       11.67      2.97 o 
  -3   8   1       59.00       57.34      5.55 o 
  -2   8   1        0.19       -0.06      0.96 o 
  -1   8   1        7.99        7.74      3.80 o 
   0   8   1      116.80      118.62      4.32 o 
   1   8   1       55.06       55.29      3.94 o 
   2   8   1       20.31       21.32      2.67 o 
   3   8   1        0.26        0.52      0.83 o 
   4   8   1        1.13       -0.66      1.11 o 
   5   8   1        1.89        2.07      2.41 o 
   6   8   1       53.62       65.71     10.70 o 
  -4   9   1       33.28       30.23      7.48 o 
  -3   9   1        0.33       -0.81      1.27 o 
  -2   9   1       36.93       38.55      8.45 o 
  -1   9   1       54.26       51.08      9.38 o 
   0   9   1      103.68      107.46      5.43 o 
   1   9   1      344.46      362.91     11.23 o 
   2   9   1       88.44       90.87      5.18 o 
   3   9   1       71.62       77.32      9.41 o 
   4   9   1        5.58        7.69      2.21 o 
   5   9   1        2.03        0.79      1.62 o 
  -3  10   1       14.58       16.19      3.80 o 
  -2  10   1      193.26      222.54     12.02 o 
  -1  10   1        5.52        5.81      3.53 o 
   0  10   1        5.72        8.19      2.51 o 
   1  10   1        7.58        7.78      1.89 o 
   2  10   1       56.12       60.77      6.11 o 
   3  10   1       32.74       34.13      4.33 o 
   4  10   1       13.49       10.53      2.70 o 
   5  10   1        0.33       -0.97      1.13 o 
  -2  11   1        4.90        0.05      2.55 o 
  -1  11   1        0.05       -0.25      1.63 o 
   0  11   1        0.00       -0.11      1.55 o 
   1  11   1       11.27       13.05      3.24 o 
   2  11   1       28.83       30.11      4.59 o 
   3  11   1       10.53       10.83      3.61 o 
   4  11   1        1.01        1.54      1.26 o 
  -1  12   1       13.26       17.76      5.78 o 
   0  12   1        5.30        3.81      2.07 o 
   1  12   1        0.08       -0.59      2.41 o 
   2  12   1       74.28       75.48      7.68 o 
   3  12   1        7.39        6.12      3.46 o 
  -2 -12   2        5.15        5.29      1.89 o 
  -1 -12   2        0.00       -1.97      1.80 o 
   0 -12   2       17.50       16.18      4.10 o 
  -4 -11   2       11.59       11.75      2.94 o 
  -3 -11   2        2.37        1.46      1.61 o 
  -2 -11   2        2.19        0.56      0.97 o 
  -1 -11   2        3.58        4.15      3.97 o 
   0 -11   2       11.23       14.84      5.72 o 
   1 -11   2       41.58       51.38     10.36 o 
   2 -11   2        5.28       13.89      5.70 o 
  -4 -10   2       74.32       69.79     14.11 o 
  -3 -10   2       13.47       13.30      2.24 o 
  -2 -10   2       16.30       12.00      2.64 o 
  -1 -10   2        6.02        5.49      1.86 o 
   0 -10   2       11.73       11.75      4.86 o 
   1 -10   2        0.37        1.24      2.33 o 
   2 -10   2       16.99       26.05      4.30 o 
   3 -10   2        2.12        0.67      1.12 o 
  -5  -9   2        2.62        3.90      2.76 o 
  -4  -9   2       94.89       98.10      9.97 o 
  -3  -9   2      128.50      126.09     15.46 o 
  -2  -9   2        3.85        6.63      1.99 o 
  -1  -9   2        0.44        1.60      1.24 o 
   0  -9   2       14.64       15.08      2.19 o 
   1  -9   2       25.19       20.73      5.77 o 
   2  -9   2       33.35       34.67      4.70 o 
   3  -9   2       11.56       11.65      3.07 o 
   4  -9   2        0.05       -1.01      1.94 o 
  -5  -8   2       55.86       68.60      6.96 o 
  -4  -8   2        1.91        2.20      3.43 o 
  -3  -8   2       18.60       18.80      3.06 o 
  -2  -8   2       79.19       69.24      7.25 o 
  -1  -8   2        7.43        4.03      0.79 o 
   0  -8   2       27.58       25.31      3.79 o 
   1  -8   2       53.17       64.88      9.78 o 
   2  -8   2      176.10      181.32     16.23 o 
   3  -8   2       44.34       43.66      7.49 o 
   4  -8   2        0.01        0.79      2.79 o 
  -6  -7   2        6.69        5.25      3.06 o 
  -5  -7   2        3.74       12.97      4.79 o 
  -4  -7   2       43.07       45.88      3.09 o 
  -3  -7   2       39.61       41.67      3.24 o 
  -2  -7   2      122.08      124.58      4.91 o 
  -1  -7   2       12.49       10.75      1.12 o 
   0  -7   2        0.59        1.31      1.20 o 
   1  -7   2       33.74       31.63      5.08 o 
   2  -7   2       85.55       89.02      6.00 o 
   3  -7   2      130.78      125.38     17.33 o 
   4  -7   2        0.02       -3.00      2.42 o 
   5  -7   2       36.78       40.20      6.10 o 
  -6  -6   2        1.61        1.36      1.43 o 
  -5  -6   2        5.54        3.08      1.37 o 
  -4  -6   2       48.36       48.41      2.48 o 
  -3  -6   2       15.12       14.66      1.80 o 
  -2  -6   2      288.84      292.19      6.99 o 
  -1  -6   2       43.97       33.52      2.44 o 
   1  -6   2      101.25      122.98     10.41 o 
   2  -6   2        0.28       -0.30      0.70 o 
   3  -6   2       57.69       46.05      8.09 o 
   4  -6   2        0.12        0.58      0.95 o 
   5  -6   2        7.47        7.05      2.86 o 
  -6  -5   2       26.94       27.99      5.53 o 
  -5  -5   2        1.56        2.90      1.03 o 
  -4  -5   2       99.20       97.85      3.93 o 
  -3  -5   2        0.21        0.66      0.31 o 
  -2  -5   2        6.07        6.94      0.99 o 
  -1  -5   2       23.19       21.01      1.58 o 
   0  -5   2      361.31      359.99     11.03 o 
   1  -5   2        0.03        0.40      0.65 o 
   2  -5   2      219.91      214.34      8.52 o 
   3  -5   2       31.59       33.69      4.35 o 
   4  -5   2        2.20        0.67      1.70 o 
   5  -5   2        8.58       12.81      3.29 o 
  -6  -4   2       15.58       14.00      3.15 o 
  -5  -4   2       36.62       40.33      3.76 o 
  -4  -4   2       27.40       25.73      2.26 o 
  -3  -4   2      133.20      128.77      3.59 o 
  -2  -4   2      437.72      411.87      6.42 o 
  -1  -4   2        3.72        3.57      0.67 o 
   0  -4   2        9.79       12.62      1.37 o 
   1  -4   2       20.33       26.87      2.45 o 
   2  -4   2       15.35       15.88      2.08 o 
   3  -4   2        6.61        5.19      1.26 o 
   4  -4   2        3.71        4.58      1.69 o 
   5  -4   2       11.80       14.93      2.50 o 
   6  -4   2       10.82       11.74      3.36 o 
  -6  -3   2        2.46        2.60      1.62 o 
  -5  -3   2        3.91        5.12      1.45 o 
  -4  -3   2        2.76        2.63      0.64 o 
  -3  -3   2       33.36       30.91      1.96 o 
  -2  -3   2       39.99       42.71      1.83 o 
  -1  -3   2      797.67      818.51     14.82 o 
   0  -3   2     1067.71     1080.69     26.73 o 
   1  -3   2     2027.39     2056.04     27.15 o 
   2  -3   2      329.28      371.01      8.67 o 
   3  -3   2        5.39        7.67      1.42 o 
   4  -3   2        1.31        1.78      0.89 o 
   5  -3   2       42.18       37.96      4.02 o 
   6  -3   2       23.32       30.22      4.89 o 
  -6  -2   2       54.14       51.45      5.72 o 
  -5  -2   2      400.91      424.39     15.26 o 
  -4  -2   2      351.42      335.59     11.51 o 
  -3  -2   2      274.64      273.79      5.01 o 
  -2  -2   2      123.49      120.47      2.66 o 
  -1  -2   2       57.27       53.51      4.24 o 
   0  -2   2      335.48      323.98     11.62 o 
   1  -2   2      292.05      315.54      7.40 o 
   2  -2   2      416.37      417.01      6.48 o 
   3  -2   2      441.05      417.67     10.61 o 
   4  -2   2        8.48       11.58      1.82 o 
   5  -2   2      234.95      221.53      9.51 o 
   6  -2   2        0.71        0.82      0.88 o 
  -6  -1   2       21.57       24.74      3.87 o 
  -5  -1   2      441.29      443.87     15.81 o 
  -4  -1   2       10.14       10.41      1.42 o 
  -3  -1   2       81.28       85.89      2.56 o 
  -2  -1   2     2376.39     2352.74     16.03 o 
  -1  -1   2       93.43       95.24      2.61 o 
   0  -1   2     1523.19     1469.37     27.33 o 
   1  -1   2      241.23      212.97      4.69 o 
   2  -1   2        0.48        1.00      0.69 o 
   3  -1   2        2.58        1.24      0.91 o 
   4  -1   2        9.94       10.16      1.72 o 
   5  -1   2       87.20       82.97      5.44 o 
   6  -1   2        3.98        2.49      2.09 o 
  -6   0   2        0.03       -0.65      1.28 o 
  -5   0   2        0.71        2.89      1.49 o 
  -4   0   2       20.65       23.38      3.67 o 
  -3   0   2     1337.39     1390.63     24.48 o 
  -2   0   2     1008.95     1082.45     11.63 o 
  -1   0   2        0.01        0.72      0.31 o 
   0   0   2        3.92        1.51      0.36 o 
   1   0   2     2573.93     2282.73     24.73 o 
   2   0   2     3056.75     3113.14     26.62 o 
   3   0   2      166.41      174.82      5.76 o 
   4   0   2       64.04       64.48      4.71 o 
   5   0   2        8.75        8.84      2.16 o 
   6   0   2       38.99       39.21      5.31 o 
   7   0   2        0.09        3.73      2.81 o 
  -6   1   2        0.00        1.00      1.74 o 
  -5   1   2      184.25      187.26     10.26 o 
  -4   1   2        7.48        4.21      1.43 o 
  -3   1   2       59.76       64.73      3.80 o 
  -2   1   2       36.55       33.86      2.14 o 
  -1   1   2       60.45       63.44      3.42 o 
   0   1   2        4.73        7.22      0.95 o 
   1   1   2     5281.86     4735.35     50.08 o 
   2   1   2      331.43      321.44      8.60 o 
   3   1   2       49.86       49.20      1.84 o 
   4   1   2      624.65      637.22     14.24 o 
   5   1   2       66.01       71.23      8.19 o 
   6   1   2      207.44      198.35     11.58 o 
   7   1   2        1.33       -0.26      1.51 o 
  -6   2   2        5.14        7.89      3.04 o 
  -5   2   2       17.16       15.78      2.35 o 
  -4   2   2      456.63      449.49     15.52 o 
  -3   2   2       93.79       92.12      6.20 o 
  -2   2   2     1301.50     1340.00     19.66 o 
  -1   2   2      305.26      318.84     12.78 o 
   0   2   2        4.18        5.00      0.70 o 
   1   2   2     4677.20     4381.59     48.37 o 
   2   2   2      298.91      323.99      7.88 o 
   3   2   2      374.78      390.89      6.16 o 
   4   2   2      106.09      102.56      3.33 o 
   5   2   2        2.01        2.74      0.82 o 
   6   2   2      103.85       97.97      7.81 o 
   7   2   2        1.34       -1.83      3.05 o 
  -6   3   2       10.57       10.08      3.97 o 
  -5   3   2        2.11        2.79      1.08 o 
  -4   3   2      221.46      221.12      8.69 o 
  -3   3   2       27.65       23.63      4.96 o 
  -2   3   2      184.16      197.11      7.19 o 
  -1   3   2       10.43       10.18      1.28 o 
   0   3   2      222.16      243.03      6.83 o 
   1   3   2      350.32      358.05      7.27 o 
   2   3   2      145.63      145.25      3.08 o 
   3   3   2       49.34       45.34      1.79 o 
   4   3   2       69.42       72.78      3.47 o 
   5   3   2        0.01       -0.65      1.11 o 
   6   3   2        2.49        3.72      2.38 o 
   7   3   2       24.43       22.25      6.06 o 
  -6   4   2        0.59        0.75      2.21 o 
  -5   4   2        7.67        5.19      1.41 o 
  -4   4   2       56.47       62.01      4.23 o 
  -3   4   2        6.18        7.41      1.76 o 
  -2   4   2      110.59      125.16     10.01 o 
  -1   4   2        0.02       -0.24      0.48 o 
   0   4   2     1522.08     1572.26     15.53 o 
   1   4   2        0.02        0.18      0.33 o 
   2   4   2     2005.78     1963.86     31.48 o 
   3   4   2       79.27       74.74      4.51 o 
   4   4   2      158.20      161.59      6.67 o 
   5   4   2        4.54        6.02      1.39 o 
   6   4   2        0.73        2.68      1.22 o 
   7   4   2      107.88      103.76     12.54 o 
  -5   5   2       51.51       56.10      5.02 o 
  -4   5   2       29.84       28.60      3.02 o 
  -3   5   2      784.45      799.38     18.16 o 
  -2   5   2       73.67       72.32      8.05 o 
  -1   5   2       96.82       98.66      4.30 o 
   0   5   2      398.02      405.85      7.33 o 
   1   5   2       37.18       34.14      1.97 o 
   2   5   2     1960.73     1853.03     30.36 o 
   3   5   2       15.09       13.31      1.57 o 
   4   5   2       13.55       12.11      2.31 o 
   5   5   2        0.22        0.37      0.72 o 
   6   5   2       14.44       11.07      2.77 o 
  -5   6   2       24.34       23.19      4.55 o 
  -4   6   2        2.66        0.88      1.34 o 
  -3   6   2      561.33      576.27     15.78 o 
  -2   6   2        0.97        0.78      0.89 o 
  -1   6   2       29.33        6.12     16.73 o 
   0   6   2        0.27        0.30      0.36 o 
   1   6   2       13.57       13.77      1.52 o 
   2   6   2        9.05        7.80      0.70 o 
   3   6   2       47.66       41.09      3.38 o 
   4   6   2        0.27       -0.51      0.81 o 
   5   6   2        0.02       -1.23      1.69 o 
   6   6   2       62.90       60.04      6.13 o 
  -4   7   2        8.25        8.71      2.66 o 
  -3   7   2      115.67      129.51      7.55 o 
  -2   7   2      149.65      146.03      7.21 o 
  -1   7   2        0.32        0.31      0.88 o 
   0   7   2       11.00        9.93      1.38 o 
   1   7   2      363.18      425.23     11.75 o 
   2   7   2        3.41        3.72      0.67 o 
   3   7   2      480.43      445.24      6.02 o 
   4   7   2       45.93       50.04      3.51 o 
   5   7   2        0.08       -1.32      1.23 o 
   6   7   2        0.75        3.16      3.16 o 
  -4   8   2        0.12       -2.98      1.75 o 
  -3   8   2       34.38       36.18      4.13 o 
  -2   8   2      479.50      517.99     16.06 o 
  -1   8   2       19.29       23.89      2.52 o 
   0   8   2        4.36        2.51      0.85 o 
   1   8   2       14.12       11.93      1.28 o 
   2   8   2        0.15        0.84      0.50 o 
   3   8   2      411.28      403.09      6.95 o 
   4   8   2       38.23       41.13      5.01 o 
   5   8   2        1.99        0.97      0.78 o 
   6   8   2        1.24        3.18      3.26 o 
  -3   9   2        8.99        2.75      4.11 o 
  -2   9   2       98.87      108.72      6.66 o 
  -1   9   2        5.09        5.74      1.77 o 
   0   9   2        0.02        0.86      0.60 o 
   1   9   2       64.96       65.93      6.30 o 
   2   9   2       29.64       25.19      3.81 o 
   3   9   2       90.10       88.40      7.12 o 
   4   9   2       25.03       22.61      3.83 o 
   5   9   2        3.60        3.45      3.03 o 
  -3  10   2       10.51        5.28      3.56 o 
  -2  10   2       24.85       25.38      3.91 o 
  -1  10   2       54.61       64.15      7.12 o 
   0  10   2        0.12       -0.60      3.34 o 
   1  10   2       62.88       66.86      7.99 o 
   2  10   2        2.51        2.09      1.68 o 
   3  10   2        0.36        1.16      0.91 o 
   4  10   2      110.49       93.74      7.96 o 
   5  10   2        0.57        1.90      1.90 o 
  -2  11   2        0.06        2.12      4.01 o 
  -1  11   2       81.88       79.88     12.55 o 
   0  11   2        6.70        7.79      3.72 o 
   1  11   2        2.42        3.92      1.90 o 
   2  11   2        0.93       -0.84      1.01 o 
   3  11   2       19.42       23.10      6.46 o 
   4  11   2        2.88        1.54      1.30 o 
   0  12   2        0.09       -1.51      1.56 o 
   1  12   2        0.30       -0.59      1.84 o 
   2  12   2       26.05       24.42      4.52 o 
   3  12   2        3.74        5.59      3.18 o 
  -2 -12   3       31.04       33.66      4.99 o 
  -1 -12   3        7.48        3.66      2.37 o 
   0 -12   3        0.74       -5.67      3.91 o 
  -3 -11   3       42.24       36.88      4.93 o 
  -2 -11   3        2.09       -1.03      3.03 o 
  -1 -11   3        0.01       -1.34      3.96 o 
   0 -11   3       24.65       26.29      7.26 o 
   1 -11   3        1.75        1.35      2.20 o 
   2 -11   3        6.44        1.97      2.27 o 
  -4 -10   3        0.94        2.02      1.96 o 
  -3 -10   3        9.14        6.58      3.63 o 
  -2 -10   3        0.69        0.61      0.85 o 
  -1 -10   3      142.08      152.38      9.92 o 
   0 -10   3        9.48        8.07      3.91 o 
   1 -10   3        0.11        1.87      3.48 o 
   2 -10   3        8.65        3.22      1.70 o 
   3 -10   3        4.23        5.03      5.27 o 
  -5  -9   3       25.84       26.93      7.14 o 
  -4  -9   3        0.01        0.96      1.28 o 
  -3  -9   3        2.38       -0.28      0.65 o 
  -2  -9   3       59.08       54.66     10.68 o 
  -1  -9   3        0.10       -3.55      2.94 o 
   0  -9   3        2.11        1.34      2.32 o 
   1  -9   3        5.19        4.71      2.34 o 
   2  -9   3        0.26       -0.45      1.14 o 
   3  -9   3       30.95       25.88      4.50 o 
  -5  -8   3        2.26       -0.07      1.46 o 
  -4  -8   3        1.84        3.51      1.78 o 
  -3  -8   3       43.01       51.21      9.37 o 
  -2  -8   3        1.04        2.79      1.11 o 
  -1  -8   3        1.15        1.05      0.41 o 
   0  -8   3        5.93        5.30      3.34 o 
   1  -8   3       69.76       65.38     10.09 o 
   2  -8   3        1.38        1.81      1.80 o 
   3  -8   3       76.39       66.55      6.92 o 
   4  -8   3        1.40        1.29      1.66 o 
  -6  -7   3        1.73        0.52      2.34 o 
  -5  -7   3       23.52       28.30      6.63 o 
  -4  -7   3       29.61       32.95      6.47 o 
  -3  -7   3      102.63      112.16      6.57 o 
  -2  -7   3       93.87      104.68      4.14 o 
  -1  -7   3       35.86       34.30      7.80 o 
   0  -7   3        2.37        3.40      0.79 o 
   1  -7   3       18.86       18.59      2.68 o 
   2  -7   3        9.49        8.77      3.19 o 
   3  -7   3        0.00        0.90      1.74 o 
   4  -7   3       50.74       54.14      6.59 o 
   5  -7   3        0.02        0.25      1.57 o 
  -6  -6   3        1.00        1.24      1.41 o 
  -5  -6   3       39.63       45.96      4.13 o 
  -4  -6   3       74.68       78.42      3.76 o 
  -3  -6   3       66.84       66.99      3.15 o 
  -2  -6   3       18.93       19.91      2.31 o 
  -1  -6   3       27.94       23.15      2.10 o 
   0  -6   3      182.30      183.95      7.42 o 
   1  -6   3       93.98      108.76      5.72 o 
   2  -6   3       51.67       64.79      5.31 o 
   3  -6   3        1.03        1.98      2.69 o 
   4  -6   3        1.82       -1.02      2.33 o 
   5  -6   3       21.10       23.98      4.46 o 
  -6  -5   3        0.62        0.12      1.19 o 
  -5  -5   3       13.21       12.59      2.22 o 
  -4  -5   3       19.29       22.40      2.61 o 
  -3  -5   3        2.44        2.13      0.60 o 
  -2  -5   3        0.95        1.22      0.43 o 
  -1  -5   3      439.69      305.87    143.81 o 
   0  -5   3       44.24       45.06      3.67 o 
   1  -5   3      848.43      861.01     17.17 o 
   2  -5   3      443.05      439.77     12.65 o 
   3  -5   3        0.56        0.60      0.95 o 
   4  -5   3       95.38       80.89     11.02 o 
   5  -5   3        5.92        3.50      4.92 o 
  -6  -4   3       63.37       76.24      7.12 o 
  -5  -4   3       10.54        9.99      2.35 o 
  -4  -4   3        0.29        0.07      0.51 o 
  -3  -4   3      148.70      151.13      4.67 o 
  -2  -4   3      149.16      160.65      7.79 o 
  -1  -4   3      343.87      308.43     33.79 o 
   0  -4   3      408.86      409.44     16.75 o 
   1  -4   3      132.66      141.28      5.98 o 
   2  -4   3      451.49      453.81     12.14 o 
   3  -4   3       28.03       27.52      2.60 o 
   4  -4   3        9.47       10.19      1.95 o 
   5  -4   3        1.79        0.34      1.47 o 
   6  -4   3        1.99        4.69      2.32 o 
  -6  -3   3        5.88        6.63      2.38 o 
  -5  -3   3       18.18       19.01      3.26 o 
  -4  -3   3        0.90        0.94      0.46 o 
  -3  -3   3      431.80      428.89     19.12 o 
  -2  -3   3      407.24      404.51      7.92 o 
  -1  -3   3      426.08      386.87     36.99 o 
   0  -3   3      474.91      485.47     17.34 o 
   1  -3   3       23.57       22.58      2.19 o 
   2  -3   3      987.53     1022.69     18.40 o 
   3  -3   3       14.94       14.34      1.56 o 
   4  -3   3        7.35        6.05      0.71 o 
   5  -3   3       66.29       54.34      5.83 o 
   6  -3   3        2.05        2.06      2.59 o 
  -6  -2   3       57.23       48.96      5.81 o 
  -5  -2   3        6.61        7.75      2.41 o 
  -4  -2   3       34.50       32.06      2.13 o 
  -3  -2   3      800.06      735.48     18.66 o 
  -2  -2   3      113.62      115.90      3.27 o 
  -1  -2   3       72.66       73.91      4.24 o 
   0  -2   3       38.65       32.69      3.89 o 
   1  -2   3      537.57      554.24     11.36 o 
   2  -2   3       99.21      106.98      3.54 o 
   3  -2   3       39.66       44.42      2.02 o 
   4  -2   3       10.59        7.23      1.80 o 
   5  -2   3       54.48       48.51      5.24 o 
   6  -2   3       27.15       29.10      3.72 o 
  -6  -1   3        2.66        4.53      1.65 o 
  -5  -1   3      119.89      121.95      8.39 o 
  -4  -1   3       82.44       71.12      3.38 o 
  -3  -1   3      168.86      149.58      4.10 o 
  -2  -1   3        1.08        1.31      0.81 o 
  -1  -1   3      419.78      427.55      5.92 o 
   0  -1   3        4.96        7.22      1.80 o 
   1  -1   3       41.69       44.03      2.39 o 
   2  -1   3      532.12      595.40     54.58 o 
   3  -1   3      178.25      184.65      8.03 o 
   4  -1   3        5.90        6.68      1.52 o 
   5  -1   3        7.57        7.11      1.61 o 
   6  -1   3        0.28       -0.53      1.17 o 
  -6   0   3       17.12       23.20      4.15 o 
  -5   0   3       19.94       24.39      3.84 o 
  -4   0   3       58.36       57.17      4.08 o 
  -3   0   3      706.48      710.92     16.22 o 
  -2   0   3     1355.25     1373.08     14.29 o 
  -1   0   3      136.07      130.09      3.67 o 
   0   0   3      261.61      238.65      6.03 o 
   1   0   3       10.66        6.99      0.90 o 
   2   0   3       34.13       46.52      3.50 o 
   3   0   3      997.63     1076.09     25.46 o 
   4   0   3       41.28       43.74      3.97 o 
   5   0   3       33.48       28.61      3.04 o 
   6   0   3       82.06       79.32      7.33 o 
   7   0   3        9.57       19.63      5.84 o 
  -6   1   3        5.51        7.42      3.49 o 
  -5   1   3      113.06      107.71     17.18 o 
  -4   1   3      153.21      168.42     13.01 o 
  -3   1   3       35.26       35.35      5.17 o 
  -2   1   3      336.88      375.55      9.14 o 
  -1   1   3     1028.65     1025.29     14.41 o 
   0   1   3      248.34      244.64      4.82 o 
   1   1   3      165.55      166.82      4.91 o 
   2   1   3      170.14      168.65      4.19 o 
   3   1   3       38.11       35.40      2.99 o 
   4   1   3       11.69       11.54      1.69 o 
   5   1   3       10.12        8.59      1.56 o 
   6   1   3        8.24        8.61      2.48 o 
   7   1   3       10.70        6.59      3.63 o 
  -6   2   3        1.11        2.06      2.79 o 
  -5   2   3        2.49        3.60      1.74 o 
  -4   2   3       33.09       31.03      3.21 o 
  -3   2   3        6.55        9.22      3.21 o 
  -2   2   3      122.95      141.87      7.44 o 
  -1   2   3      687.91      710.23     14.82 o 
   0   2   3      573.98      552.76      7.62 o 
   1   2   3      230.94      223.62      6.24 o 
   2   2   3      264.35      286.47      9.63 o 
   3   2   3      312.60      312.04     12.04 o 
   4   2   3       66.74       67.38      2.67 o 
   5   2   3       21.07       18.22      2.03 o 
   6   2   3       21.94       20.65      3.29 o 
   7   2   3       16.13       12.55      4.75 o 
  -6   3   3        2.76       -0.73      1.53 o 
  -5   3   3       17.63       22.41      3.12 o 
  -4   3   3        5.65        5.00      1.47 o 
  -3   3   3       62.97       60.57      4.25 o 
  -2   3   3      188.04      176.25     12.51 o 
  -1   3   3      311.89      354.46      6.88 o 
   0   3   3      420.78      423.04      8.19 o 
   1   3   3      886.50      841.74     15.98 o 
   2   3   3      254.55      261.96      6.94 o 
   3   3   3       67.52       61.65      2.89 o 
   4   3   3       58.16       57.18      2.39 o 
   5   3   3        2.17        1.17      1.53 o 
   6   3   3       12.47       14.84      2.76 o 
   7   3   3       31.52       32.63      7.24 o 
  -5   4   3        1.38        4.54      1.34 o 
  -4   4   3      133.00      126.65      6.32 o 
  -3   4   3      264.43      258.90     11.76 o 
  -2   4   3       24.40       27.45      5.36 o 
  -1   4   3     1085.02      921.23    184.00 o 
   0   4   3       62.85       59.84      2.79 o 
   1   4   3        9.53       11.07      0.88 o 
   2   4   3       36.61       41.32      2.67 o 
   3   4   3       29.80       27.64      2.27 o 
   4   4   3       14.80       14.40      0.95 o 
   5   4   3        9.39       11.78      1.85 o 
   6   4   3        3.00        4.44      2.53 o 
   7   4   3       37.98       39.80      7.57 o 
  -5   5   3        8.96        8.78      2.21 o 
  -4   5   3        0.11       -0.39      0.79 o 
  -3   5   3       47.86       53.36      4.61 o 
  -2   5   3        5.91        3.42      1.11 o 
  -1   5   3      128.06      131.05      6.61 o 
   0   5   3      317.85      325.42      6.76 o 
   1   5   3      263.18      285.47      6.88 o 
   2   5   3       14.08       12.97      2.32 o 
   3   5   3      134.46      130.67      5.37 o 
   4   5   3       12.20        9.26      0.86 o 
   5   5   3        0.49        1.19      0.80 o 
   6   5   3       15.74       11.15      3.81 o 
  -5   6   3       26.79       37.05      4.45 o 
  -4   6   3       11.27       13.72      2.68 o 
  -3   6   3        0.00        0.05      0.98 o 
  -2   6   3       80.20       77.97      5.08 o 
  -1   6   3        2.26        2.50      1.03 o 
   0   6   3      167.33      181.81      4.49 o 
   1   6   3      225.60      210.27      8.21 o 
   2   6   3       57.88       58.76      6.32 o 
   3   6   3       54.63       51.48      3.63 o 
   4   6   3        0.00        0.49      0.68 o 
   5   6   3       37.63       33.94      3.41 o 
   6   6   3        5.03        3.79      1.83 o 
  -4   7   3       71.96       85.45      8.34 o 
  -3   7   3       10.94       14.86      2.50 o 
  -2   7   3       40.17       40.69      3.94 o 
  -1   7   3        5.69        5.87      1.49 o 
   0   7   3       36.34       35.09      2.03 o 
   1   7   3       23.73       22.28      2.08 o 
   2   7   3       21.19       18.01      2.16 o 
   3   7   3       11.70       11.30      1.91 o 
   4   7   3        0.09       -0.55      0.78 o 
   5   7   3        9.66        7.04      2.03 o 
   6   7   3        2.12        4.83      3.41 o 
  -4   8   3       14.08       13.47      3.38 o 
  -3   8   3       66.42       72.73      5.94 o 
  -2   8   3        0.94       -0.49      0.65 o 
  -1   8   3       22.90       19.22      2.64 o 
   0   8   3       44.16       50.21      5.33 o 
   1   8   3       47.12       45.10      3.05 o 
   2   8   3       57.48       56.73      3.76 o 
   3   8   3       69.73       74.59      7.80 o 
   4   8   3       55.04       52.45      5.60 o 
   5   8   3        0.12        3.85      2.10 o 
   6   8   3       10.37       17.70      5.48 o 
  -3   9   3       13.35       17.87      3.76 o 
  -2   9   3      195.39      205.64      9.27 o 
  -1   9   3       64.64       65.58      4.00 o 
   0   9   3        0.26        1.53      2.59 o 
   1   9   3       19.23       21.27      2.12 o 
   2   9   3       45.74       46.71      3.23 o 
   3   9   3       30.57       28.34      2.83 o 
   4   9   3        2.05        0.21      1.06 o 
   5   9   3       15.02        9.32      2.88 o 
  -2  10   3        4.36        2.98      0.97 o 
  -1  10   3       30.12       32.54      5.13 o 
   0  10   3        0.00        0.27      1.06 o 
   1  10   3        6.45        6.33      2.33 o 
   2  10   3        3.92        2.66      1.74 o 
   3  10   3       42.69       38.91      7.64 o 
   4  10   3        3.34        1.06      1.04 o 
   5  10   3        1.60        0.24      1.15 o 
  -1  11   3      123.21      129.53     10.77 o 
   0  11   3        0.19       -0.55      3.62 o 
   1  11   3        4.89        5.58      2.09 o 
   2  11   3        5.02        3.87      1.80 o 
   3  11   3        0.64        0.20      1.66 o 
   4  11   3       53.46       50.69      8.88 o 
   0  12   3       39.08       44.84      6.81 o 
   1  12   3        7.78        4.81      4.55 o 
   2  12   3        4.13        7.11      2.56 o 
   3  12   3        5.56        9.89      4.47 o 
  -3 -11   4        0.22        0.31      1.00 o 
  -2 -11   4        2.99        1.06      0.95 o 
  -1 -11   4       33.02       38.87      5.35 o 
   0 -11   4        3.38        9.52      5.55 o 
   1 -11   4        1.50        7.01      3.90 o 
  -4 -10   4       12.65       23.52      6.79 o 
  -3 -10   4        2.52        1.10      2.04 o 
  -2 -10   4       52.73       42.03     16.17 o 
  -1 -10   4        0.38        0.48      1.91 o 
   0 -10   4        0.11        2.08      1.55 o 
   1 -10   4        6.06        5.43      3.36 o 
   2 -10   4        4.48        4.51      4.16 o 
  -4  -9   4        0.13       -1.20      2.42 o 
  -3  -9   4       62.69       61.19      4.92 o 
  -2  -9   4       63.52       60.97     16.97 o 
  -1  -9   4       99.90      115.09     13.56 o 
   0  -9   4       17.59       20.37      5.83 o 
   1  -9   4       12.01       11.73      5.21 o 
   2  -9   4       16.11       16.52      5.77 o 
   3  -9   4        0.68        2.62      1.79 o 
  -5  -8   4       21.80       25.73      7.05 o 
  -4  -8   4        2.06        1.87      1.85 o 
  -3  -8   4        0.29        0.89      0.71 o 
  -2  -8   4        3.60        2.60      1.79 o 
  -1  -8   4        9.39        6.69      1.47 o 
   0  -8   4      121.79      102.53      7.46 o 
   1  -8   4       19.55       19.01      2.62 o 
   2  -8   4        0.31       -1.01      1.86 o 
   3  -8   4       34.92       25.35      6.97 o 
   4  -8   4        9.95       10.02      5.42 o 
  -5  -7   4        2.52        2.15      1.53 o 
  -4  -7   4        1.99        1.32      3.53 o 
  -3  -7   4       37.83       35.40      4.85 o 
  -2  -7   4       50.61       48.56      5.09 o 
  -1  -7   4        2.38        2.55      0.74 o 
   0  -7   4      161.25      162.48      7.67 o 
   1  -7   4        3.08        3.54      1.31 o 
   2  -7   4        2.66        2.67      1.29 o 
   3  -7   4       20.16       16.58      5.60 o 
   4  -7   4        9.24        5.38      3.34 o 
  -6  -6   4        3.10       -3.50      3.06 o 
  -5  -6   4        7.22        9.31      1.96 o 
  -4  -6   4       38.17       49.90      4.20 o 
  -3  -6   4        2.14        0.86      0.92 o 
  -2  -6   4       69.94       67.56      4.49 o 
  -1  -6   4        1.03        0.67      0.47 o 
   0  -6   4      281.38      311.75     10.06 o 
   1  -6   4       48.66       55.71      4.54 o 
   2  -6   4        2.68        1.36      2.61 o 
   3  -6   4       22.67       22.70      3.69 o 
   4  -6   4        0.81        5.32      3.53 o 
   5  -6   4        8.21        5.14      3.41 o 
  -6  -5   4        2.45        2.53      2.01 o 
  -5  -5   4       19.69       18.97      2.65 o 
  -4  -5   4       15.90       15.64      2.21 o 
  -3  -5   4       38.42       40.86      2.70 o 
  -2  -5   4        0.38        0.43      0.90 o 
  -1  -5   4       25.26       24.12      2.56 o 
   0  -5   4      215.76      222.34     14.73 o 
   1  -5   4      115.57      131.96      9.84 o 
   2  -5   4       19.32       19.31      2.33 o 
   3  -5   4       22.90       20.37      2.47 o 
   4  -5   4      117.40      114.52      8.74 o 
   5  -5   4        5.16       10.56      4.49 o 
  -6  -4   4       19.75       16.98      3.47 o 
  -5  -4   4       27.53       27.65      3.97 o 
  -4  -4   4        0.21        0.91      0.85 o 
  -3  -4   4      192.24      181.71      7.94 o 
  -2  -4   4      131.20      115.13      5.63 o 
  -1  -4   4      526.76      473.72     12.96 o 
   0  -4   4      274.03      290.04     10.88 o 
   1  -4   4       11.21        9.39      2.86 o 
   2  -4   4        4.85        3.20      1.10 o 
   3  -4   4      229.50      215.71      7.56 o 
   4  -4   4      203.64      185.96     10.84 o 
   5  -4   4        0.03        3.79      2.68 o 
   6  -4   4        8.85        7.82      3.31 o 
  -6  -3   4       21.26       19.35      3.84 o 
  -5  -3   4        0.00       -0.51      1.59 o 
  -4  -3   4       30.60       26.19      2.67 o 
  -3  -3   4       43.45       37.27      5.96 o 
  -2  -3   4       65.66       61.54      2.84 o 
  -1  -3   4      336.46      325.76     31.90 o 
   0  -3   4       96.59       91.25      5.49 o 
   1  -3   4       52.89       49.23      3.04 o 
   2  -3   4      489.07      516.15     15.27 o 
   3  -3   4      366.19      354.33      8.78 o 
   4  -3   4        3.04        3.78      1.45 o 
   5  -3   4       10.36        9.80      4.73 o 
   6  -3   4       16.18       11.03      4.18 o 
  -6  -2   4        2.16        0.14      1.90 o 
  -5  -2   4        1.46        0.52      0.85 o 
  -4  -2   4        9.48        9.34      1.21 o 
  -3  -2   4      187.24      191.52      8.08 o 
  -2  -2   4      228.76      231.18      6.10 o 
  -1  -2   4       75.84       83.26      7.34 o 
   0  -2   4        1.82        2.32      0.96 o 
   1  -2   4       27.25       25.74      2.45 o 
   2  -2   4      231.10      241.54      7.62 o 
   3  -2   4      130.86      146.65      3.96 o 
   4  -2   4        0.23       -0.01      0.97 o 
   5  -2   4      360.64      341.59     14.94 o 
   6  -2   4        0.40       -2.07      1.93 o 
  -6  -1   4        7.84        9.86      3.91 o 
  -5  -1   4       75.85       74.00      6.80 o 
  -4  -1   4      102.70      100.92      4.17 o 
  -3  -1   4       25.04       27.77      2.18 o 
  -2  -1   4      412.26      435.19      8.84 o 
  -1  -1   4      995.52     1023.90     12.54 o 
   0  -1   4     3796.81     3966.85     67.27 o 
   1  -1   4       12.25       10.33      1.60 o 
   2  -1   4       82.57      103.05      5.59 o 
   3  -1   4      139.80      155.28     11.74 o 
   4  -1   4       18.29       18.88      3.09 o 
   5  -1   4       12.58       11.57      2.15 o 
   6  -1   4       15.17       20.32      5.21 o 
  -6   0   4       13.22       18.09      3.69 o 
  -5   0   4       81.34       72.47      6.76 o 
  -4   0   4        0.11        0.23      0.77 o 
  -3   0   4       62.31       61.14      4.03 o 
  -2   0   4      237.94      260.70      7.13 o 
  -1   0   4     2049.56     2125.92     25.60 o 
   0   0   4      267.20      258.70      7.14 o 
   1   0   4      144.75      160.35      8.46 o 
   2   0   4      111.05      107.31      4.03 o 
   3   0   4       27.45       28.80      3.10 o 
   4   0   4       19.89       19.80      3.01 o 
   5   0   4        8.65        6.73      1.59 o 
   6   0   4       30.45       29.25      5.54 o 
  -6   1   4        6.95        7.90      2.54 o 
  -5   1   4       13.33       12.01      3.73 o 
  -4   1   4        7.17        8.40      2.12 o 
  -3   1   4      104.10      114.77     10.15 o 
  -2   1   4      321.79      360.63     19.94 o 
  -1   1   4       57.54       53.90      2.62 o 
   0   1   4       89.82       94.65      3.26 o 
   1   1   4      219.13      198.90      4.81 o 
   2   1   4       53.24       55.28      2.67 o 
   3   1   4      106.78      101.04      3.25 o 
   4   1   4       10.15       10.15      2.03 o 
   5   1   4        4.98        2.10      0.84 o 
   6   1   4       48.86       45.39      5.75 o 
  -6   2   4        0.69       -0.97      1.88 o 
  -5   2   4       37.25       39.21      5.06 o 
  -4   2   4       74.27       68.62      6.00 o 
  -3   2   4       19.42       19.81      2.91 o 
  -2   2   4       17.44       24.42      2.89 o 
  -1   2   4     1121.13     1122.59     15.68 o 
   0   2   4      226.83      224.49      5.48 o 
   1   2   4      678.05      644.24     11.96 o 
   2   2   4        6.12        5.60      1.00 o 
   3   2   4      296.09      279.37     13.42 o 
   4   2   4       40.91       43.68      3.67 o 
   5   2   4        5.59        7.96      1.51 o 
   6   2   4        5.59        4.76      1.82 o 
   7   2   4        0.06        2.23      2.59 o 
  -5   3   4       53.40       50.29      5.75 o 
  -4   3   4      235.91      205.41     10.76 o 
  -3   3   4        0.02       -0.07      0.84 o 
  -2   3   4      454.44      477.05     18.90 o 
  -1   3   4      212.03      195.98      7.04 o 
   0   3   4       18.36       18.72      1.50 o 
   1   3   4        3.72        4.00      2.24 o 
   2   3   4      240.69      192.02     11.67 o 
   3   3   4       73.26       77.52      7.06 o 
   4   3   4       51.28       54.50      5.27 o 
   5   3   4        0.92        0.16      0.76 o 
   6   3   4       36.23       35.68      7.38 o 
   7   3   4       55.32       45.77      8.82 o 
  -5   4   4       28.22       26.61      5.13 o 
  -4   4   4        0.24       -0.02      1.50 o 
  -3   4   4       16.75       19.65      2.64 o 
  -2   4   4        7.50        6.76      1.91 o 
  -1   4   4      336.48      346.84     14.18 o 
   0   4   4        1.11        0.63      0.54 o 
   1   4   4      274.38      289.79      7.97 o 
   2   4   4      739.33      754.49     15.22 o 
   3   4   4       35.64       36.07      3.49 o 
   4   4   4       39.04       38.05      2.48 o 
   5   4   4        0.24        0.13      0.93 o 
   6   4   4       10.74       11.06      3.89 o 
  -5   5   4        0.63        3.76      1.93 o 
  -4   5   4        7.80        7.32      1.55 o 
  -3   5   4       40.92       41.46      5.05 o 
  -2   5   4        4.35        7.99      1.98 o 
  -1   5   4       48.80       51.19      5.69 o 
   0   5   4        0.10        0.44      0.43 o 
   1   5   4      247.61      264.16      6.03 o 
   2   5   4      142.56      143.12      6.80 o 
   3   5   4        1.15        1.58      0.56 o 
   4   5   4      325.16      324.39      8.01 o 
   5   5   4       32.41       32.28      4.34 o 
   6   5   4        2.94        1.75      1.93 o 
  -4   6   4       12.88       13.53      2.58 o 
  -3   6   4       27.79       24.95      3.30 o 
  -2   6   4       15.64       14.73      2.25 o 
  -1   6   4      560.10      569.07     13.67 o 
   0   6   4        3.77        1.88      0.58 o 
   1   6   4        7.64       10.47      2.68 o 
   2   6   4       43.61       42.38      3.05 o 
   3   6   4      347.16      365.12     10.45 o 
   4   6   4       24.26       22.72      3.34 o 
   5   6   4       52.09       55.36      5.72 o 
   6   6   4       10.80        7.58      2.15 o 
  -4   7   4        0.59       -0.34      1.07 o 
  -3   7   4        0.68        1.99      1.21 o 
  -2   7   4      258.38      262.55      8.57 o 
  -1   7   4       14.62       13.09      1.72 o 
   0   7   4      246.87      255.90      7.19 o 
   1   7   4       20.62       21.60      2.81 o 
   2   7   4       83.10       82.96      4.42 o 
   3   7   4       66.88       70.79      4.77 o 
   4   7   4        0.96        0.42      0.67 o 
   5   7   4        8.89        8.83      4.69 o 
   6   7   4        0.06        3.88      2.23 o 
  -4   8   4       29.72       33.13      5.29 o 
  -3   8   4       30.75       29.75      3.85 o 
  -2   8   4        4.80        0.63      1.51 o 
  -1   8   4        6.30        7.27      1.33 o 
   0   8   4       37.55       34.27      2.70 o 
   1   8   4       22.19       18.28      2.15 o 
   2   8   4        1.17        1.64      0.96 o 
   3   8   4        1.63        3.23      1.84 o 
   4   8   4       32.11       37.47      3.74 o 
   5   8   4        6.29        7.53      2.81 o 
   6   8   4        0.82       -2.89      1.56 o 
  -3   9   4        0.17       -0.85      0.90 o 
  -2   9   4        5.48        4.34      1.38 o 
  -1   9   4      233.39      226.91      7.65 o 
   0   9   4       14.68        9.82      2.66 o 
   1   9   4       11.88        7.03      2.23 o 
   2   9   4        6.42        5.81      2.03 o 
   3   9   4        7.99        9.84      2.95 o 
   4   9   4      154.36      145.73     10.15 o 
   5   9   4        0.05       -1.36      1.10 o 
  -2  10   4       27.89       29.94      3.19 o 
  -1  10   4       70.79       72.04      5.84 o 
   0  10   4        1.19        0.89      1.10 o 
   1  10   4       56.25       59.64      6.70 o 
   2  10   4        0.02        0.12      1.56 o 
   3  10   4        7.60       10.25      2.61 o 
   4  10   4       31.37       26.05      4.44 o 
  -1  11   4        3.76        2.35      1.53 o 
   0  11   4        4.86        7.16      2.82 o 
   1  11   4       14.23       16.93      3.91 o 
   2  11   4        0.59        1.95      1.57 o 
   3  11   4        1.11       -2.89      1.50 o 
   4  11   4        1.89       -0.35      1.14 o 
   1  12   4       10.01        9.12      3.07 o 
   2  12   4        2.03        0.61      1.56 o 
  -2 -11   5        1.78        2.56      2.79 o 
  -1 -11   5      100.68       96.28      8.52 o 
   0 -11   5        2.86        6.24      3.97 o 
   1 -11   5        0.46        5.58      4.37 o 
  -3 -10   5        0.44        7.65      3.70 o 
  -2 -10   5        0.80        3.97      1.59 o 
  -1 -10   5       25.30       19.34      6.02 o 
   0 -10   5       24.13       19.23      6.56 o 
   1 -10   5        0.00        1.92      2.62 o 
   2 -10   5       31.96       29.33      8.07 o 
  -4  -9   5        3.59        8.44      4.18 o 
  -3  -9   5        7.99       11.49      2.81 o 
  -2  -9   5        1.60        1.33      0.96 o 
  -1  -9   5        1.09        3.44      3.11 o 
   0  -9   5      118.25      130.60     15.26 o 
   1  -9   5        7.39        5.16      2.00 o 
   2  -9   5       11.81        6.93      3.37 o 
   3  -9   5        3.74       -0.35      2.61 o 
  -5  -8   5       18.48       18.99      4.32 o 
  -4  -8   5        1.06        2.36      1.85 o 
  -3  -8   5        7.40        8.74      1.54 o 
  -2  -8   5        1.67        0.84      1.22 o 
  -1  -8   5       76.71       83.66     11.03 o 
   0  -8   5      281.65      274.24      9.83 o 
   1  -8   5        5.23        6.05      1.48 o 
   2  -8   5        0.13        0.53      1.40 o 
   3  -8   5        7.14       11.80      4.64 o 
   4  -8   5        0.52        0.55      1.48 o 
  -5  -7   5      140.28      169.27     12.55 o 
  -4  -7   5        2.94        9.93      5.27 o 
  -3  -7   5       31.72       35.22      5.25 o 
  -2  -7   5        6.36        5.69      1.31 o 
  -1  -7   5       13.33       10.94      1.59 o 
   0  -7   5       71.84       74.42      5.18 o 
   1  -7   5        4.07        4.86      1.65 o 
   2  -7   5       16.66       17.70      3.04 o 
   3  -7   5       41.14       44.26      5.41 o 
   4  -7   5       45.52       45.03      9.70 o 
  -5  -6   5       35.64       40.26      5.85 o 
  -4  -6   5        4.12        3.60      1.48 o 
  -3  -6   5      121.59      136.42      7.56 o 
  -2  -6   5       15.37       10.16      2.53 o 
  -1  -6   5      126.75      113.65     19.02 o 
   0  -6   5        3.57        0.37      1.33 o 
   1  -6   5       68.04       69.51      5.43 o 
   2  -6   5       66.14       73.08      6.39 o 
   3  -6   5        8.50        9.13      2.60 o 
   4  -6   5       73.94       63.40      6.91 o 
   5  -6   5        6.93        0.97      2.20 o 
  -5  -5   5       30.40       29.11      4.09 o 
  -4  -5   5      273.30      288.93     13.98 o 
  -3  -5   5        0.07        0.39      0.49 o 
  -2  -5   5       42.59       34.67      4.14 o 
  -1  -5   5        1.11        2.49      0.74 o 
   0  -5   5      110.42      107.32     10.57 o 
   1  -5   5      574.52      591.01     22.23 o 
   2  -5   5        5.06        6.15      1.40 o 
   3  -5   5       58.28       65.00      5.01 o 
   4  -5   5       51.28       52.27      6.15 o 
   5  -5   5        4.57        1.57      3.73 o 
  -6  -4   5        3.14        3.42      1.66 o 
  -5  -4   5       19.22       23.03      3.94 o 
  -4  -4   5      244.40      256.32     11.03 o 
  -3  -4   5      150.73      143.52     13.54 o 
  -2  -4   5       43.16       21.93     18.76 o 
  -1  -4   5       10.37       13.27      2.28 o 
   0  -4   5        5.92        6.54      2.40 o 
   1  -4   5      159.20      165.66     10.63 o 
   2  -4   5      426.92      460.27     16.03 o 
   3  -4   5        2.16        1.48      1.26 o 
   4  -4   5       22.65       26.51      4.26 o 
   5  -4   5      131.91      113.85      9.47 o 
  -6  -3   5        6.07        7.14      2.56 o 
  -5  -3   5        7.71       10.10      2.46 o 
  -4  -3   5        1.36        1.30      0.79 o 
  -3  -3   5      132.65      124.20      7.23 o 
  -2  -3   5        1.05        1.40      0.82 o 
  -1  -3   5       34.79       29.89      5.72 o 
   0  -3   5      270.88      301.94     10.93 o 
   1  -3   5      342.16      345.85     11.05 o 
   2  -3   5      186.31      189.45      6.73 o 
   3  -3   5      117.69      112.82      4.90 o 
   4  -3   5      139.08      147.34      9.67 o 
   5  -3   5        2.59        1.07      1.90 o 
   6  -3   5       35.04       40.82      5.95 o 
  -6  -2   5        0.42       -2.32      1.68 o 
  -5  -2   5       12.23       11.13      2.81 o 
  -4  -2   5       25.63       25.84      3.65 o 
  -3  -2   5       99.08       97.04      6.33 o 
  -2  -2   5       17.83       20.32      2.89 o 
  -1  -2   5       64.38       61.50      6.79 o 
   0  -2   5      394.68      433.11     15.29 o 
   1  -2   5      275.65      274.32      8.95 o 
   2  -2   5      232.37      235.62      8.93 o 
   3  -2   5      268.66      284.49      7.13 o 
   4  -2   5      155.32      153.38      9.57 o 
   5  -2   5        0.90        1.15      1.15 o 
   6  -2   5        1.82       -1.47      1.42 o 
  -6  -1   5       13.12       11.86      3.09 o 
  -5  -1   5       21.94       22.43      8.16 o 
  -4  -1   5       31.50       28.06      3.95 o 
  -3  -1   5      145.45      143.78      6.06 o 
  -2  -1   5      715.41      737.39     14.30 o 
  -1  -1   5       37.26       48.98      4.27 o 
   0  -1   5       74.86       87.14      5.19 o 
   1  -1   5       80.92       78.03      4.45 o 
   2  -1   5       51.07       52.12      2.63 o 
   3  -1   5      146.32      132.89     11.17 o 
   4  -1   5       85.01       92.12      5.99 o 
   5  -1   5        1.45        0.83      1.12 o 
   6  -1   5        2.75        0.88      2.11 o 
  -6   0   5       53.40       70.08      7.54 o 
  -5   0   5        1.54        2.86      2.32 o 
  -4   0   5       17.94       16.37      3.09 o 
  -3   0   5        5.98        7.81      1.95 o 
  -2   0   5      105.26       92.79      6.16 o 
  -1   0   5       19.89       15.46      1.01 o 
   0   0   5       45.11       40.42      3.00 o 
   1   0   5       47.94       55.62      2.42 o 
   2   0   5      123.34      121.33      6.21 o 
   3   0   5        5.92        8.54      1.40 o 
   4   0   5       31.71       31.99      4.11 o 
   5   0   5        4.62        4.53      1.98 o 
   6   0   5       72.37       74.45     11.06 o 
  -6   1   5        8.12        5.26      2.17 o 
  -5   1   5       24.81       21.97      4.77 o 
  -4   1   5      124.94      115.65      8.04 o 
  -3   1   5      116.10      122.57      4.45 o 
  -2   1   5       16.15       17.12      2.39 o 
  -1   1   5       13.66       17.28      2.33 o 
   0   1   5        9.81       15.71      1.79 o 
   1   1   5      639.76      653.09     10.08 o 
   2   1   5       73.87       81.97      4.92 o 
   3   1   5        5.95        6.64      1.00 o 
   4   1   5       77.58       90.77     10.13 o 
   5   1   5       28.32       30.24      4.03 o 
   6   1   5       40.20       39.43      7.92 o 
  -5   2   5       18.12       23.43      4.16 o 
  -4   2   5        0.70        2.43      1.37 o 
  -3   2   5        2.58        0.82      0.64 o 
  -2   2   5        1.26        0.10      0.70 o 
  -1   2   5      715.53      738.44     19.52 o 
   0   2   5       42.55       39.67      2.45 o 
   1   2   5      452.09      453.66      9.75 o 
   2   2   5        9.45       12.26      2.28 o 
   3   2   5        0.79        0.60      0.54 o 
   4   2   5      322.04      344.34      6.55 o 
   5   2   5        5.95        6.04      1.80 o 
   6   2   5        8.48        4.80      2.69 o 
  -5   3   5       17.74       26.58      4.32 o 
  -4   3   5       94.24       95.47      7.56 o 
  -3   3   5      172.98      165.96      6.60 o 
  -2   3   5      105.36      108.54      4.88 o 
  -1   3   5       75.66       85.37      6.44 o 
   0   3   5        1.20        2.60      0.69 o 
   1   3   5      348.18      360.18     11.06 o 
   2   3   5      126.93      123.95      7.59 o 
   3   3   5       81.39       82.61     13.32 o 
   4   3   5       23.40       22.23      2.37 o 
   5   3   5       12.11       10.70      2.13 o 
   6   3   5       18.58       10.75      3.98 o 
  -5   4   5       15.16       16.66      3.48 o 
  -4   4   5        3.68        2.03      1.29 o 
  -3   4   5       17.66       21.60      2.54 o 
  -2   4   5       51.82       49.86      4.10 o 
  -1   4   5       23.25       27.87      4.07 o 
   0   4   5        1.17        2.04      0.91 o 
   1   4   5      255.98      262.44      8.76 o 
   2   4   5       20.48       23.31      2.71 o 
   3   4   5       51.94       50.10      4.67 o 
   4   4   5       56.41       50.90      3.21 o 
   5   4   5       81.99       80.99      7.12 o 
   6   4   5       32.86       35.75      7.85 o 
  -5   5   5        5.24        6.54      3.17 o 
  -4   5   5        7.28        5.74      2.04 o 
  -3   5   5        1.56        0.58      0.53 o 
  -2   5   5        0.08        0.32      0.79 o 
  -1   5   5      162.75      158.92      7.18 o 
   0   5   5      479.87      464.13     19.47 o 
   1   5   5       15.00       13.80      2.03 o 
   2   5   5      758.09      773.30     18.32 o 
   3   5   5      190.80      185.74      7.21 o 
   4   5   5      118.48      124.99      9.66 o 
   5   5   5       87.10       82.61      9.10 o 
   6   5   5        0.23        0.38      1.49 o 
  -4   6   5       12.24       13.94      3.50 o 
  -3   6   5      137.27      138.86      6.66 o 
  -2   6   5        5.52        5.43      1.25 o 
  -1   6   5        5.79        6.10      1.15 o 
   0   6   5      111.44      124.73      6.67 o 
   1   6   5       37.57       41.92      2.60 o 
   2   6   5       13.21       15.82      2.16 o 
   3   6   5       81.67       88.13      4.57 o 
   4   6   5        1.12        1.68      1.13 o 
   5   6   5       19.43       12.03      2.75 o 
   6   6   5       12.32       11.33      3.01 o 
  -4   7   5        7.13        7.02      2.78 o 
  -3   7   5        0.01        0.64      1.22 o 
  -2   7   5        8.56       10.48      1.72 o 
  -1   7   5       26.08       23.73      2.34 o 
   0   7   5        0.20        0.00      0.75 o 
   1   7   5       20.82       22.83      2.05 o 
   2   7   5        1.79        2.70      0.95 o 
   3   7   5        4.02        2.82      1.07 o 
   4   7   5        5.04        4.62      1.12 o 
   5   7   5       13.96       11.79      3.74 o 
   6   7   5        0.05        0.43      1.12 o 
  -3   8   5        2.18        2.68      1.24 o 
  -2   8   5       34.97       35.83      3.34 o 
  -1   8   5        0.11       -0.62      0.59 o 
   0   8   5       51.70       49.55      4.11 o 
   1   8   5       73.01       67.86      8.95 o 
   2   8   5        7.69       11.13      3.92 o 
   3   8   5       20.33       21.97      2.87 o 
   4   8   5       11.63       10.39      2.19 o 
   5   8   5        0.32        1.59      2.17 o 
  -3   9   5        0.29        0.46      1.36 o 
  -2   9   5        7.13        9.11      1.90 o 
  -1   9   5       12.53        8.62      2.02 o 
   0   9   5       18.89       17.34      2.58 o 
   1   9   5       16.84       18.42      5.29 o 
   2   9   5        1.06        1.51      2.01 o 
   3   9   5        0.00       -0.87      0.93 o 
   4   9   5        1.06        0.82      1.68 o 
   5   9   5        0.03       -0.51      1.72 o 
  -2  10   5        0.20        1.10      0.91 o 
  -1  10   5        0.29       -0.74      1.18 o 
   0  10   5        2.78        0.70      1.29 o 
   1  10   5        0.23        2.24      1.48 o 
   2  10   5        2.80        3.49      2.73 o 
   3  10   5        9.03       14.65      3.33 o 
   4  10   5        6.90       12.42      3.22 o 
   0  11   5       40.04       38.56     11.10 o 
   1  11   5        0.07        3.02      2.89 o 
   2  11   5        7.99        7.02      3.69 o 
   3  11   5        0.45        2.85      1.82 o 
  -1 -11   6        0.77        0.69      2.41 o 
  -3 -10   6        2.43        5.37      2.94 o 
  -2 -10   6        0.41        1.24      0.96 o 
  -1 -10   6        0.86       -2.00      3.25 o 
   0 -10   6       85.54       89.37     13.81 o 
   1 -10   6        3.84        1.92      1.90 o 
   2 -10   6       48.81       53.80     11.03 o 
  -4  -9   6        0.01        0.21      1.26 o 
  -3  -9   6       22.17       29.77      5.26 o 
  -2  -9   6        0.34        2.76      2.34 o 
  -1  -9   6       35.30       38.65      8.27 o 
   0  -9   6       52.05       57.59     10.40 o 
   1  -9   6       19.31       29.22      7.76 o 
   2  -9   6        2.28       -0.86      3.82 o 
   3  -9   6       13.37       12.72      5.09 o 
  -4  -8   6        2.67        6.36      4.58 o 
  -3  -8   6        0.24        1.94      1.15 o 
  -2  -8   6        8.62        8.12      2.45 o 
  -1  -8   6        5.24        8.05      3.48 o 
   0  -8   6       26.41       24.59      8.00 o 
   1  -8   6       66.64       74.91      6.49 o 
   2  -8   6        0.71        4.96      2.14 o 
   3  -8   6        3.70        6.08      3.85 o 
  -5  -7   6       41.96       42.57      6.40 o 
  -4  -7   6       93.21      102.22      9.28 o 
  -3  -7   6        4.94        5.25      3.18 o 
  -2  -7   6        0.96        1.05      1.35 o 
  -1  -7   6        0.40        0.06      1.60 o 
   0  -7   6        9.25        6.42      1.80 o 
   1  -7   6      250.26      243.12     11.23 o 
   2  -7   6       13.19       16.26      3.08 o 
   3  -7   6       79.87       75.40      7.28 o 
   4  -7   6        0.20        0.44      1.03 o 
  -5  -6   6        0.91        0.45      1.89 o 
  -4  -6   6       33.98       47.28      5.94 o 
  -3  -6   6        0.00        0.57      0.71 o 
  -2  -6   6      178.60      201.49     18.79 o 
  -1  -6   6       55.03       53.54      8.66 o 
   0  -6   6       45.67       59.25      8.74 o 
   1  -6   6        2.01        1.07      1.12 o 
   2  -6   6       44.06       46.53      5.16 o 
   3  -6   6       14.22       14.41      5.95 o 
   4  -6   6        0.68        0.03      1.80 o 
   5  -6   6        0.27       -4.36      2.19 o 
  -5  -5   6        2.68        6.32      3.97 o 
  -4  -5   6        0.29        0.19      1.84 o 
  -3  -5   6       59.67       60.59     15.34 o 
  -2  -5   6      406.87      357.03     46.15 o 
  -1  -5   6       75.66       70.23      9.26 o 
   0  -5   6       77.81       91.35     10.16 o 
   1  -5   6       79.26       83.57      6.17 o 
   2  -5   6      109.51      104.86     13.29 o 
   3  -5   6       24.13       18.29      3.65 o 
   4  -5   6       13.67       15.67      4.03 o 
   5  -5   6        1.94        1.69      2.64 o 
  -5  -4   6       28.50       24.98      3.99 o 
  -4  -4   6       50.03       50.31      9.08 o 
  -3  -4   6        4.44        4.28      2.83 o 
  -2  -4   6       31.03       29.21      2.18 o 
  -1  -4   6        1.54        1.46      0.88 o 
   0  -4   6      387.53      408.60     20.79 o 
   1  -4   6      212.14      214.51     14.15 o 
   2  -4   6      204.29      193.98      8.84 o 
   3  -4   6       15.58       13.99      2.54 o 
   4  -4   6      228.40      215.81     12.96 o 
   5  -4   6        9.73        7.29      2.66 o 
  -5  -3   6       33.63       37.17      5.01 o 
  -4  -3   6       97.15      102.30      8.35 o 
  -3  -3   6       76.26       80.42     10.29 o 
  -2  -3   6       22.47       17.34      4.62 o 
  -1  -3   6       28.06       31.19      3.38 o 
   0  -3   6      249.47      253.17     15.27 o 
   1  -3   6        4.54        2.70      2.05 o 
   2  -3   6       64.80       69.46      5.27 o 
   3  -3   6       18.57       19.05      2.23 o 
   4  -3   6      125.79      127.67     11.35 o 
   5  -3   6       61.35       52.24      6.50 o 
   6  -3   6        1.09        2.58      1.48 o 
  -5  -2   6       18.85       19.83      3.77 o 
  -4  -2   6        0.16        1.25      1.74 o 
  -3  -2   6       10.35       10.41      2.32 o 
  -2  -2   6       59.33       59.60      8.11 o 
  -1  -2   6       25.97       27.10      2.48 o 
   0  -2   6      185.08      203.22     13.13 o 
   1  -2   6       17.24       15.39      2.31 o 
   2  -2   6      305.78      316.53      8.48 o 
   3  -2   6        1.65        2.91      1.44 o 
   4  -2   6       11.80       10.40      2.73 o 
   5  -2   6       20.40       15.77      3.41 o 
   6  -2   6       28.73       26.94      7.29 o 
  -5  -1   6       17.30       13.46      3.20 o 
  -4  -1   6        6.92        6.34      2.10 o 
  -3  -1   6      443.12      441.21     11.16 o 
  -2  -1   6       29.75       27.85      2.73 o 
  -1  -1   6        3.95        4.21      0.98 o 
   0  -1   6       46.49       33.44      4.38 o 
   1  -1   6        6.75        8.32      1.03 o 
   2  -1   6      140.62      125.41      4.87 o 
   3  -1   6      162.43      162.50      6.76 o 
   4  -1   6      105.69      125.91      7.60 o 
   5  -1   6        2.06        1.09      2.72 o 
   6  -1   6       48.22       35.70      8.22 o 
  -5   0   6       21.00       21.23      4.12 o 
  -4   0   6        6.00       12.39      2.74 o 
  -3   0   6      121.05      113.12      5.51 o 
  -2   0   6        2.52        2.64      0.78 o 
  -1   0   6       44.28       43.63      3.16 o 
   0   0   6        2.27        2.93      1.20 o 
   1   0   6      272.03      293.89     14.59 o 
   2   0   6        0.13        0.48      0.51 o 
   3   0   6      182.51      180.62      5.77 o 
   4   0   6      117.05      146.30     18.67 o 
   5   0   6        0.19        1.86      1.36 o 
   6   0   6       64.34       56.30      9.90 o 
  -5   1   6        0.38        0.27      1.72 o 
  -4   1   6       26.62       17.82      3.32 o 
  -3   1   6       28.55       27.70      1.88 o 
  -2   1   6      283.81      264.51      6.34 o 
  -1   1   6      180.47      175.82      6.45 o 
   0   1   6       19.22       22.25      2.54 o 
   1   1   6      713.46      781.61     19.33 o 
   2   1   6       79.90       89.46      4.54 o 
   3   1   6       95.79       92.54      5.81 o 
   4   1   6        9.01        9.84      3.68 o 
   5   1   6       14.22       17.88      3.36 o 
   6   1   6        0.76        3.78      3.40 o 
  -5   2   6        0.11        0.55      1.14 o 
  -4   2   6       25.16       22.52      3.96 o 
  -3   2   6      276.49      290.47      8.12 o 
  -2   2   6       78.31       76.06      3.94 o 
  -1   2   6        9.49        9.79      2.21 o 
   0   2   6       39.53       42.90      2.92 o 
   1   2   6        0.54        0.39      0.43 o 
   2   2   6        7.14        5.44      1.20 o 
   3   2   6        2.72        3.05      0.86 o 
   4   2   6      106.92      114.91      5.96 o 
   5   2   6       40.59       40.18      5.80 o 
   6   2   6        5.31        2.52      2.66 o 
  -5   3   6        0.26        3.20      1.39 o 
  -4   3   6       29.49       23.77      3.94 o 
  -3   3   6        8.56        5.45      1.26 o 
  -2   3   6       95.13       99.19      4.85 o 
  -1   3   6      139.41      140.81      9.02 o 
   0   3   6      174.86      182.39      7.50 o 
   1   3   6       11.08       12.38      1.71 o 
   2   3   6      215.58      211.58     10.28 o 
   3   3   6        1.27        0.73      0.62 o 
   4   3   6       96.79      126.95     13.51 o 
   5   3   6       31.62       27.70      6.55 o 
   6   3   6        2.00        2.63      3.96 o 
  -5   4   6        3.28        4.51      2.06 o 
  -4   4   6        8.47        6.43      2.13 o 
  -3   4   6       88.77       89.13      5.23 o 
  -2   4   6       67.32       70.62      4.38 o 
  -1   4   6       49.63       46.03      5.69 o 
   0   4   6      244.16      241.24     13.63 o 
   1   4   6       55.06       52.95      6.73 o 
   2   4   6      386.74      366.10     18.84 o 
   3   4   6      129.27      144.44     32.49 o 
   4   4   6       18.66       18.60      7.66 o 
   5   4   6        4.95        6.89      4.07 o 
   6   4   6       27.86       26.72      6.91 o 
  -4   5   6        1.47        3.85      2.04 o 
  -3   5   6      263.32      266.52      9.73 o 
  -2   5   6        4.70        5.35      1.40 o 
  -1   5   6       54.90       51.44      6.32 o 
   0   5   6        0.10        0.20      1.26 o 
   1   5   6        1.10        2.82      2.00 o 
   2   5   6       10.70       11.66      2.25 o 
   3   5   6        5.98        4.42      1.32 o 
   4   5   6       55.01       64.67     10.06 o 
   5   5   6        3.01        4.70      1.97 o 
   6   5   6       48.86       47.64      9.61 o 
  -4   6   6        8.03       12.80      3.16 o 
  -3   6   6        3.36        1.61      1.88 o 
  -2   6   6       59.66       66.93      5.40 o 
  -1   6   6       17.87       17.41      3.99 o 
   0   6   6       69.19       70.28      8.11 o 
   1   6   6        1.28        2.06      0.92 o 
   2   6   6        3.35        2.46      1.11 o 
   3   6   6       17.23       18.74      3.12 o 
   4   6   6       94.55       93.37     17.05 o 
   5   6   6       42.01       47.09      5.73 o 
   6   6   6       34.03       33.58      5.31 o 
  -3   7   6        0.02       -0.15      1.05 o 
  -2   7   6       47.42       47.53      4.13 o 
  -1   7   6        1.06       -0.19      1.05 o 
   0   7   6        4.46        2.64      2.10 o 
   1   7   6       28.43       33.33      3.20 o 
   2   7   6       22.51       19.20      5.39 o 
   3   7   6      153.46      153.53     11.05 o 
   4   7   6       10.52       12.25      2.29 o 
   5   7   6        0.61        1.30      1.62 o 
  -3   8   6        1.48        1.64      1.69 o 
  -2   8   6      100.14      101.94      6.19 o 
  -1   8   6        5.16        3.73      1.39 o 
   0   8   6       19.27       18.05      3.00 o 
   1   8   6       14.37       16.65      2.41 o 
   2   8   6       11.36       17.31      3.36 o 
   3   8   6        8.48        7.22      2.10 o 
   4   8   6        2.59        1.98      1.17 o 
   5   8   6        9.59       10.57      2.77 o 
  -2   9   6        8.35        6.04      1.54 o 
  -1   9   6        6.01        7.46      2.04 o 
   0   9   6        2.21       -1.11      1.99 o 
   1   9   6       61.75       60.64      9.23 o 
   2   9   6        1.04        0.87      1.00 o 
   3   9   6        1.40        1.01      0.89 o 
   4   9   6        0.06        2.28      1.51 o 
   5   9   6        7.00        3.80      3.27 o 
  -1  10   6        7.63        5.10      2.98 o 
   0  10   6        0.16       -3.89      2.65 o 
   1  10   6        6.20        8.15      3.98 o 
   2  10   6        2.49        2.02      2.14 o 
   3  10   6        0.94        1.88      3.13 o 
   4  10   6       11.27       10.44      4.42 o 
   0  11   6       13.34       17.02      5.64 o 
   1  11   6        7.16        7.71      3.97 o 
   2  11   6       15.50       21.47      6.90 o 
   3  11   6        8.58        4.72      3.82 o 
  -2 -10   7        0.23        1.40      1.61 o 
  -1 -10   7        0.73        0.54      1.81 o 
   0 -10   7        9.03        7.82      4.16 o 
   1 -10   7        9.13       20.65      7.32 o 
  -3  -9   7       15.49       19.72      4.19 o 
  -2  -9   7       25.18       29.25      4.77 o 
  -1  -9   7        0.31        0.88      3.38 o 
   0  -9   7       35.04       30.52      7.91 o 
   1  -9   7       41.59       32.64      8.43 o 
   2  -9   7        4.91        3.83      3.43 o 
  -4  -8   7        9.02        9.83      3.10 o 
  -3  -8   7        2.73        3.82      1.42 o 
  -2  -8   7       32.44       32.58      4.15 o 
  -1  -8   7        1.14       -0.23      1.20 o 
   0  -8   7       14.61       15.99      5.49 o 
   1  -8   7        5.01        6.85      3.69 o 
   2  -8   7       11.13       18.16      6.54 o 
   3  -8   7        1.35       -0.18      3.02 o 
  -4  -7   7        2.04       -1.02      3.81 o 
  -3  -7   7       21.65       21.69      4.00 o 
  -2  -7   7        1.71        0.93      2.13 o 
  -1  -7   7        8.93        9.35      3.90 o 
   0  -7   7        1.45        1.65      1.21 o 
   1  -7   7       90.82       92.82      7.25 o 
   2  -7   7       56.50       75.10      7.10 o 
   3  -7   7        9.81        8.69      2.77 o 
   4  -7   7       24.72       21.67      4.71 o 
  -4  -6   7       63.94       62.66      6.86 o 
  -3  -6   7       52.85       55.44     13.33 o 
  -2  -6   7        0.03        0.68      0.60 o 
  -1  -6   7      132.80      124.77     13.71 o 
   0  -6   7        7.45        7.59      3.42 o 
   1  -6   7      346.23      380.71     12.62 o 
   2  -6   7      210.66      221.93     12.17 o 
   3  -6   7        1.27        0.27      1.43 o 
   4  -6   7        4.99        7.77      2.92 o 
  -5  -5   7        0.02       -6.21      3.96 o 
  -4  -5   7       96.68      101.57      8.42 o 
  -3  -5   7      144.96      154.02      9.55 o 
  -2  -5   7        3.23        2.96      0.93 o 
  -1  -5   7       18.13        3.10     11.22 o 
   0  -5   7      208.02      222.48     16.80 o 
   1  -5   7        7.27        7.11      2.70 o 
   2  -5   7       62.02       60.73      6.21 o 
   3  -5   7        7.15        8.49      2.51 o 
   4  -5   7        8.84       15.68      3.61 o 
   5  -5   7        0.04        0.41      2.68 o 
  -5  -4   7        3.94        3.60      3.03 o 
  -4  -4   7        0.06       -0.14      1.92 o 
  -3  -4   7       71.76       75.08     10.91 o 
  -2  -4   7      157.47      144.48      4.67 o 
  -1  -4   7      478.90      541.94     64.58 o 
   0  -4   7      105.17       93.49     10.20 o 
   1  -4   7       17.35       13.63      3.70 o 
   2  -4   7      671.62      718.00     19.86 o 
   3  -4   7       51.35       54.62     10.45 o 
   4  -4   7       15.81       18.31      4.51 o 
   5  -4   7        0.36        1.14      1.36 o 
  -5  -3   7        2.80       -0.48      1.97 o 
  -4  -3   7        4.13        4.24      2.86 o 
  -3  -3   7      558.37      581.46     30.18 o 
  -2  -3   7        4.91        4.66      1.47 o 
  -1  -3   7      394.86      423.07     23.27 o 
   0  -3   7       40.49       35.91      6.18 o 
   1  -3   7      102.75      105.95      9.82 o 
   2  -3   7       81.91       86.08      5.02 o 
   3  -3   7      145.04      143.30      7.36 o 
   4  -3   7       18.28       20.64      3.95 o 
   5  -3   7        3.33        4.22      2.20 o 
  -5  -2   7        5.03        3.37      1.91 o 
  -4  -2   7       21.93       30.38      4.26 o 
  -3  -2   7      167.19      165.86     15.38 o 
  -2  -2   7       45.00       40.31      7.01 o 
  -1  -2   7        3.37        5.60      1.73 o 
   0  -2   7       60.24       64.00      7.98 o 
   1  -2   7       12.32        9.76      2.90 o 
   2  -2   7      204.45      207.05      8.12 o 
   3  -2   7       68.68       78.20      5.53 o 
   4  -2   7        1.67        1.04      1.49 o 
   5  -2   7       50.05       58.96      6.97 o 
   6  -2   7        0.24        5.45      4.03 o 
  -5  -1   7        3.93        4.65      3.06 o 
  -4  -1   7       19.91       23.69      3.94 o 
  -3  -1   7        7.92        8.24      3.26 o 
  -2  -1   7      314.74      287.24     18.52 o 
  -1  -1   7        6.96        9.30      1.55 o 
   0  -1   7      137.64      130.14      6.84 o 
   1  -1   7      118.29      133.14      6.70 o 
   2  -1   7       17.17       18.37      2.19 o 
   3  -1   7      488.34      506.15     22.47 o 
   4  -1   7       88.20       96.11     11.60 o 
   5  -1   7       13.94       11.24      3.24 o 
   6  -1   7        0.94        1.52      2.19 o 
  -5   0   7        0.24        0.39      1.50 o 
  -4   0   7       33.13       29.41      4.29 o 
  -3   0   7       14.59       10.90      2.57 o 
  -2   0   7      722.66      680.31     20.88 o 
  -1   0   7       29.42       29.99      2.99 o 
   0   0   7      125.15      134.19      6.77 o 
   1   0   7       25.16       30.29      4.91 o 
   2   0   7        9.29       12.67      2.40 o 
   3   0   7       83.78       90.85      4.07 o 
   4   0   7      172.57      202.25     31.37 o 
   5   0   7       12.16       13.13      3.09 o 
   6   0   7        2.41        5.74      3.35 o 
  -5   1   7        5.26        4.45      2.00 o 
  -4   1   7       11.51       14.88      3.14 o 
  -3   1   7        0.18        1.45      0.93 o 
  -2   1   7      239.62      237.76      8.73 o 
  -1   1   7       61.06       58.58      2.40 o 
   0   1   7       56.30       50.17      5.41 o 
   1   1   7       23.38       29.86      4.84 o 
   2   1   7       95.45       97.69      8.39 o 
   3   1   7       14.37       15.78      2.02 o 
   4   1   7        0.28       -0.81      1.44 o 
   5   1   7        4.21        8.52      2.59 o 
   6   1   7        5.90        8.49      5.01 o 
  -5   2   7        1.37        1.22      1.36 o 
  -4   2   7       19.92       18.04      3.84 o 
  -3   2   7       18.26       19.51      3.34 o 
  -2   2   7        1.65        0.50      0.51 o 
  -1   2   7       29.54       29.12      3.22 o 
   0   2   7       26.23       25.16      1.91 o 
   1   2   7      180.12      169.69      9.18 o 
   2   2   7      201.18      213.52     12.77 o 
   3   2   7        6.09        6.98      1.42 o 
   4   2   7      426.02      477.64     42.83 o 
   5   2   7        9.54       12.66      5.79 o 
   6   2   7       10.27       24.62      7.16 o 
  -4   3   7       18.47       19.39      3.57 o 
  -3   3   7      126.17      109.67      7.99 o 
  -2   3   7      168.21      155.65      6.46 o 
  -1   3   7     1315.51     1318.95     26.17 o 
   0   3   7        1.74        1.92      1.29 o 
   1   3   7        0.79        0.36      0.53 o 
   2   3   7        2.87        1.92      0.93 o 
   3   3   7        0.42       -0.11      0.60 o 
   4   3   7       23.38       23.57      6.07 o 
   5   3   7       64.09       85.29     12.90 o 
   6   3   7        1.60        3.68      3.95 o 
  -4   4   7        6.83       11.83      3.05 o 
  -3   4   7       13.85        7.87      2.19 o 
  -2   4   7      226.82      238.10     10.63 o 
  -1   4   7       44.28       40.17      4.29 o 
   0   4   7      302.93      304.66     16.44 o 
   1   4   7       70.88       70.47      4.57 o 
   2   4   7        6.62        6.87      1.62 o 
   3   4   7       32.68       32.04      2.44 o 
   4   4   7        0.54        0.62      1.30 o 
   5   4   7       35.17       60.40     11.10 o 
   6   4   7        0.95        2.24      2.26 o 
  -4   5   7        0.18        0.35      1.59 o 
  -3   5   7        3.19        1.28      1.04 o 
  -2   5   7        1.99        0.37      0.71 o 
  -1   5   7      101.00      103.49      9.47 o 
   0   5   7      256.74      249.95     15.64 o 
   1   5   7      128.74      122.95     11.28 o 
   2   5   7        7.40        9.50      2.09 o 
   3   5   7       77.90       86.84     13.06 o 
   4   5   7       12.25       11.23      3.07 o 
   5   5   7      154.45      173.69     38.27 o 
   6   5   7        5.08        4.64      4.25 o 
  -3   6   7        7.76        9.93      2.66 o 
  -2   6   7       21.34       20.32      3.02 o 
  -1   6   7        2.34        4.89      1.82 o 
   0   6   7        7.86       14.41      4.09 o 
   1   6   7        1.25       -1.47      1.87 o 
   2   6   7       12.60       13.71      2.74 o 
   3   6   7        8.29        8.12      1.73 o 
   4   6   7        1.12        1.42      1.48 o 
   5   6   7       20.08       21.02      4.19 o 
  -3   7   7        1.22        5.21      1.95 o 
  -2   7   7        5.10        2.86      1.99 o 
  -1   7   7        3.44        3.83      2.00 o 
   0   7   7       54.48       56.45      5.10 o 
   1   7   7       32.22       31.80      3.26 o 
   2   7   7        0.57        0.03      0.94 o 
   3   7   7       45.14       47.16      4.40 o 
   4   7   7       11.59       19.57      4.02 o 
   5   7   7       16.47       15.01      3.48 o 
  -2   8   7       36.12       31.94      4.64 o 
  -1   8   7        9.38       12.18      2.57 o 
   0   8   7       12.89       13.22      2.64 o 
   1   8   7        5.34       12.61      4.30 o 
   2   8   7        4.25        3.97      2.70 o 
   3   8   7        3.29        2.69      1.34 o 
   4   8   7       18.62       22.73      3.32 o 
   5   8   7        8.22        4.51      2.60 o 
  -1   9   7        0.24       -0.77      1.52 o 
   0   9   7        0.93        5.25      2.22 o 
   1   9   7        1.85       -1.09      1.68 o 
   2   9   7        0.27        2.90      2.24 o 
   3   9   7        1.45        2.75      1.28 o 
   4   9   7       23.74       22.52      4.14 o 
   0  10   7        0.21       -2.89      2.08 o 
   1  10   7       16.51       15.37      5.16 o 
   2  10   7       36.28       41.43      8.69 o 
   3  10   7        6.78        7.52      2.63 o 
  -2  -9   8       21.34       18.03      3.87 o 
  -1  -9   8        2.24        4.07      2.80 o 
   0  -9   8        3.81       -1.65      2.31 o 
   1  -9   8       10.71       14.76      5.61 o 
  -3  -8   8       29.02       40.06      6.41 o 
  -2  -8   8       77.68       84.85      9.03 o 
  -1  -8   8        0.32       -0.91      1.87 o 
   0  -8   8       14.26       15.81      5.53 o 
   1  -8   8        1.37        4.66      3.96 o 
   2  -8   8        5.41        2.88      4.27 o 
  -3  -7   8        3.80        8.14      5.93 o 
  -2  -7   8       42.50       43.75      6.14 o 
  -1  -7   8        7.47        5.73      3.67 o 
   0  -7   8       13.66       15.67      5.16 o 
   1  -7   8        4.33        5.19      1.93 o 
   2  -7   8        3.21        5.03      2.03 o 
   3  -7   8        0.31        4.90      2.52 o 
  -4  -6   8        4.60        9.42      5.04 o 
  -3  -6   8        5.39        6.26      3.28 o 
  -2  -6   8        4.70        5.13      1.58 o 
  -1  -6   8       87.03       97.24     12.61 o 
   0  -6   8       60.93       61.00      9.68 o 
   1  -6   8       26.85       27.68      4.08 o 
   2  -6   8      157.56      151.58     10.93 o 
   3  -6   8        5.56        5.56      2.32 o 
   4  -6   8       29.53       22.50      4.65 o 
  -4  -5   8        8.63       16.60      6.36 o 
  -3  -5   8      110.08      120.40     14.98 o 
  -2  -5   8       20.91       28.14      6.99 o 
  -1  -5   8      331.10      191.28    103.40 o 
   0  -5   8       32.22       30.77      6.67 o 
   1  -5   8       37.82       33.44      6.86 o 
   2  -5   8        0.47        0.33      2.11 o 
   3  -5   8        3.56        4.01      5.31 o 
   4  -5   8        7.22        5.01      2.45 o 
  -4  -4   8        0.12       -1.28      2.17 o 
  -3  -4   8       11.36       11.78      5.31 o 
  -2  -4   8        0.00        0.17      0.87 o 
  -1  -4   8        0.03       -0.61      2.34 o 
   0  -4   8       19.07       14.41      4.26 o 
   1  -4   8       66.99       59.97      8.54 o 
   2  -4   8      130.87      128.98      8.45 o 
   3  -4   8       49.17       50.93      8.29 o 
   4  -4   8        0.84        0.69      1.92 o 
   5  -4   8       12.23        9.66      2.94 o 
  -4  -3   8        0.06        2.68      2.26 o 
  -3  -3   8        2.94        0.94      1.75 o 
  -2  -3   8        9.39       15.60      5.22 o 
  -1  -3   8       70.27       73.42      3.36 o 
   0  -3   8        0.08        0.89      2.28 o 
   1  -3   8       93.17       93.50      9.97 o 
   2  -3   8       26.39       29.37      3.85 o 
   3  -3   8      321.65      334.36     36.83 o 
   4  -3   8        9.48       16.50      5.13 o 
   5  -3   8       14.97       11.61      5.17 o 
  -5  -2   8        0.32        0.53      1.01 o 
  -4  -2   8        0.17        1.70      2.00 o 
  -3  -2   8        6.98        8.11      3.43 o 
  -2  -2   8      436.95      415.92     24.50 o 
  -1  -2   8       44.43       55.81      7.19 o 
   0  -2   8        0.33        2.08      1.06 o 
   1  -2   8       31.24       28.35      2.27 o 
   2  -2   8      249.76      244.51     13.78 o 
   3  -2   8      145.60      159.15     15.88 o 
   4  -2   8       12.58       19.30      5.55 o 
   5  -2   8        7.25        7.54      4.41 o 
  -5  -1   8        2.92        6.26      2.41 o 
  -4  -1   8        3.13        1.31      1.90 o 
  -3  -1   8       18.46       13.79      4.54 o 
  -2  -1   8        8.77       11.05      3.72 o 
  -1  -1   8        2.62        1.86      0.83 o 
   0  -1   8       18.59       15.26      3.10 o 
   1  -1   8        5.07        2.29      1.47 o 
   2  -1   8       17.74       18.64      2.22 o 
   3  -1   8      109.40      116.90      7.08 o 
   4  -1   8       13.32       10.46      3.86 o 
   5  -1   8        3.45        5.56      4.68 o 
  -4   0   8        2.54        1.10      1.06 o 
  -3   0   8        2.89        1.26      2.66 o 
  -2   0   8       66.12       59.52      8.69 o 
  -1   0   8       19.53       22.28      2.42 o 
   0   0   8      173.20      168.63      8.21 o 
   1   0   8       42.87       34.70      5.73 o 
   2   0   8        1.72        0.56      0.53 o 
   3   0   8       23.78       25.97      2.29 o 
   4   0   8      438.80      431.80     26.17 o 
   5   0   8        8.05        8.97      2.93 o 
   6   0   8       32.71       43.04      9.87 o 
  -4   1   8        1.91        0.73      1.47 o 
  -3   1   8        0.10       -1.55      2.15 o 
  -2   1   8      101.34      101.70     11.34 o 
  -1   1   8      582.81      570.90     13.85 o 
   0   1   8        8.85        7.82      1.81 o 
   1   1   8        0.74        0.39      0.99 o 
   2   1   8       34.51       32.19      5.18 o 
   3   1   8       72.93       76.12      4.37 o 
   4   1   8        7.76        8.42      2.57 o 
   5   1   8       12.47        7.13      3.57 o 
   6   1   8        0.21        0.83      3.12 o 
  -4   2   8        7.83        4.50      1.81 o 
  -3   2   8        0.18        0.53      2.22 o 
  -2   2   8       22.43       21.34      5.26 o 
  -1   2   8       54.72       61.28      3.43 o 
   0   2   8        0.18        1.04      0.68 o 
   1   2   8       28.39       27.06      5.31 o 
   2   2   8       23.03       17.78      4.04 o 
   3   2   8       67.49       80.85      6.21 o 
   4   2   8       93.61      119.91     13.77 o 
   5   2   8        5.96        8.25      4.09 o 
   6   2   8       22.37       34.31      9.09 o 
  -4   3   8        0.44        0.59      2.55 o 
  -3   3   8        2.11        2.69      1.34 o 
  -2   3   8       71.05       64.37      5.28 o 
  -1   3   8      298.50      316.20     12.34 o 
   0   3   8        0.85        1.59      0.96 o 
   1   3   8      300.47      283.37      8.56 o 
   2   3   8       65.66       60.26      4.34 o 
   3   3   8       14.80       14.22      1.95 o 
   4   3   8        1.99        4.85      3.77 o 
   5   3   8       48.92       63.45     11.54 o 
   6   3   8       14.31       20.68      7.17 o 
  -4   4   8        3.18        5.91      2.08 o 
  -3   4   8        0.40        2.10      1.31 o 
  -2   4   8        0.44        1.28      1.25 o 
  -1   4   8        4.92        4.81      2.13 o 
   0   4   8        0.18        0.58      0.69 o 
   1   4   8      128.77      126.22     13.55 o 
   2   4   8        2.10        3.37      1.00 o 
   3   4   8        8.40       12.59      2.42 o 
   4   4   8       75.83       87.79     11.62 o 
   5   4   8        3.26        4.20      4.17 o 
  -3   5   8        5.23        5.68      1.98 o 
  -2   5   8        0.50        0.45      0.76 o 
  -1   5   8      279.92      285.12     14.78 o 
   0   5   8        2.24        0.19      1.50 o 
   1   5   8        0.97        1.29      2.07 o 
   2   5   8       16.39       14.93      2.56 o 
   3   5   8       88.30       87.51     11.35 o 
   4   5   8        4.89        7.65      2.04 o 
   5   5   8      105.86      166.48     19.41 o 
  -3   6   8        2.94        0.45      2.40 o 
  -2   6   8       45.56       44.18      5.28 o 
  -1   6   8        1.92       -2.44      1.82 o 
   0   6   8      264.74      274.94     18.11 o 
   1   6   8      109.56      110.20     11.75 o 
   2   6   8       11.83       12.10      3.48 o 
   3   6   8        5.72        5.11      1.55 o 
   4   6   8        5.22        7.38      5.15 o 
   5   6   8        9.16        6.53      2.57 o 
  -2   7   8       13.58       18.24      3.77 o 
  -1   7   8        1.22        0.88      1.57 o 
   0   7   8       13.37       10.50      3.99 o 
   1   7   8       74.66       77.60     10.29 o 
   2   7   8        0.39        0.77      0.88 o 
   3   7   8        0.72        0.67      1.34 o 
   4   7   8       33.62       37.86     13.82 o 
   5   7   8        2.76        0.74      2.04 o 
  -2   8   8        1.01        3.26      1.70 o 
  -1   8   8        5.65        3.37      1.63 o 
   0   8   8       30.79       27.42      6.36 o 
   1   8   8        6.41        8.85      3.55 o 
   2   8   8        1.51        5.18      1.96 o 
   3   8   8       10.50       12.06      3.14 o 
   4   8   8       10.00        9.54      2.24 o 
  -1   9   8       57.47       60.91      9.65 o 
   0   9   8        1.06        5.67      3.68 o 
   1   9   8       65.57       68.36     10.80 o 
   2   9   8        3.44        0.84      1.13 o 
   3   9   8        6.45        4.83      1.60 o 
   1  10   8        5.30        4.35      2.98 o 
   2  10   8        7.59        7.13      3.92 o 
  -2  -8   9        0.39        2.86      3.11 o 
  -1  -8   9       14.82       15.94      4.02 o 
   0  -8   9       62.85       66.90     12.15 o 
   1  -8   9        1.25        5.40      3.86 o 
  -3  -7   9       14.32       52.16     11.24 o 
  -2  -7   9        0.03       -2.64      3.65 o 
  -1  -7   9        1.61        1.65      3.22 o 
   0  -7   9       40.21       35.58      8.21 o 
   1  -7   9        0.09        0.02      4.37 o 
   2  -7   9        0.07       -0.71      4.81 o 
  -3  -6   9        2.84       11.41      4.95 o 
  -2  -6   9        8.24       13.56      4.97 o 
  -1  -6   9       41.30       45.34      8.90 o 
   0  -6   9        0.27       -6.74      3.60 o 
   1  -6   9        2.47        2.52      4.96 o 
   2  -6   9        5.61        6.72      2.01 o 
   3  -6   9       66.62       70.68      8.07 o 
  -3  -5   9       90.63      133.91     16.56 o 
  -2  -5   9       81.78       76.90     11.92 o 
  -1  -5   9        0.95        1.97      2.12 o 
   0  -5   9       23.07       13.07      4.31 o 
   1  -5   9      132.18      141.14     14.36 o 
   2  -5   9       35.21       31.08      4.43 o 
   3  -5   9        2.62       -0.35      1.43 o 
   4  -5   9        2.99        2.26      1.40 o 
  -4  -4   9        2.27        2.57      2.16 o 
  -3  -4   9       30.51       40.90      8.73 o 
  -2  -4   9        7.22        7.87      3.81 o 
  -1  -4   9       18.70       18.47      5.76 o 
   0  -4   9       11.41       22.36      5.82 o 
   1  -4   9      240.24      236.73     17.92 o 
   2  -4   9        9.32        6.35      2.28 o 
   3  -4   9       42.77       42.09      7.63 o 
   4  -4   9       32.03       35.19      5.83 o 
  -4  -3   9        1.02        3.81      2.60 o 
  -3  -3   9        0.88        0.62      1.40 o 
  -2  -3   9        3.19        6.41      3.89 o 
  -1  -3   9        7.17       12.55      4.38 o 
   0  -3   9       77.03       71.63      9.90 o 
   1  -3   9       19.34       19.60      4.98 o 
   2  -3   9        2.39        3.15      1.14 o 
   3  -3   9      207.32      197.56     16.32 o 
   4  -3   9        5.80        8.60      4.16 o 
   5  -3   9        0.21        4.20      2.54 o 
  -4  -2   9        0.84       -2.20      2.57 o 
  -3  -2   9        6.19        6.11      3.82 o 
  -2  -2   9       90.73       82.68     11.42 o 
  -1  -2   9      242.21      224.99     18.28 o 
   0  -2   9       41.95       33.38      4.04 o 
   1  -2   9       80.34       82.96     10.09 o 
   2  -2   9        0.28        0.39      1.32 o 
   3  -2   9       16.19       16.10      3.03 o 
   4  -2   9        0.06       -2.81      2.40 o 
   5  -2   9        5.12        9.29      3.57 o 
  -4  -1   9        2.47        7.41      3.92 o 
  -3  -1   9        6.61        4.58      3.28 o 
  -2  -1   9       45.48       33.36      7.00 o 
  -1  -1   9        4.21        4.28      2.58 o 
   0  -1   9        3.82        2.38      1.63 o 
   1  -1   9        0.59       -0.06      1.18 o 
   2  -1   9       49.02       46.18      6.91 o 
   3  -1   9       92.71       95.44      6.88 o 
   4  -1   9        4.12        6.64      4.51 o 
   5  -1   9        0.29       -2.08      2.08 o 
  -4   0   9        0.12        0.34      1.38 o 
  -3   0   9       12.74       16.70      5.37 o 
  -2   0   9       62.11       57.19      9.17 o 
  -1   0   9      102.69       79.56     10.33 o 
   0   0   9       76.41       72.91      6.12 o 
   1   0   9       20.94       20.53      5.03 o 
   2   0   9        0.02       -0.17      0.91 o 
   3   0   9      131.48      124.84     15.04 o 
   4   0   9       60.49       54.16      8.93 o 
   5   0   9       20.70       11.13      4.73 o 
  -4   1   9        5.59        8.13      4.48 o 
  -3   1   9        1.35        0.85      1.61 o 
  -2   1   9       21.90       20.78      5.70 o 
  -1   1   9      692.55      673.48     30.52 o 
   0   1   9       86.87       85.93     10.18 o 
   1   1   9       11.30        5.66      2.59 o 
   2   1   9       57.42       56.11      7.57 o 
   3   1   9       34.99       28.63      4.80 o 
   4   1   9      163.70      149.32     14.93 o 
   5   1   9        3.42        2.40      2.46 o 
  -4   2   9        1.43        3.48      2.82 o 
  -3   2   9       22.50       17.50      5.22 o 
  -2   2   9        0.00        0.23      1.57 o 
  -1   2   9      191.42      204.69     16.67 o 
   0   2   9        3.05        2.67      2.44 o 
   1   2   9        2.97        2.71      2.34 o 
   2   2   9       17.60       16.95      4.39 o 
   3   2   9       18.42       18.98      3.21 o 
   4   2   9      102.22      105.34     12.67 o 
   5   2   9       84.07      103.94     14.40 o 
  -3   3   9       10.47       29.22      7.12 o 
  -2   3   9        6.84        6.35      3.24 o 
  -1   3   9      112.12      122.11     13.21 o 
   0   3   9       94.21       96.99     11.14 o 
   1   3   9       15.23       13.99      3.51 o 
   2   3   9        4.32        4.81      2.51 o 
   3   3   9       38.27       40.52      5.51 o 
   4   3   9        6.29       10.82      4.49 o 
   5   3   9      163.05      245.47     22.60 o 
  -3   4   9        2.41        6.87      4.64 o 
  -2   4   9        2.58       -1.32      2.32 o 
  -1   4   9        8.19        7.92      2.27 o 
   0   4   9      878.55      896.27     24.16 o 
   1   4   9       45.26       41.08      4.49 o 
   2   4   9       15.25       15.66      3.04 o 
   3   4   9       79.16       81.69      5.11 o 
   4   4   9        3.05        2.77      2.41 o 
   5   4   9       75.72      117.76     15.97 o 
  -3   5   9       11.62       26.71      7.17 o 
  -2   5   9        2.22        8.55      4.20 o 
  -1   5   9        1.89        0.34      1.26 o 
   0   5   9      229.53      235.43     12.25 o 
   1   5   9       92.86       91.39      5.12 o 
   2   5   9       50.34       42.84      5.11 o 
   3   5   9       51.17       45.20      4.71 o 
   4   5   9        0.77        3.32      1.42 o 
   5   5   9        1.56        0.96      1.92 o 
  -2   6   9        1.69        5.67      3.40 o 
  -1   6   9        0.04        1.80      1.48 o 
   0   6   9        0.51        0.58      1.05 o 
   1   6   9        6.87        9.10      2.11 o 
   2   6   9        8.11        7.43      1.93 o 
   3   6   9       10.80       11.28      2.50 o 
   4   6   9        3.62        3.50      1.79 o 
   5   6   9        8.38        7.37      2.55 o 
  -2   7   9        1.67        2.01      2.53 o 
  -1   7   9       45.71       50.15      6.13 o 
   0   7   9        1.83        3.47      2.42 o 
   1   7   9      244.86      263.21     20.05 o 
   2   7   9        0.13       -1.42      1.00 o 
   3   7   9       34.42       36.35      3.95 o 
   4   7   9        0.47       -0.38      1.11 o 
  -1   8   9        1.03        2.18      1.19 o 
   0   8   9       15.90       14.42      4.81 o 
   1   8   9       56.99       64.66     10.28 o 
   2   8   9        1.98        0.66      1.26 o 
   3   8   9        0.92       -2.39      1.27 o 
   1   9   9       33.91       36.03      8.12 o 
   2   9   9        0.02        4.54      2.88 o 
  -1  -7  10       21.39       25.34      7.81 o 
   0  -7  10        5.06        4.49      3.52 o 
   1  -7  10       11.65       13.37      6.92 o 
  -2  -6  10       39.95       51.44     10.79 o 
  -1  -6  10       31.13       32.53      8.26 o 
   0  -6  10       11.89        9.61      4.72 o 
   1  -6  10        4.57        4.78      1.84 o 
   2  -6  10       11.39        5.99      2.68 o 
  -3  -5  10        0.07        1.90      2.90 o 
  -2  -5  10       11.73       12.66      5.23 o 
  -1  -5  10        6.24        4.97      2.67 o 
   0  -5  10       34.98       26.91      7.03 o 
   1  -5  10       16.02        9.86      4.08 o 
   2  -5  10        1.95        0.05      1.33 o 
   3  -5  10        1.63        1.52      1.89 o 
  -3  -4  10        3.63        9.88      4.43 o 
  -2  -4  10        0.02        6.24      3.70 o 
  -1  -4  10       60.86       56.63     10.08 o 
   0  -4  10       29.49       26.58      6.84 o 
   1  -4  10       30.76       23.21      5.74 o 
   2  -4  10        0.07        0.55      1.18 o 
   3  -4  10        3.05       -3.37      2.45 o 
   4  -4  10       11.44       15.58      6.01 o 
  -3  -3  10       18.46       14.09      5.60 o 
  -2  -3  10       28.86       37.17      8.30 o 
  -1  -3  10        3.93        3.71      2.06 o 
   0  -3  10       38.82       25.38      6.57 o 
   1  -3  10       11.91       12.14      4.13 o 
   2  -3  10        1.20        0.76      1.04 o 
   3  -3  10        5.30        8.13      3.32 o 
   4  -3  10        0.05        3.12      2.69 o 
  -3  -2  10       23.19       21.04      6.23 o 
  -2  -2  10       39.05       46.67      8.99 o 
  -1  -2  10       61.84       65.34     10.39 o 
   0  -2  10      134.86      116.68     13.37 o 
   1  -2  10       93.01      102.23     12.22 o 
   2  -2  10       57.86       55.14      8.08 o 
   3  -2  10        6.91        6.97      2.89 o 
   4  -2  10        2.37        2.65      1.40 o 
  -3  -1  10       46.57       50.77      9.87 o 
  -2  -1  10        7.54       18.97      5.87 o 
  -1  -1  10      147.44      139.30     14.76 o 
   0  -1  10        6.53        8.64      3.27 o 
   1  -1  10       50.82       41.26      7.66 o 
   2  -1  10      107.61      120.07     12.10 o 
   3  -1  10        0.57        2.64      2.73 o 
   4  -1  10       54.08       54.10      9.26 o 
  -3   0  10       28.48       33.01      7.46 o 
  -2   0  10       14.92        7.68      3.60 o 
  -1   0  10        8.61        6.82      3.23 o 
   0   0  10        4.08        3.10      2.70 o 
   1   0  10      111.89       91.38     11.08 o 
   2   0  10       71.82       97.93     10.86 o 
   3   0  10       17.26       15.32      2.97 o 
   4   0  10       10.85        6.14      3.37 o 
   5   0  10        7.39        7.34      4.17 o 
  -3   1  10       27.73       32.88      7.99 o 
  -2   1  10        1.99        2.17      1.39 o 
  -1   1  10       13.00       12.67      4.70 o 
   0   1  10        1.24       -1.28      2.10 o 
   1   1  10       27.14       31.92      6.32 o 
   2   1  10       23.66       22.09      5.22 o 
   3   1  10       19.08       23.06      3.68 o 
   4   1  10        1.44        3.68      4.22 o 
   5   1  10       22.72       16.23      5.51 o 
  -3   2  10        1.47        4.27      3.10 o 
  -2   2  10       17.24       20.45      5.74 o 
  -1   2  10       35.79       32.71      7.20 o 
   0   2  10       14.11       11.35      3.82 o 
   1   2  10       10.58        8.37      3.13 o 
   2   2  10       34.01       25.22      5.55 o 
   3   2  10       33.98       29.91      7.75 o 
   4   2  10        5.80        2.45      2.62 o 
   5   2  10       37.56       54.95     10.37 o 
  -3   3  10       37.54       51.07      9.92 o 
  -2   3  10        0.26       -0.75      1.93 o 
  -1   3  10       10.79       12.29      4.05 o 
   0   3  10      132.88      132.83     13.98 o 
   1   3  10        4.15        0.64      1.39 o 
   2   3  10       10.40       10.12      3.39 o 
   3   3  10        5.94        5.57      1.89 o 
   4   3  10       38.31       42.62      8.02 o 
   5   3  10        0.18        3.83      3.04 o 
  -2   4  10        3.99        6.86      3.96 o 
  -1   4  10       27.91       25.09      6.62 o 
   0   4  10       31.04       38.72      7.69 o 
   1   4  10        0.08        0.60      1.59 o 
   2   4  10       43.83       35.67      6.89 o 
   3   4  10       24.99       26.87      4.06 o 
   4   4  10        0.11        4.80      2.82 o 
  -2   5  10        8.92       11.62      4.51 o 
  -1   5  10       16.48       16.24      5.03 o 
   0   5  10        7.87       11.13      2.88 o 
   1   5  10        9.78        8.90      3.99 o 
   2   5  10        3.27        3.37      2.24 o 
   3   5  10       55.76       58.12      6.03 o 
   4   5  10        0.00       -1.50      2.09 o 
  -1   6  10       27.45       40.96      8.65 o 
   0   6  10       21.35       19.97      3.95 o 
   1   6  10       87.24       97.16      8.51 o 
   2   6  10        0.36        1.06      1.89 o 
   3   6  10        3.49        6.05      4.74 o 
   4   6  10        7.11        8.63      4.58 o 
  -1   7  10        0.33        4.67      3.18 o 
   0   7  10       36.24       33.74      5.47 o 
   1   7  10       89.96       87.63     11.93 o 
   2   7  10        1.33        6.51      3.61 o 
   3   7  10        5.48        9.26      3.42 o 
   1   8  10       10.40       13.65      4.75 o 
   2   8  10       12.34       13.06      4.71 o 
  -1  -6  11        5.86        1.58      1.94 o 
   0  -6  11        2.88        3.73      3.14 o 
   1  -6  11        0.04       -4.05      2.02 o 
  -1  -5  11       27.56       20.11      6.83 o 
   0  -5  11       20.73       14.57      5.74 o 
   1  -5  11        9.29        5.97      3.80 o 
   2  -5  11        8.73       15.63      4.78 o 
  -2  -4  11       54.68       68.01     12.06 o 
  -1  -4  11        1.05        3.30      3.30 o 
   0  -4  11        9.98        5.81      3.58 o 
   1  -4  11       34.98       30.43      7.12 o 
   2  -4  11       86.27       83.01      9.32 o 
   3  -4  11        8.47        6.76      3.40 o 
  -2  -3  11        2.18        2.45      2.75 o 
  -1  -3  11        0.42        3.11      2.76 o 
   0  -3  11        4.08       10.02      4.18 o 
   1  -3  11        7.84        4.37      3.07 o 
   2  -3  11        0.26       -0.36      1.19 o 
   3  -3  11        3.00        2.22      3.02 o 
  -2  -2  11       43.66       52.08     10.15 o 
  -1  -2  11       11.59        9.80      4.71 o 
   0  -2  11        0.00       -5.31      3.22 o 
   1  -2  11       31.59       31.03      7.06 o 
   2  -2  11        3.31        2.83      2.71 o 
   3  -2  11        2.35        6.58      3.24 o 
   4  -2  11        1.01        4.18      2.44 o 
  -2  -1  11        4.86        8.30      3.84 o 
  -1  -1  11        0.02        3.04      2.70 o 
   0  -1  11       23.43       14.57      5.33 o 
   1  -1  11       38.80       38.85      7.90 o 
   2  -1  11        0.01        0.45      1.66 o 
   3  -1  11       50.69       60.90      9.21 o 
   4  -1  11        5.41        1.53      1.32 o 
  -2   0  11       54.76       74.19     11.87 o 
  -1   0  11        0.01       -0.40      1.68 o 
   0   0  11      107.23      118.95     13.73 o 
   1   0  11       84.26       96.39     12.16 o 
   2   0  11       18.06       28.10      6.44 o 
   3   0  11        0.37        0.85      1.36 o 
   4   0  11       16.31       17.21      5.50 o 
  -2   1  11        0.98        5.01      2.65 o 
  -1   1  11        0.31       -0.08      2.24 o 
   0   1  11       44.76       54.87      9.30 o 
   1   1  11      102.67       92.30     11.63 o 
   2   1  11       13.85        7.16      3.41 o 
   3   1  11      102.20       87.54     10.70 o 
   4   1  11        9.01       12.28      4.50 o 
  -2   2  11       82.49       92.34     13.13 o 
  -1   2  11        5.90        7.77      3.24 o 
   0   2  11       11.46        8.85      3.77 o 
   1   2  11       99.47      108.40     12.60 o 
   2   2  11        2.91        2.73      1.85 o 
   3   2  11       93.68       85.09     10.52 o 
   4   2  11        3.39        4.66      2.20 o 
  -2   3  11       84.89      102.20     14.08 o 
  -1   3  11        2.68        1.84      1.98 o 
   0   3  11       50.51       48.85      8.98 o 
   1   3  11        2.49        3.67      2.49 o 
   2   3  11        6.43        4.37      2.71 o 
   3   3  11        0.06       -0.07      1.38 o 
   4   3  11        0.87       -1.84      1.95 o 
  -1   4  11       15.69       19.54      6.00 o 
   0   4  11        0.41        0.12      1.58 o 
   1   4  11        6.10        4.47      2.30 o 
   2   4  11       16.04       22.75      5.96 o 
   3   4  11       18.50       14.52      4.86 o 
   4   4  11       10.56       15.19      4.81 o 
  -1   5  11        2.03        0.16      1.67 o 
   0   5  11       23.22       27.21      7.09 o 
   1   5  11       14.64       12.50      4.14 o 
   2   5  11       50.45       51.74      9.17 o 
   3   5  11        0.76        1.32      1.14 o 
   0   6  11       15.65       10.24      2.72 o 
   1   6  11       51.82       56.80      9.83 o 
   2   6  11        0.01       -0.95      1.64 o 
   3   6  11        3.58        2.06      1.54 o 
   0  -4  12        1.37       -1.82      2.40 o 
   1  -4  12        9.19        9.71      4.69 o 
  -1  -3  12        0.45        4.37      3.18 o 
   0  -3  12        9.14       15.66      5.63 o 
   1  -3  12        0.00        5.13      3.34 o 
  -1  -2  12        0.09       -1.12      1.92 o 
   0  -2  12        3.07        4.04      3.49 o 
   1  -2  12        0.00        3.31      2.70 o 
   2  -2  12       28.67       33.58      7.32 o 
  -1  -1  12        6.25       10.51      4.79 o 
   0  -1  12        0.02        5.22      3.30 o 
   1  -1  12       90.27       95.50     13.14 o 
   2  -1  12       49.99       45.62      8.60 o 
   3  -1  12       24.34       23.13      5.85 o 
  -1   0  12       10.54        8.35      4.46 o 
   0   0  12       26.77       24.76      6.44 o 
   1   0  12       15.63       10.82      4.39 o 
   2   0  12       17.93       28.73      6.97 o 
   3   0  12       24.41       23.62      5.82 o 
  -1   1  12        0.12        3.75      2.34 o 
   0   1  12        1.62       -0.93      1.75 o 
   1   1  12        6.38       10.36      4.68 o 
   2   1  12      149.27      168.67     16.58 o 
   3   1  12       16.37       13.90      4.41 o 
  -1   2  12        6.10        8.54      3.69 o 
   0   2  12        4.30        6.30      3.45 o 
   1   2  12       23.46       22.23      6.32 o 
   2   2  12        0.06        2.99      2.26 o 
   3   2  12       13.95        9.90      3.85 o 
  -1   3  12       18.71       14.96      5.48 o 
   0   3  12        0.31       -1.10      1.62 o 
   1   3  12        0.06       -0.29      1.57 o 
   2   3  12       27.75       23.87      6.26 o 
   3   3  12        0.49       -1.19      1.68 o 
   0   4  12        1.10        2.63      3.55 o 
   1   4  12        0.03       -6.70      3.58 o 
   2   4  12        0.17       -3.58      2.64 o 
   1   5  12        8.51        9.50      4.29 o 
                                                 
