# Supplementary material for: Crystal structures and hydrogen bonding in the morpholinium salts of four phen­oxy­acetic acid analogues
Source: Acta Crystallogr E Crystallogr Commun. 2015 Oct 28;71(Pt 11):1392–6. doi: 10.1107/S2056989015019842 (PMC4645053; doi:10.1107/S2056989015019842)
Supplement: Supplementary file 4 [file e-71-01392-IIIsup4.hkl]

# 
# h,k,l, Fc-squared, Fo-squared, sigma(Fo-squared) and status flag 
# 
data_III
_shelx_title ' gs15gs13 35DMORPH in P-1' 
_shelx_refln_list_code          4 
_shelx_F_calc_maximum      103.96 
_exptl_crystal_F_000       320.00 
_reflns_d_resolution_high  0.8107 
 
loop_ 
 _symmetry_equiv_pos_as_xyz 
 'x, y, z' 
 '-x, -y, -z' 
 
_cell_length_a     5.1733 
_cell_length_b    11.3751 
_cell_length_c    11.7808 
_cell_angle_alpha  86.904 
_cell_angle_beta   85.106 
_cell_angle_gamma  77.936 
 
_shelx_F_squared_multiplier     1.000 
 
loop_ 
 _refln_index_h 
 _refln_index_k 
 _refln_index_l 
 _refln_F_squared_calc 
 _refln_F_squared_meas 
 _refln_F_squared_sigma 
 _refln_observed_status 
   1   0   0        2.60        7.67      0.95 o 
   2   0   0      150.31      158.52      3.93 o 
   3   0   0      178.55      167.24      6.52 o 
   4   0   0       15.16       11.64      1.39 o 
   5   0   0        1.19        1.54      1.94 o 
   6   0   0       55.38       47.56      7.26 o 
  -5   1   0        3.15        4.32      3.05 o 
  -4   1   0      712.25      710.04     23.91 o 
  -3   1   0      224.57      209.79     10.67 o 
  -2   1   0       10.89       10.21      0.83 o 
  -1   1   0      110.21      121.94      2.33 o 
   1   1   0      603.01      564.80      8.33 o 
   2   1   0      959.39      915.82     10.48 o 
   3   1   0       26.32       19.29      1.65 o 
   4   1   0        3.51        3.87      1.29 o 
   5   1   0      704.83      738.78     17.72 o 
   6   1   0       35.35       52.26      8.06 o 
  -5   2   0        5.17        3.92      2.84 o 
  -4   2   0        2.64        1.21      1.97 o 
  -3   2   0        4.18        7.59      1.41 o 
  -2   2   0      539.92      518.57      6.06 o 
  -1   2   0      431.23      443.24      7.22 o 
   0   2   0      597.23      567.43      6.88 o 
   1   2   0     8240.17     7541.51     58.57 o 
   2   2   0     4417.28     4450.01     41.28 o 
   3   2   0      355.79      368.42      7.86 o 
   4   2   0      372.46      374.24      9.15 o 
   5   2   0      144.79      150.55      7.16 o 
   6   2   0        1.98        5.52      3.65 o 
  -5   3   0        4.63        5.09      2.04 o 
  -4   3   0        7.33        7.82      1.78 o 
  -3   3   0      177.56      192.76      7.99 o 
  -2   3   0      551.38      536.15      7.33 o 
  -1   3   0      182.51      188.40      4.62 o 
   0   3   0      975.77      977.06     11.45 o 
   1   3   0      693.74      618.64      8.84 o 
   2   3   0      139.17      156.99      3.48 o 
   3   3   0      545.79      559.08     11.47 o 
   4   3   0        4.74        8.68      1.67 o 
   5   3   0       26.59       23.22      4.85 o 
   6   3   0        2.80        0.75      3.60 o 
  -5   4   0       14.27       12.97      5.42 o 
  -4   4   0       40.94       42.43      4.34 o 
  -3   4   0      120.94      127.11      3.67 o 
  -2   4   0       39.08       41.02      2.39 o 
  -1   4   0      661.07      635.84      9.08 o 
   0   4   0      676.23      680.06      8.46 o 
   1   4   0       31.21       34.29      2.15 o 
   2   4   0      193.80      196.39      4.10 o 
   3   4   0      250.98      233.23      5.57 o 
   4   4   0      106.06      105.03      6.18 o 
   5   4   0        0.97        1.38      2.87 o 
   6   4   0       76.57       93.33     11.94 o 
  -5   5   0       28.64       24.05      4.09 o 
  -4   5   0       12.91       15.47      2.52 o 
  -3   5   0       61.59       65.07      3.17 o 
  -2   5   0      479.81      460.01     11.75 o 
  -1   5   0       70.85       79.62      3.52 o 
   0   5   0     3973.86     4256.77     35.65 o 
   1   5   0        1.87       -0.30      0.72 o 
   2   5   0      479.65      443.18     10.50 o 
   3   5   0      105.99      111.26      3.84 o 
   4   5   0       12.59       12.08      2.01 o 
   5   5   0       40.17       45.70      5.41 o 
   6   5   0        4.85       10.40      5.62 o 
  -5   6   0        1.83        2.76      2.44 o 
  -4   6   0       34.96       37.82      3.84 o 
  -3   6   0       10.91       17.00      1.94 o 
  -2   6   0      314.96      309.58     13.77 o 
  -1   6   0       93.79       90.00      7.60 o 
   0   6   0      230.65      244.88      5.41 o 
   1   6   0     1351.63     1280.28     15.56 o 
   2   6   0      291.88      298.82     12.70 o 
   3   6   0      320.39      332.52     10.45 o 
   4   6   0      161.29      155.65      9.08 o 
   5   6   0      361.53      362.76     15.11 o 
   6   6   0       53.83       61.10      9.98 o 
  -4   7   0       12.51       15.75      2.90 o 
  -3   7   0       57.54       54.96      4.36 o 
  -2   7   0       73.38       71.76      5.60 o 
  -1   7   0      192.34      184.65      6.38 o 
   0   7   0      247.65      222.11     13.38 o 
   1   7   0     1633.08     1677.69     27.91 o 
   2   7   0       28.23       28.63      3.10 o 
   3   7   0       70.59       73.53      5.13 o 
   4   7   0      133.35      126.75      6.93 o 
   5   7   0        2.02        2.30      2.06 o 
   6   7   0        7.73       -0.66      3.29 o 
  -4   8   0       80.56       92.10      8.39 o 
  -3   8   0      316.13      322.79     11.05 o 
  -2   8   0      182.19      175.50      8.80 o 
  -1   8   0      111.81      109.00      6.58 o 
   0   8   0      313.64      295.68     12.93 o 
   1   8   0        0.08       -2.13      2.22 o 
   2   8   0      300.35      311.18     16.60 o 
   3   8   0     1024.65     1005.48     34.19 o 
   4   8   0       19.87       21.25      5.62 o 
   5   8   0       51.27       47.48      6.02 o 
  -3   9   0        0.43       -1.06      2.99 o 
  -2   9   0       14.74        5.86      3.85 o 
  -1   9   0      424.22      423.74     14.17 o 
   0   9   0       31.58       37.90      4.28 o 
   1   9   0      243.98      260.04     10.56 o 
   2   9   0       80.59       86.92      9.20 o 
   3   9   0       40.89       35.59      6.42 o 
   4   9   0       39.01       40.38      7.97 o 
   5   9   0        3.32        2.18      3.18 o 
  -3  10   0        0.03       -0.72      4.25 o 
  -2  10   0       75.17       76.92      6.60 o 
  -1  10   0       12.79       15.64      3.30 o 
   0  10   0      142.26      133.64     12.23 o 
   1  10   0       76.69       76.49      6.05 o 
   2  10   0       21.62       34.11      6.39 o 
   3  10   0        2.19        6.52      4.02 o 
   4  10   0      209.96      211.70     17.35 o 
   5  10   0       36.30       24.73      6.58 o 
  -2  11   0        2.61        3.34      3.44 o 
  -1  11   0       14.59       11.43      5.48 o 
   0  11   0       41.89       51.04      5.53 o 
   1  11   0      167.55      152.22     10.50 o 
   2  11   0       30.11       30.49      6.62 o 
   3  11   0      272.38      291.29     20.00 o 
   4  11   0        0.90        0.62      3.67 o 
  -2  12   0        9.25        9.00      5.07 o 
  -1  12   0      123.92      125.74      8.90 o 
   0  12   0       68.08       50.28      5.83 o 
   1  12   0        0.01       -0.01      2.29 o 
   2  12   0       74.37       84.95     10.61 o 
   3  12   0        0.28       -4.48      4.10 o 
   4  12   0        0.31        2.37      3.96 o 
  -1  13   0        9.42        3.25      3.41 o 
   0  13   0        6.50        5.14      6.28 o 
   1  13   0      111.64       98.91      8.13 o 
   2  13   0      110.66      100.11     12.10 o 
   3  13   0        0.15       -0.08      3.69 o 
  -3 -13   1       72.46       64.24     10.71 o 
  -2 -13   1       88.22      105.51     12.59 o 
  -1 -13   1        9.14        4.84      2.71 o 
   0 -13   1       73.99       61.77      6.60 o 
   1 -13   1        1.31       -5.80      4.41 o 
  -4 -12   1        0.08       -0.29      3.28 o 
  -3 -12   1       44.87       50.32      9.07 o 
  -2 -12   1       32.61       35.77      7.21 o 
  -1 -12   1       36.65       34.30      5.06 o 
   0 -12   1       12.23       10.77      3.35 o 
   1 -12   1       58.49       61.61      6.27 o 
   2 -12   1        0.53        3.70      8.62 o 
  -4 -11   1       21.36       32.88      7.74 o 
  -3 -11   1      132.84      143.31     14.04 o 
  -2 -11   1        6.92        4.85      3.47 o 
  -1 -11   1        6.85       10.56      2.99 o 
   0 -11   1       60.93       56.58      5.79 o 
   1 -11   1       28.15       26.87      4.09 o 
   2 -11   1        5.66        7.45      4.49 o 
  -5 -10   1       18.72       24.18      4.88 o 
  -4 -10   1        3.98       -0.22      3.75 o 
  -3 -10   1        6.77        7.35      4.27 o 
  -2 -10   1      136.38      120.97     11.48 o 
  -1 -10   1       55.55       50.68      5.01 o 
   0 -10   1      789.87      758.92     20.73 o 
   1 -10   1       15.11       13.89      3.03 o 
   2 -10   1       66.53       69.10      6.01 o 
   3 -10   1        3.06        6.12      4.56 o 
  -5  -9   1      188.94      179.15     11.46 o 
  -4  -9   1      122.70      110.38     12.15 o 
  -3  -9   1       21.04       15.02      4.67 o 
  -2  -9   1      121.67      112.75     10.55 o 
  -1  -9   1       92.55      100.21      6.64 o 
   0  -9   1        7.41        7.78      1.54 o 
   1  -9   1        0.17       -0.28      2.25 o 
   2  -9   1      410.40      398.13     13.73 o 
   3  -9   1       73.59       61.40      9.91 o 
  -5  -8   1        0.12       -0.12      2.11 o 
  -4  -8   1        1.77        0.03      2.76 o 
  -3  -8   1      556.53      534.22     32.64 o 
  -2  -8   1     1253.15     1281.27     37.23 o 
  -1  -8   1        1.10        1.19      1.68 o 
   0  -8   1      101.80      111.70      4.63 o 
   1  -8   1      407.18      405.57     12.84 o 
   2  -8   1      244.87      244.45     10.01 o 
   3  -8   1       13.35       14.16      3.58 o 
   4  -8   1        8.31       12.15      3.56 o 
  -5  -7   1       42.26       48.35      8.19 o 
  -4  -7   1      238.44      257.59     17.05 o 
  -3  -7   1        0.78        0.24      1.13 o 
  -2  -7   1       56.88       53.53      5.56 o 
  -1  -7   1      396.19      384.71     16.46 o 
   0  -7   1        8.97        9.60      1.62 o 
   1  -7   1      212.15      216.38      5.91 o 
   2  -7   1      143.62      144.39      7.16 o 
   3  -7   1      692.91      703.15     15.56 o 
   4  -7   1       80.07       74.25      7.01 o 
  -6  -6   1        4.57        1.99      4.00 o 
  -5  -6   1      111.44      116.09      8.53 o 
  -4  -6   1      102.53      104.62     17.21 o 
  -3  -6   1       35.95       33.52      3.18 o 
  -2  -6   1      502.72      540.16     13.81 o 
  -1  -6   1       10.48        8.78      1.53 o 
   0  -6   1     1634.44     1733.78     18.35 o 
   1  -6   1      241.65      261.68      6.72 o 
   2  -6   1       23.03       21.65      2.27 o 
   3  -6   1        3.91        4.41      2.94 o 
   4  -6   1        3.86        5.96      1.88 o 
   5  -6   1        0.19        6.88      4.80 o 
  -6  -5   1       19.84       25.61      6.85 o 
  -5  -5   1       68.11       73.42      9.66 o 
  -4  -5   1       16.12       13.02      2.99 o 
  -3  -5   1        9.69       10.35      1.83 o 
  -2  -5   1     1480.17     1433.41     29.74 o 
  -1  -5   1       18.04       28.83      2.71 o 
   0  -5   1       70.06       78.56      5.10 o 
   1  -5   1      335.35      328.30      7.05 o 
   2  -5   1      111.60       94.05      4.73 o 
   3  -5   1        0.30        0.91      0.71 o 
   4  -5   1        4.92        9.75      2.10 o 
   5  -5   1      165.38      157.23     10.17 o 
  -6  -4   1        6.08        7.88      4.75 o 
  -5  -4   1       82.41       76.83      9.88 o 
  -4  -4   1        5.29        4.64      1.15 o 
  -3  -4   1      136.75      122.79      5.78 o 
  -2  -4   1      329.50      360.79      8.70 o 
  -1  -4   1        2.04        2.66      1.03 o 
   0  -4   1      363.68      383.75      7.13 o 
   1  -4   1       99.40       88.35      3.39 o 
   2  -4   1      276.06      285.77      6.35 o 
   3  -4   1      162.01      171.17      4.93 o 
   4  -4   1       79.64       78.83      4.77 o 
   5  -4   1        1.33       -2.13      4.31 o 
  -6  -3   1       15.63       17.64      5.23 o 
  -5  -3   1       40.75       34.98      6.83 o 
  -4  -3   1      134.63      131.96      4.79 o 
  -3  -3   1      218.86      227.32      7.47 o 
  -2  -3   1       22.24       30.45      1.41 o 
  -1  -3   1       21.55       29.42      3.32 o 
   0  -3   1     2591.03     2522.34     24.76 o 
   1  -3   1     1511.96     1578.66     17.47 o 
   2  -3   1       47.50       44.02      1.87 o 
   3  -3   1      165.06      170.77      5.85 o 
   4  -3   1        0.27        0.69      1.09 o 
   5  -3   1        1.33       -0.03      1.81 o 
  -6  -2   1        0.01        3.04      3.71 o 
  -5  -2   1        9.68       18.62      4.55 o 
  -4  -2   1      213.07      216.40      8.83 o 
  -3  -2   1      212.60      228.89      6.35 o 
  -2  -2   1       92.94       90.93      2.42 o 
  -1  -2   1       18.94       20.16      2.12 o 
   0  -2   1       21.42       35.31      1.89 o 
   1  -2   1       11.93       21.26      1.16 o 
   2  -2   1     1110.97     1163.45     12.39 o 
   3  -2   1     1648.04     1693.25     30.39 o 
   4  -2   1       48.61       47.09      5.25 o 
   5  -2   1      100.81      107.27      9.60 o 
  -6  -1   1       17.27       12.98      4.22 o 
  -5  -1   1      342.80      331.03     18.78 o 
  -4  -1   1       12.48       11.92      1.71 o 
  -3  -1   1      567.83      568.61     10.00 o 
  -2  -1   1     4000.83     3877.07     28.63 o 
  -1  -1   1       32.55       53.59      3.81 o 
   1  -1   1       12.95        9.92      0.81 o 
   2  -1   1      147.40      156.68      3.05 o 
   3  -1   1        4.38        3.23      0.88 o 
   4  -1   1      148.24      139.05      4.65 o 
   5  -1   1       82.16       79.31      8.06 o 
   6  -1   1        0.63        3.23      3.58 o 
  -6   0   1      148.98      152.53     13.85 o 
  -5   0   1      104.34      105.65      6.28 o 
  -4   0   1      399.86      397.86     12.94 o 
  -3   0   1       25.51       17.26      1.85 o 
  -2   0   1       92.79       83.82      3.48 o 
  -1   0   1     1528.08     1482.10     27.08 o 
   1   0   1       59.27       37.88      2.22 o 
   2   0   1       19.66       21.90      1.62 o 
   3   0   1      425.71      381.17      8.81 o 
   4   0   1       80.12       72.44      5.80 o 
   5   0   1      339.91      361.18     12.38 o 
  -6   1   1        1.98       -2.20      3.84 o 
  -5   1   1       65.89       52.37      7.26 o 
  -4   1   1       42.31       48.45      5.15 o 
  -3   1   1      131.46      144.17      5.40 o 
  -2   1   1      188.63      204.02      4.35 o 
  -1   1   1     8040.48     7538.65     65.34 o 
   1   1   1      378.08      371.05      6.77 o 
   2   1   1      693.61      717.61     10.23 o 
   3   1   1      184.41      173.84      4.63 o 
   4   1   1        2.11        6.01      1.50 o 
   5   1   1       53.42       60.33      4.04 o 
   6   1   1       31.99       30.98      6.20 o 
  -5   2   1       99.94      101.21     10.36 o 
  -4   2   1      122.53      141.72     10.72 o 
  -3   2   1       14.48       15.20      2.52 o 
  -2   2   1     4098.73     4140.61     35.89 o 
  -1   2   1      336.72      395.98      7.40 o 
   0   2   1       26.93       27.17      1.50 o 
   1   2   1     1194.89     1190.82     27.79 o 
   2   2   1       75.42       65.97      2.84 o 
   3   2   1      124.87      119.37      4.43 o 
   4   2   1        9.12        6.81      1.65 o 
   5   2   1        1.50        1.66      1.58 o 
   6   2   1        0.00       -5.12      3.10 o 
  -5   3   1        7.92       13.29      4.03 o 
  -4   3   1       25.27       22.96      3.42 o 
  -3   3   1        0.24        4.11      2.04 o 
  -2   3   1       58.79       65.43      2.19 o 
  -1   3   1      162.58      168.72      4.67 o 
   0   3   1      114.18      128.40      2.97 o 
   1   3   1     1853.25     1926.58     19.98 o 
   2   3   1      126.26      126.32      4.19 o 
   3   3   1     1149.07     1133.51     16.09 o 
   4   3   1        8.72       10.22      2.03 o 
   5   3   1       43.31       43.44      4.24 o 
   6   3   1        6.42        6.02      2.65 o 
  -5   4   1       31.76       35.80      5.11 o 
  -4   4   1       30.19       30.95      3.43 o 
  -3   4   1      437.04      424.82     10.93 o 
  -2   4   1       86.90       91.09      5.40 o 
  -1   4   1      338.39      361.26      7.43 o 
   0   4   1      982.59      981.48     11.06 o 
   1   4   1      213.37      236.20      4.63 o 
   2   4   1       29.66       26.36      2.08 o 
   3   4   1      146.69      156.35      4.83 o 
   4   4   1      194.37      217.68      7.25 o 
   5   4   1        5.31        9.15      2.18 o 
   6   4   1        5.54        6.57      4.61 o 
  -5   5   1        2.87        3.78      1.94 o 
  -4   5   1      250.07      290.96     10.28 o 
  -3   5   1       69.15       74.72      3.20 o 
  -2   5   1      199.77      198.65      7.86 o 
  -1   5   1      339.81      340.05      7.88 o 
   0   5   1        3.99        6.25      0.94 o 
   1   5   1     1015.51     1023.18     15.81 o 
   2   5   1       90.08       83.88      2.49 o 
   3   5   1      487.42      483.33      8.25 o 
   4   5   1        9.93        8.17      1.87 o 
   5   5   1       57.94       58.34      4.54 o 
   6   5   1        6.15        9.05      4.58 o 
  -5   6   1        0.42        4.16      5.04 o 
  -4   6   1        0.01        2.53      1.71 o 
  -3   6   1       65.50       63.44      3.28 o 
  -2   6   1       23.00       23.96      3.35 o 
  -1   6   1     1125.37     1157.87     17.30 o 
   0   6   1      652.04      749.81     15.89 o 
   1   6   1     1019.83     1089.51     15.69 o 
   2   6   1       65.47       63.89      3.99 o 
   3   6   1      135.15      133.84      4.49 o 
   4   6   1       43.01       43.81      2.69 o 
   5   6   1       13.98       17.90      6.02 o 
   6   6   1        8.76       12.05      5.30 o 
  -4   7   1        0.99        1.09      1.75 o 
  -3   7   1      171.16      173.40      5.94 o 
  -2   7   1      857.45      894.37     21.35 o 
  -1   7   1        0.21        3.05      2.09 o 
   0   7   1      156.73      143.20      9.80 o 
   1   7   1      730.02      478.87    381.72 o 
   2   7   1       94.98      109.73      7.83 o 
   3   7   1      210.39      197.82     12.70 o 
   4   7   1      189.16      206.34     11.99 o 
   5   7   1       13.66        9.26      3.33 o 
   6   7   1        7.08        8.43      3.52 o 
  -4   8   1       22.85       21.18      5.83 o 
  -3   8   1        0.25        1.21      1.65 o 
  -2   8   1      270.23      255.33     12.29 o 
  -1   8   1      257.76      245.83     10.28 o 
   0   8   1      107.18      113.44      6.68 o 
   1   8   1       11.25        7.94      3.47 o 
   2   8   1      156.47      166.80     12.08 o 
   3   8   1     1045.05     1009.42     34.19 o 
   4   8   1      279.85      276.14     18.09 o 
   5   8   1        6.33       14.44      3.75 o 
  -3   9   1        0.11        0.53      1.91 o 
  -2   9   1       25.41       20.16      3.46 o 
  -1   9   1      400.05      392.45     13.83 o 
   0   9   1        3.21        0.82      1.93 o 
   1   9   1        0.82        2.16      1.67 o 
   2   9   1      215.31      209.24     14.34 o 
   3   9   1      291.15      308.80     18.63 o 
   4   9   1        1.23       -0.07      3.67 o 
   5   9   1       11.62       12.38      5.25 o 
  -3  10   1        0.08        0.66      4.19 o 
  -2  10   1      130.25      141.44      8.96 o 
  -1  10   1       95.13      109.01      7.64 o 
   0  10   1       65.16       54.40      5.35 o 
   1  10   1      257.90      274.81     11.46 o 
   2  10   1       73.03       75.48      9.20 o 
   3  10   1        0.27       -0.68      2.87 o 
   4  10   1        3.33        4.76      3.52 o 
   5  10   1       17.80       32.07      7.44 o 
  -2  11   1        8.00        9.96      5.73 o 
  -1  11   1       44.04       43.28      5.29 o 
   0  11   1        5.32        5.43      2.58 o 
   1  11   1        0.58        0.11      2.29 o 
   2  11   1       24.28       25.53      5.85 o 
   3  11   1       29.14       38.70      7.77 o 
   4  11   1       82.52       73.72     11.05 o 
  -2  12   1        0.71       12.45      5.92 o 
  -1  12   1        0.83        1.21      2.06 o 
   0  12   1      153.64      156.98      9.96 o 
   1  12   1        8.87        7.48      2.94 o 
   2  12   1      124.96      122.07     12.85 o 
   3  12   1       17.07       23.35      6.55 o 
   4  12   1       28.96       32.44      7.74 o 
  -1  13   1       44.78       41.10      6.90 o 
   0  13   1        2.60       -0.06      2.13 o 
   1  13   1      195.96      192.97     19.48 o 
   2  13   1        4.11       -9.67      4.83 o 
   3  13   1       20.29       27.88      7.09 o 
   1  14   1        1.53        2.20      7.17 o 
  -3 -13   2        1.57        7.47      4.10 o 
  -2 -13   2       30.28       41.14      8.02 o 
  -1 -13   2       77.03       70.29      9.72 o 
   0 -13   2       53.22       51.23      6.03 o 
  -4 -12   2        0.07        3.27      5.04 o 
  -3 -12   2       16.22       15.10      5.25 o 
  -2 -12   2       15.06       17.73      5.91 o 
  -1 -12   2       22.55       17.88      5.24 o 
   0 -12   2        1.99        0.47      2.49 o 
   1 -12   2       86.48      103.39     13.14 o 
  -4 -11   2        1.46        0.26      3.98 o 
  -3 -11   2        3.30        3.09      4.20 o 
  -2 -11   2      515.96      496.35     24.95 o 
  -1 -11   2        1.12       -1.01      2.88 o 
   0 -11   2       84.95       88.37     12.60 o 
   1 -11   2       64.90       57.11      5.62 o 
   2 -11   2       19.19       23.45      4.45 o 
  -5 -10   2        6.98       12.55      3.66 o 
  -4 -10   2       87.71       87.21     11.19 o 
  -3 -10   2       53.44       45.71      7.91 o 
  -2 -10   2      174.81      174.17     13.87 o 
  -1 -10   2       19.75       24.61      3.92 o 
   0 -10   2      152.85      141.34      9.29 o 
   1 -10   2        0.01        0.11      1.82 o 
   2 -10   2       11.72        7.66      2.84 o 
   3 -10   2       94.38      116.11     13.84 o 
  -5  -9   2        2.01        5.56      7.51 o 
  -4  -9   2        5.10       15.69      5.64 o 
  -3  -9   2       32.57       29.47      6.47 o 
  -2  -9   2       52.77       61.73      8.01 o 
  -1  -9   2      250.33      234.82     12.11 o 
   0  -9   2      247.20      248.79      7.51 o 
   1  -9   2        1.12        1.40      1.69 o 
   2  -9   2      152.22      155.57      6.76 o 
   3  -9   2      156.97      149.85      9.23 o 
  -5  -8   2        4.08        7.80      3.14 o 
  -4  -8   2       18.83       16.79      5.55 o 
  -3  -8   2       49.84       50.97      9.00 o 
  -2  -8   2     1420.85     1443.78     40.35 o 
  -1  -8   2        6.25        4.43      0.98 o 
   0  -8   2       49.38       42.55      4.10 o 
   1  -8   2      595.01      564.09     15.20 o 
   2  -8   2      251.15      250.70      8.10 o 
   3  -8   2        1.16        5.87      3.75 o 
   4  -8   2       56.25       43.92      5.73 o 
  -5  -7   2       18.19       14.31      3.31 o 
  -4  -7   2      134.74      131.50      8.52 o 
  -3  -7   2      439.63      452.58     13.00 o 
  -2  -7   2       36.89       40.45      5.08 o 
  -1  -7   2        1.24       -0.38      2.01 o 
   0  -7   2      195.36      200.58      7.77 o 
   1  -7   2      440.98      406.54      8.22 o 
   2  -7   2       14.54       17.04      1.80 o 
   3  -7   2      164.18      170.19      5.62 o 
   4  -7   2       13.94       13.66      3.27 o 
  -6  -6   2       30.02       33.76      7.87 o 
  -5  -6   2        1.35        1.94      3.91 o 
  -4  -6   2      244.86      232.24     11.04 o 
  -3  -6   2       32.52       31.63      2.86 o 
  -2  -6   2        3.38        3.58      0.84 o 
  -1  -6   2      332.61      379.06     11.16 o 
   0  -6   2      448.06      455.64     10.93 o 
   1  -6   2       45.61       58.34      3.56 o 
   2  -6   2      517.83      525.87     10.18 o 
   3  -6   2      441.50      432.60     10.98 o 
   4  -6   2        8.78        9.40      2.80 o 
   5  -6   2       22.27       14.15      5.78 o 
  -6  -5   2       41.78       40.49      8.54 o 
  -5  -5   2        2.96        6.38      4.59 o 
  -4  -5   2       84.83       87.12      6.55 o 
  -3  -5   2       79.55       73.95      3.70 o 
  -2  -5   2      328.86      361.10      7.70 o 
  -1  -5   2     1743.58     1838.74     22.82 o 
   0  -5   2       61.88       64.24      3.66 o 
   1  -5   2     1410.45     1407.62     20.40 o 
   2  -5   2       83.01       77.13      3.59 o 
   3  -5   2       47.27       47.95      2.76 o 
   4  -5   2       27.56       29.63      2.96 o 
   5  -5   2       11.96       10.98      5.23 o 
  -6  -4   2        3.45        4.85      3.40 o 
  -5  -4   2       98.43       98.64     11.05 o 
  -4  -4   2        3.38       -1.60      2.70 o 
  -3  -4   2      156.64      157.01      6.69 o 
  -2  -4   2      731.26      695.50     10.01 o 
  -1  -4   2        0.05        0.65      1.46 o 
   0  -4   2        0.16        0.85      0.96 o 
   1  -4   2       67.47       66.39      2.62 o 
   2  -4   2       13.08       14.32      1.91 o 
   3  -4   2       97.26       91.41      3.01 o 
   4  -4   2       63.57       73.23      4.33 o 
   5  -4   2       13.36       13.27      4.96 o 
  -6  -3   2        3.83        5.29      4.09 o 
  -5  -3   2        0.16       -1.69      3.92 o 
  -4  -3   2      239.07      225.70     14.61 o 
  -3  -3   2       38.18       10.19      2.47 o 
  -2  -3   2     1538.79     1616.46     17.46 o 
  -1  -3   2      775.08      781.36     19.83 o 
   0  -3   2      811.22      823.66     10.66 o 
   1  -3   2     2673.49     2710.06     22.94 o 
   2  -3   2      305.32      312.44      5.28 o 
   3  -3   2      912.74      917.88     14.25 o 
   4  -3   2       51.23       44.32      4.83 o 
   5  -3   2        0.05       -0.73      3.61 o 
  -6  -2   2       23.08       24.39      6.36 o 
  -5  -2   2        0.07        3.48      3.06 o 
  -4  -2   2      318.81      323.34      7.80 o 
  -2  -2   2       63.47       69.03      3.88 o 
  -1  -2   2     3544.02     3622.22     60.47 o 
   0  -2   2     2010.95     2023.95     19.87 o 
   1  -2   2      176.86      173.99      4.72 o 
   2  -2   2      191.31      187.83      2.90 o 
   3  -2   2       42.78       48.78      2.34 o 
   4  -2   2      216.85      224.48      8.89 o 
   5  -2   2        0.14       -1.25      3.55 o 
  -6  -1   2        2.47        2.88      3.15 o 
  -5  -1   2       34.06       38.34      6.88 o 
  -4  -1   2       55.09       56.78      3.57 o 
  -3  -1   2        8.17        8.32      1.12 o 
  -2  -1   2      107.54       89.48      3.69 o 
  -1  -1   2     3958.69     3875.66     53.25 o 
   0  -1   2       13.79       12.96      1.39 o 
   1  -1   2     5697.85     5622.30     49.39 o 
   2  -1   2     3686.24     3606.03     30.27 o 
   3  -1   2      597.95      565.08     19.34 o 
   4  -1   2       43.19       38.49      3.28 o 
   5  -1   2      258.77      263.96     21.65 o 
   6  -1   2        3.00        0.19      3.15 o 
  -6   0   2       93.47       89.52     11.10 o 
  -5   0   2      126.42      119.76     11.61 o 
  -4   0   2      289.18      276.10     15.73 o 
  -3   0   2      911.24      955.28     19.67 o 
  -2   0   2        1.55        0.70      0.50 o 
  -1   0   2     2958.02     2996.53     26.87 o 
   0   0   2        4.36        4.23      0.71 o 
   1   0   2    10808.45     9642.07    100.13 o 
   2   0   2       46.01       51.49      1.69 o 
   3   0   2      256.82      246.44      5.87 o 
   4   0   2       25.45       23.60      1.79 o 
   5   0   2       92.44       82.77      6.56 o 
   6   0   2      126.24      136.05     13.69 o 
  -5   1   2        1.87        5.97      3.86 o 
  -4   1   2       19.46       17.97      4.49 o 
  -3   1   2      558.55      580.77     14.84 o 
  -2   1   2      222.05      226.63     12.84 o 
  -1   1   2      446.83      476.75     10.36 o 
   0   1   2     2987.38     2938.40     27.01 o 
   1   1   2     2058.21     2077.82     19.70 o 
   2   1   2     1143.24     1127.04     13.98 o 
   3   1   2       16.46       14.11      1.90 o 
   4   1   2      826.08      834.38     14.67 o 
   5   1   2       85.86       83.36      4.70 o 
   6   1   2      135.46      172.44     14.82 o 
  -5   2   2        5.96        5.73      3.73 o 
  -4   2   2      107.89      106.77      9.86 o 
  -3   2   2      129.02      110.13      6.29 o 
  -2   2   2     1040.73     1095.68     16.07 o 
  -1   2   2     1296.08     1315.07     19.99 o 
   0   2   2     1939.81     1999.12     25.29 o 
   1   2   2      197.16      215.52      8.38 o 
   2   2   2      412.24      390.47      6.51 o 
   3   2   2      327.74      325.08      7.68 o 
   4   2   2        0.17        0.44      1.15 o 
   5   2   2       12.27       13.70      2.54 o 
   6   2   2      112.63      101.91     10.26 o 
  -5   3   2       40.69       37.71      6.65 o 
  -4   3   2        0.83        1.13      1.93 o 
  -3   3   2      168.58      173.74      8.16 o 
  -2   3   2      223.65      245.89      7.01 o 
  -1   3   2        1.05       -0.55      1.68 o 
   0   3   2       51.26       51.14      3.49 o 
   1   3   2     1232.71     1231.43     16.38 o 
   2   3   2      113.04       95.49      3.31 o 
   3   3   2      260.98      300.34      9.78 o 
   4   3   2      179.18      183.89      6.80 o 
   5   3   2       17.64       18.67      2.46 o 
   6   3   2        3.88        9.43      4.69 o 
  -5   4   2        0.00       -1.01      2.25 o 
  -4   4   2       28.03       26.57      3.96 o 
  -3   4   2       50.89       56.61      4.96 o 
  -2   4   2      658.05      676.88     13.02 o 
  -1   4   2       81.48       92.89      5.46 o 
   0   4   2     1050.10     1040.65     15.91 o 
   1   4   2     2135.67     2339.37     20.89 o 
   2   4   2       84.87       97.47      4.02 o 
   3   4   2       98.44       90.70      4.91 o 
   4   4   2        3.14        4.08      1.50 o 
   5   4   2       27.41       29.55      2.75 o 
   6   4   2        0.55        3.08      3.76 o 
  -5   5   2       30.99       29.10      4.80 o 
  -4   5   2      146.83      139.27      7.35 o 
  -3   5   2      104.79       89.59      5.30 o 
  -2   5   2        8.35        7.60      2.22 o 
  -1   5   2      402.56      388.52      8.91 o 
   0   5   2      759.17      809.18     10.80 o 
   1   5   2      263.36      284.15      8.70 o 
   2   5   2       13.48       16.10      1.64 o 
   3   5   2      402.27      389.81      9.23 o 
   4   5   2       15.15       12.30      2.59 o 
   5   5   2      112.74      114.14      6.12 o 
   6   5   2      146.29      156.23     15.25 o 
  -4   6   2       23.35       21.96      3.38 o 
  -3   6   2        1.15        2.09      1.02 o 
  -2   6   2      151.47      154.62      9.10 o 
  -1   6   2       39.99       44.36      3.95 o 
   0   6   2      509.78      546.56      8.88 o 
   1   6   2      500.17      542.52     10.29 o 
   2   6   2     1744.33     1769.07     31.13 o 
   3   6   2       45.14       48.43      2.53 o 
   4   6   2        0.03        0.35      1.28 o 
   5   6   2       81.19       76.00      5.50 o 
   6   6   2       28.90       26.66      4.83 o 
  -4   7   2       15.54       14.76      2.99 o 
  -3   7   2        0.06        0.64      1.75 o 
  -2   7   2      789.82      788.98     21.28 o 
  -1   7   2       34.88       33.45      3.85 o 
   0   7   2       46.64       38.29      3.26 o 
   1   7   2       95.63       76.35      3.13 o 
   2   7   2      731.11      689.08     19.84 o 
   3   7   2      157.07      141.88      5.15 o 
   4   7   2        4.92        4.90      2.41 o 
   5   7   2       10.97       14.79      2.55 o 
   6   7   2       54.29       48.31      6.22 o 
  -4   8   2        6.44        2.06      2.27 o 
  -3   8   2      185.96      200.91      9.12 o 
  -2   8   2       84.42       78.77      6.56 o 
  -1   8   2      523.57      535.73     17.70 o 
   0   8   2      271.42      297.80     10.95 o 
   1   8   2        0.04        1.18      1.99 o 
   2   8   2        0.06        0.66      3.34 o 
   3   8   2      572.10      562.04     35.45 o 
   4   8   2       15.53       22.60      3.87 o 
   5   8   2        8.66        5.17      3.14 o 
  -3   9   2       63.39       60.85      6.67 o 
  -2   9   2      105.15       98.78      7.73 o 
  -1   9   2        3.68        2.03      5.00 o 
   0   9   2      201.89      192.96      9.31 o 
   1   9   2       84.61       84.69      9.01 o 
   2   9   2      350.49      345.03     18.91 o 
   3   9   2       51.44       33.16      6.38 o 
   4   9   2       47.35       51.17      8.44 o 
   5   9   2       72.21       66.20     10.08 o 
  -3  10   2       12.45        4.69      6.33 o 
  -2  10   2       86.63       75.49      6.95 o 
  -1  10   2       41.85       41.38      4.90 o 
   0  10   2        5.06        1.68      2.60 o 
   1  10   2      520.19      470.29     15.17 o 
   2  10   2       12.76       15.65      4.38 o 
   3  10   2      139.92      137.42     13.13 o 
   4  10   2       91.20       99.85     12.09 o 
   5  10   2       23.28       32.37      7.77 o 
  -2  11   2       19.43       19.92      4.29 o 
  -1  11   2        4.11        7.49      2.77 o 
   0  11   2       30.24       39.91      5.00 o 
   1  11   2        0.85        6.78      2.50 o 
   2  11   2       28.35       26.23      6.29 o 
   3  11   2        0.14        3.74      4.31 o 
   4  11   2      102.19      128.78     14.07 o 
  -1  12   2       68.01       70.51      6.88 o 
   0  12   2      190.92      187.49     10.78 o 
   1  12   2        8.18        5.36      5.41 o 
   2  12   2        0.29       -4.14      3.95 o 
   3  12   2      133.55      137.94     14.29 o 
   4  12   2        1.96        8.12      5.21 o 
  -1  13   2       59.67       74.28      7.55 o 
   0  13   2        0.76       -2.22      2.62 o 
   1  13   2       33.09       44.20      5.61 o 
   2  13   2       46.17       58.29      9.63 o 
   3  13   2      104.71      124.60     14.23 o 
  -2 -13   3        1.38       -0.34      3.38 o 
  -1 -13   3      100.58      107.93     11.86 o 
   0 -13   3        0.31        6.29      5.07 o 
  -3 -12   3        3.08        0.12      3.47 o 
  -2 -12   3      108.10      118.66     12.69 o 
  -1 -12   3       60.18       59.94      8.70 o 
   0 -12   3        0.76        0.62      1.92 o 
   1 -12   3        0.02        2.92      4.34 o 
  -4 -11   3       23.27       36.27      8.03 o 
  -3 -11   3       43.10       40.88      7.85 o 
  -2 -11   3       21.04       28.79      6.27 o 
  -1 -11   3       73.98       67.53      8.82 o 
   0 -11   3        2.63        5.23      2.52 o 
   1 -11   3      178.83      186.41     16.61 o 
   2 -11   3        0.13       -4.57      2.56 o 
  -4 -10   3        0.11        6.28      4.92 o 
  -3 -10   3      242.37      240.61     17.65 o 
  -2 -10   3       67.87       79.29      9.83 o 
  -1 -10   3        9.18       11.33      3.91 o 
   0 -10   3       82.87       80.22      6.35 o 
   1 -10   3      229.15      211.35      9.98 o 
   2 -10   3       40.47       47.25      5.90 o 
   3 -10   3        4.53        4.36      4.95 o 
  -5  -9   3        2.05        1.27      3.25 o 
  -4  -9   3      340.92      324.92     35.34 o 
  -3  -9   3       16.17       15.48      5.02 o 
  -2  -9   3       12.52       14.33      4.21 o 
  -1  -9   3      798.73      864.81     29.25 o 
   0  -9   3       65.03       72.36      5.77 o 
   1  -9   3       15.82       15.15      2.95 o 
   2  -9   3       36.86       48.60      5.54 o 
   3  -9   3       99.88       85.41      7.30 o 
  -5  -8   3       21.32       17.08      5.77 o 
  -4  -8   3       73.37       60.02      6.19 o 
  -3  -8   3        0.41        1.99      1.24 o 
  -2  -8   3      161.48      146.54     12.63 o 
  -1  -8   3      564.67      646.72     23.57 o 
   0  -8   3      194.22      186.07     13.98 o 
   1  -8   3      289.02      294.55     15.35 o 
   2  -8   3       30.22       34.87      2.95 o 
   3  -8   3       44.10       44.49      5.07 o 
   4  -8   3      132.92      140.56     15.32 o 
  -5  -7   3      145.00      160.22     14.52 o 
  -4  -7   3       97.66      104.47      7.83 o 
  -3  -7   3      471.08      464.52     27.23 o 
  -2  -7   3       21.01       20.46      1.73 o 
  -1  -7   3       11.49        9.49      3.21 o 
   0  -7   3      732.60      699.70     15.20 o 
   1  -7   3      925.61      958.78     15.45 o 
   2  -7   3      157.89      144.23      6.12 o 
   3  -7   3        0.56       -0.87      2.01 o 
   4  -7   3       34.80       37.20      5.13 o 
  -5  -6   3        0.04       -3.50      3.49 o 
  -4  -6   3      328.55      330.20     13.38 o 
  -3  -6   3      107.17      114.16      3.75 o 
  -2  -6   3       18.66       24.85      2.75 o 
  -1  -6   3      245.32      264.93      9.07 o 
   0  -6   3      307.78      296.25      8.60 o 
   1  -6   3        0.93        2.78      1.50 o 
   2  -6   3        0.16        1.52      0.74 o 
   3  -6   3       58.45       56.66      2.79 o 
   4  -6   3        1.82       -0.73      2.15 o 
  -6  -5   3        0.08       -4.37      3.86 o 
  -5  -5   3      119.65      102.97     11.42 o 
  -4  -5   3        1.31        8.04      4.07 o 
  -3  -5   3        1.02        1.24      0.40 o 
  -2  -5   3       17.74       14.29      2.17 o 
  -1  -5   3      699.44      666.63     12.08 o 
   0  -5   3       16.83       24.23      2.77 o 
   1  -5   3      234.66      243.99      6.36 o 
   2  -5   3      298.99      277.91      6.84 o 
   3  -5   3        0.44        0.13      0.70 o 
   4  -5   3       11.81        8.87      3.39 o 
   5  -5   3        0.00        7.26      5.15 o 
  -6  -4   3       10.03        5.47      3.59 o 
  -5  -4   3       11.50       18.42      5.72 o 
  -4  -4   3      100.51      120.60     10.70 o 
  -3  -4   3       63.01       26.81     22.98 o 
  -2  -4   3      100.80       83.30      3.42 o 
  -1  -4   3      736.32      785.83     12.74 o 
   0  -4   3      871.51      860.95     12.17 o 
   1  -4   3      236.31      254.69      5.43 o 
   2  -4   3      184.43      162.84      5.68 o 
   3  -4   3        4.16        3.38      0.71 o 
   4  -4   3       10.45       10.59      2.46 o 
   5  -4   3        3.61        7.44      4.89 o 
  -6  -3   3       81.22      101.94     12.25 o 
  -5  -3   3        8.23        7.76      4.19 o 
  -4  -3   3      389.92      377.29     19.16 o 
  -3  -3   3      893.74      879.06     26.79 o 
  -2  -3   3      347.27      367.00     10.29 o 
  -1  -3   3      252.22      281.50     11.28 o 
   0  -3   3      239.97      256.46      5.39 o 
   1  -3   3      164.79      148.23      4.22 o 
   2  -3   3      777.96      803.90     11.43 o 
   3  -3   3        0.07        0.13      0.54 o 
   4  -3   3      291.19      296.99      7.96 o 
   5  -3   3        4.33        0.47      2.93 o 
  -6  -2   3        5.25        0.15      4.05 o 
  -5  -2   3        8.94        5.72      3.50 o 
  -4  -2   3      116.37      112.72     10.48 o 
  -3  -2   3      441.08      451.74     13.20 o 
  -2  -2   3      508.49      505.67      9.64 o 
  -1  -2   3      604.01      618.21     21.16 o 
   0  -2   3     1435.25     1426.30     19.55 o 
   1  -2   3     5010.52     4987.05     45.49 o 
   2  -2   3        4.42        2.65      0.74 o 
   3  -2   3        4.15        3.77      0.79 o 
   4  -2   3       82.64       70.93      3.67 o 
   5  -2   3       28.08       28.40      6.44 o 
  -6  -1   3       51.31       55.80      9.17 o 
  -5  -1   3        2.41        5.73      3.98 o 
  -4  -1   3      894.20      839.14     10.53 o 
  -3  -1   3       59.43       61.08      2.97 o 
  -2  -1   3      535.22      527.10      7.99 o 
  -1  -1   3     2748.92     2849.71     26.67 o 
   0  -1   3     1611.56     1686.62     17.81 o 
   1  -1   3     5867.32     5782.83     44.08 o 
   2  -1   3       11.94       16.27      0.80 o 
   3  -1   3      359.28      357.21      6.60 o 
   4  -1   3       12.17        9.27      1.23 o 
   5  -1   3       52.22       65.16      8.73 o 
   6  -1   3       93.79       82.82     14.53 o 
  -5   0   3       25.86       30.58      6.68 o 
  -4   0   3        0.82        0.71      2.89 o 
  -3   0   3      399.87      370.25     12.51 o 
  -2   0   3        6.01        8.67      1.37 o 
  -1   0   3      669.56      742.23     10.02 o 
   0   0   3      352.91      336.45      5.76 o 
   1   0   3     7425.46     7045.17    111.06 o 
   2   0   3      285.40      278.79      4.24 o 
   3   0   3        2.03        0.96      0.91 o 
   4   0   3      117.81      108.30      3.69 o 
   5   0   3       15.74       15.80      2.20 o 
   6   0   3       24.15       34.26      6.81 o 
  -5   1   3      167.72      154.76     13.55 o 
  -4   1   3       19.69       16.08      4.33 o 
  -3   1   3      188.36      200.63     17.23 o 
  -2   1   3      672.85      679.89     10.97 o 
  -1   1   3     1567.60     1604.11     14.55 o 
   0   1   3     4351.54     4473.25     40.51 o 
   1   1   3      179.03      161.60      2.64 o 
   2   1   3      172.72      168.49      3.23 o 
   3   1   3      834.81      842.37     10.79 o 
   4   1   3        6.85        7.27      1.15 o 
   5   1   3       16.75       19.08      2.29 o 
   6   1   3       43.76       57.90      8.59 o 
  -5   2   3       48.67       50.28      8.11 o 
  -4   2   3       85.74       77.87      8.68 o 
  -3   2   3       46.06       47.57      3.66 o 
  -2   2   3       43.07       64.05      3.32 o 
  -1   2   3     1275.86     1298.16     16.50 o 
   0   2   3      226.26      266.69      6.98 o 
   1   2   3       29.65       34.06      2.56 o 
   2   2   3        8.88       12.45      1.31 o 
   3   2   3      180.23      175.39      5.60 o 
   4   2   3       91.67       96.40      4.64 o 
   5   2   3       84.51       80.51      6.25 o 
   6   2   3       32.62       36.32      6.52 o 
  -5   3   3       72.00       70.15      9.66 o 
  -4   3   3       86.42       86.05      9.48 o 
  -3   3   3      183.26      202.02      7.65 o 
  -2   3   3       11.26        6.98      2.16 o 
  -1   3   3       12.20       23.67      2.13 o 
   0   3   3      404.30      442.36     10.21 o 
   1   3   3        3.99        2.22      1.28 o 
   2   3   3     1377.22     1388.73     15.76 o 
   3   3   3       96.86      104.26      5.58 o 
   4   3   3      135.54      142.02      4.99 o 
   5   3   3       34.81       34.03      5.05 o 
   6   3   3        8.83       13.32      5.51 o 
  -5   4   3        2.43       -0.69      2.98 o 
  -4   4   3        8.38        5.50      2.41 o 
  -3   4   3      133.39      136.41      6.53 o 
  -2   4   3      497.80      513.03     17.65 o 
  -1   4   3        0.17        0.88      1.09 o 
   0   4   3      289.77      262.92      6.45 o 
   1   4   3     1148.40     1136.03     14.09 o 
   2   4   3       37.75       40.64      1.91 o 
   3   4   3       82.22       78.28      4.86 o 
   4   4   3      103.27      115.10      7.35 o 
   5   4   3        7.17       12.87      2.31 o 
   6   4   3       10.07       12.62      5.71 o 
  -5   5   3       13.67        9.79      3.69 o 
  -4   5   3       78.42       79.87      5.85 o 
  -3   5   3      109.37      121.35     11.07 o 
  -2   5   3       10.12        7.21      1.55 o 
  -1   5   3      998.97     1032.20     27.51 o 
   0   5   3      769.59      782.44     12.98 o 
   1   5   3      361.02      383.27      9.46 o 
   2   5   3      822.67      875.02     19.28 o 
   3   5   3       80.05       75.21      5.10 o 
   4   5   3       42.09       36.68      3.93 o 
   5   5   3       97.76       89.29      5.50 o 
   6   5   3       33.59       51.66      9.06 o 
  -4   6   3       26.92       29.55      3.91 o 
  -3   6   3       26.41       26.13      3.32 o 
  -2   6   3       80.40       80.63      4.32 o 
  -1   6   3      190.29      175.60      7.81 o 
   0   6   3      742.99      753.75     21.47 o 
   1   6   3       23.69       21.44      2.09 o 
   2   6   3      260.38      231.57     16.57 o 
   3   6   3      127.21      113.31      4.65 o 
   4   6   3       60.33       51.71      4.81 o 
   5   6   3       63.18       75.62      5.21 o 
   6   6   3       20.99       38.04      6.10 o 
  -4   7   3        1.47        1.84      2.14 o 
  -3   7   3      118.82      136.24      7.37 o 
  -2   7   3      232.83      235.20      8.92 o 
  -1   7   3        0.45        0.74      1.37 o 
   0   7   3      351.13      351.77     13.50 o 
   1   7   3      592.67      546.14     32.76 o 
   2   7   3        0.06       -0.35      1.18 o 
   3   7   3        7.52        8.42      1.65 o 
   4   7   3      587.45      565.14     16.99 o 
   5   7   3      130.05      119.62      7.99 o 
   6   7   3       14.29        8.36      3.23 o 
  -4   8   3        3.31        3.66      3.98 o 
  -3   8   3       84.06       83.24      6.08 o 
  -2   8   3       44.14       39.67      4.75 o 
  -1   8   3      138.68      138.57      6.31 o 
   0   8   3      531.69      502.98     24.89 o 
   1   8   3      157.06      172.13      5.42 o 
   2   8   3        0.35       -0.30      1.45 o 
   3   8   3        5.27        4.66      3.15 o 
   4   8   3      102.31      107.33      7.59 o 
   5   8   3       11.90       18.38      4.22 o 
  -3   9   3        6.83        9.47      3.20 o 
  -2   9   3       10.83       15.43      3.62 o 
  -1   9   3      206.09      181.16     13.80 o 
   0   9   3      116.03      125.58      8.04 o 
   1   9   3        8.15        3.88      3.08 o 
   2   9   3       46.31       36.82      5.29 o 
   3   9   3        0.44       -0.85      3.02 o 
   4   9   3       84.33       75.98      6.70 o 
   5   9   3       36.76       34.79      7.45 o 
  -3  10   3        1.83       -0.04      4.73 o 
  -2  10   3        5.90        2.98      2.59 o 
  -1  10   3       87.15       89.22      7.12 o 
   0  10   3        0.49        0.86      2.60 o 
   1  10   3      160.69      155.96      8.47 o 
   2  10   3      104.11      110.45     11.44 o 
   3  10   3       99.27       81.47     10.09 o 
   4  10   3       58.27       61.78      9.49 o 
   5  10   3        4.40        3.27      2.82 o 
  -2  11   3      106.81      112.04      8.89 o 
  -1  11   3        0.87       -2.33      2.14 o 
   0  11   3      191.68      177.54     10.12 o 
   1  11   3        9.82       10.87      2.78 o 
   2  11   3        0.91        1.86      3.31 o 
   3  11   3       78.78       89.91     11.10 o 
   4  11   3        7.75        1.37      2.99 o 
  -1  12   3       42.89       48.34      7.82 o 
   0  12   3        0.33       -3.19      2.51 o 
   1  12   3      130.61      121.28     18.97 o 
   2  12   3       71.56       61.28      9.50 o 
   3  12   3      131.93      134.51     14.30 o 
   4  12   3        8.91       11.04      4.97 o 
   0  13   3       12.62        9.16      3.53 o 
   1  13   3        0.11        0.91      2.47 o 
   2  13   3      136.54      169.44     16.18 o 
   3  13   3        7.12        5.79      4.39 o 
  -2 -13   4        1.65        4.11      3.35 o 
  -1 -13   4       35.88       24.54      6.06 o 
   0 -13   4       21.91       30.50      7.54 o 
  -3 -12   4        3.52        2.09      3.83 o 
  -2 -12   4       67.35       56.53      9.14 o 
  -1 -12   4       52.69       47.84      8.21 o 
   0 -12   4       17.66       20.93      3.85 o 
   1 -12   4       23.35       30.01      8.85 o 
  -4 -11   4       33.26       41.46     10.15 o 
  -3 -11   4        4.94        1.82      2.71 o 
  -2 -11   4       23.12       29.57      6.67 o 
  -1 -11   4       42.98       44.22      7.22 o 
   0 -11   4        1.17        0.90      2.51 o 
   1 -11   4       70.20       75.99      7.27 o 
   2 -11   4       41.66       34.53      5.40 o 
  -4 -10   4       55.43       58.10      8.61 o 
  -3 -10   4       67.94       61.21      9.39 o 
  -2 -10   4        1.35        2.06      2.99 o 
  -1 -10   4      186.75      172.92     13.18 o 
   0 -10   4      129.50      132.21      8.16 o 
   1 -10   4        4.39        2.99      1.52 o 
   2 -10   4       40.98       43.52      5.69 o 
   3 -10   4        6.79        7.89      3.03 o 
  -5  -9   4        4.47        2.91      3.50 o 
  -4  -9   4       56.79       65.05      6.59 o 
  -3  -9   4       20.22       20.16      5.41 o 
  -2  -9   4      211.57      199.76     14.56 o 
  -1  -9   4      623.77      619.30     24.33 o 
   0  -9   4      201.14      207.18      9.70 o 
   1  -9   4        0.57        2.01      2.45 o 
   2  -9   4        7.11        4.85      2.70 o 
   3  -9   4       41.94       39.07      5.32 o 
  -5  -8   4      189.78      195.43     16.42 o 
  -4  -8   4        0.00        1.76      2.18 o 
  -3  -8   4        4.06        2.43      1.09 o 
  -2  -8   4      317.08      325.88     17.97 o 
  -1  -8   4      421.01      435.80     19.32 o 
   0  -8   4       17.83       17.93      3.17 o 
   1  -8   4       65.23       65.02      4.46 o 
   2  -8   4      107.33      121.02     15.64 o 
   3  -8   4       10.89       16.23      3.58 o 
   4  -8   4       73.11       71.73     11.08 o 
  -5  -7   4       10.72       11.19      4.63 o 
  -4  -7   4      132.56      116.68     11.22 o 
  -3  -7   4       11.88        9.18      1.68 o 
  -2  -7   4      119.92      119.51     10.41 o 
  -1  -7   4       67.00       69.56      7.22 o 
   0  -7   4      138.25      146.99      6.44 o 
   1  -7   4      158.62      151.35      4.86 o 
   2  -7   4      170.52      166.11      4.59 o 
   3  -7   4       78.67       87.96      6.83 o 
   4  -7   4       59.73       69.25     10.63 o 
  -5  -6   4        8.12        8.15      4.48 o 
  -4  -6   4      215.41      195.54     14.26 o 
  -3  -6   4      247.13      237.93      6.30 o 
  -2  -6   4      110.28      128.46     10.39 o 
  -1  -6   4     1158.31     1175.43     31.41 o 
   0  -6   4        3.58        3.26      2.88 o 
   1  -6   4      316.05      306.62     10.01 o 
   2  -6   4       68.70       64.18      3.76 o 
   3  -6   4       72.64       81.64      6.25 o 
   4  -6   4      134.98      126.35     13.35 o 
  -5  -5   4       46.99       45.54      7.95 o 
  -4  -5   4       31.55       30.47      6.52 o 
  -3  -5   4       39.01       48.59      6.19 o 
  -2  -5   4       18.00       12.13      2.32 o 
  -1  -5   4        2.34        0.51      1.12 o 
   0  -5   4      701.47      715.02     18.09 o 
   1  -5   4      195.54      211.19      5.68 o 
   2  -5   4      188.98      174.22      6.00 o 
   3  -5   4        0.02        1.56      1.24 o 
   4  -5   4       43.06       44.61      4.99 o 
   5  -5   4       13.88       20.16      6.11 o 
  -5  -4   4        2.93        2.72      3.31 o 
  -4  -4   4       18.90       17.91      3.14 o 
  -3  -4   4       47.46       40.30      5.73 o 
  -2  -4   4      217.02      193.88     10.11 o 
  -1  -4   4      472.97      500.25     10.15 o 
   0  -4   4        9.33       14.39      1.54 o 
   1  -4   4      562.73      524.41      8.68 o 
   2  -4   4        0.09        0.18      0.53 o 
   3  -4   4        0.15        0.73      2.33 o 
   4  -4   4        5.19        8.38      2.07 o 
   5  -4   4       26.03       25.30      6.30 o 
  -5  -3   4       87.04      110.52     11.98 o 
  -4  -3   4        0.91        1.91      2.49 o 
  -3  -3   4      240.88      245.52     13.47 o 
  -2  -3   4      381.15      378.27     14.45 o 
  -1  -3   4       50.97       73.41      3.51 o 
   0  -3   4      270.19      275.56     11.12 o 
   1  -3   4      186.24      168.66      3.21 o 
   2  -3   4      446.73      425.73     26.00 o 
   3  -3   4        1.29        1.49      1.13 o 
   4  -3   4      259.34      277.73     17.00 o 
   5  -3   4        4.98        9.08      4.77 o 
  -5  -2   4       18.05       23.56      6.14 o 
  -4  -2   4       34.21       33.79      3.02 o 
  -3  -2   4      135.27      136.15      9.23 o 
  -2  -2   4      130.14      149.10      5.83 o 
  -1  -2   4        0.08        0.78      1.00 o 
   0  -2   4     1415.55     1441.73     20.81 o 
   1  -2   4      201.08      193.22      3.64 o 
   2  -2   4        2.63        1.16      0.92 o 
   3  -2   4      523.30      506.85     17.43 o 
   4  -2   4       29.52       36.92      2.94 o 
   5  -2   4        9.77        4.09      3.28 o 
  -5  -1   4       61.29       68.56      9.59 o 
  -4  -1   4      837.73      799.28     33.32 o 
  -3  -1   4      115.03      116.26      3.98 o 
  -2  -1   4        6.83        6.73      1.85 o 
  -1  -1   4     3169.28     3169.73     30.36 o 
   0  -1   4      139.57      131.77      2.74 o 
   1  -1   4      178.70      204.74      3.05 o 
   2  -1   4     1461.28     1405.01     21.46 o 
   3  -1   4      159.54      153.34      3.55 o 
   4  -1   4       84.79       75.10      4.38 o 
   5  -1   4        6.60       12.29      2.88 o 
  -5   0   4      198.76      198.22     15.80 o 
  -4   0   4        8.22       17.51      4.28 o 
  -3   0   4      322.69      305.08      9.92 o 
  -2   0   4      629.28      607.14      8.80 o 
  -1   0   4      338.14      345.25      6.57 o 
   0   0   4      480.09      448.32      5.79 o 
   1   0   4      961.30      979.79      8.93 o 
   2   0   4       49.06       58.80      1.80 o 
   3   0   4      210.27      206.89      5.73 o 
   4   0   4      424.25      442.19      8.83 o 
   5   0   4        2.84        1.10      1.72 o 
   6   0   4       16.47       18.70      3.53 o 
  -5   1   4        0.59       -0.99      4.06 o 
  -4   1   4        6.97        5.94      2.65 o 
  -3   1   4      173.24      162.16      5.06 o 
  -2   1   4      457.17      454.64     17.60 o 
  -1   1   4     1021.67     1058.64     11.83 o 
   0   1   4     3824.45     3917.64     28.96 o 
   1   1   4      218.86      215.72      3.93 o 
   2   1   4      229.12      238.23      4.90 o 
   3   1   4      150.71      139.03      3.28 o 
   4   1   4      272.74      239.36     10.77 o 
   5   1   4       90.51       86.71      4.39 o 
   6   1   4        1.43        4.95      2.38 o 
  -5   2   4       33.65       49.48      8.54 o 
  -4   2   4      103.02      105.73      7.71 o 
  -3   2   4       79.11       66.21      3.51 o 
  -2   2   4      229.16      231.84      6.68 o 
  -1   2   4     1246.42     1264.15     14.42 o 
   0   2   4     1174.54     1182.34     15.27 o 
   1   2   4       36.86       48.02      2.52 o 
   2   2   4      953.79      904.35     11.37 o 
   3   2   4      178.24      175.66      4.34 o 
   4   2   4      138.46      138.18      4.58 o 
   5   2   4       25.24       32.41      3.32 o 
   6   2   4        3.51        7.35      2.70 o 
  -5   3   4        0.95        1.27      3.42 o 
  -4   3   4       86.03       87.93     10.20 o 
  -3   3   4       39.84       34.25      2.86 o 
  -2   3   4      938.25      888.76     17.69 o 
  -1   3   4       74.12       75.80      5.47 o 
   0   3   4       20.15       28.12      3.05 o 
   1   3   4        6.67        6.24      1.77 o 
   2   3   4      101.05       90.82      4.14 o 
   3   3   4      165.82      169.02      9.47 o 
   4   3   4       64.63       60.84      3.65 o 
   5   3   4      130.29      144.63      7.92 o 
   6   3   4        1.75        4.76      4.06 o 
  -5   4   4       33.13       24.06      6.04 o 
  -4   4   4        0.97        0.36      1.93 o 
  -3   4   4      140.62      133.33      6.66 o 
  -2   4   4        5.52        5.44      1.98 o 
  -1   4   4      291.84      324.93     10.19 o 
   0   4   4       22.27       23.14      2.69 o 
   1   4   4      832.00      849.63     14.72 o 
   2   4   4       90.47       96.90      4.37 o 
   3   4   4       38.00       30.48      4.76 o 
   4   4   4       64.18       50.47      4.66 o 
   5   4   4        7.65        7.36      1.94 o 
   6   4   4        3.74        5.69      4.51 o 
  -4   5   4       20.14       24.93      4.34 o 
  -3   5   4      215.62      210.03      8.64 o 
  -2   5   4       56.61       58.49      4.18 o 
  -1   5   4      148.19      144.43      9.59 o 
   0   5   4     1166.09     1166.78     27.29 o 
   1   5   4      573.99      627.98     14.78 o 
   2   5   4      667.21      605.20     23.33 o 
   3   5   4      145.58      147.70      5.28 o 
   4   5   4      204.55      193.90      9.26 o 
   5   5   4        0.36        0.76      1.84 o 
   6   5   4       20.58       25.75      4.48 o 
  -4   6   4       16.37       23.49      4.54 o 
  -3   6   4       25.84       22.04      2.73 o 
  -2   6   4      143.03      151.91      8.66 o 
  -1   6   4      801.05      804.51     18.53 o 
   0   6   4      141.98      141.11      8.68 o 
   1   6   4      232.00      239.57      9.39 o 
   2   6   4       53.10       59.63      3.00 o 
   3   6   4      223.30      233.43      6.21 o 
   4   6   4        3.91        4.61      1.94 o 
   5   6   4        0.35        1.26      2.32 o 
   6   6   4        0.04        0.93      4.94 o 
  -4   7   4        6.85        4.26      4.62 o 
  -3   7   4       18.46       17.37      3.29 o 
  -2   7   4       13.02       14.64      2.27 o 
  -1   7   4      870.76      862.64     16.43 o 
   0   7   4       89.65       87.62      7.05 o 
   1   7   4       42.93       34.44      3.99 o 
   2   7   4      401.66      396.03     13.02 o 
   3   7   4       20.78       19.27      1.96 o 
   4   7   4      599.18      594.00     17.85 o 
   5   7   4       33.03       29.55      4.45 o 
  -4   8   4        5.27        3.90      7.05 o 
  -3   8   4        7.77        3.99      2.73 o 
  -2   8   4       66.91       64.81      4.30 o 
  -1   8   4      292.78      295.64      9.52 o 
   0   8   4      471.45      468.19     17.29 o 
   1   8   4       12.37        4.35      3.92 o 
   2   8   4       13.67       14.86      2.04 o 
   3   8   4       52.57       51.97      5.34 o 
   4   8   4      135.85      137.58      8.66 o 
   5   8   4       28.36       20.72      3.86 o 
  -3   9   4        0.10        2.99      2.82 o 
  -2   9   4        2.97        0.88      1.71 o 
  -1   9   4        5.32        3.58      1.65 o 
   0   9   4        5.58        3.74      2.36 o 
   1   9   4       67.68       79.88      4.93 o 
   2   9   4      225.06      213.77      8.81 o 
   3   9   4      328.29      327.98     13.56 o 
   4   9   4      113.31      114.80      8.22 o 
   5   9   4        2.13        3.23      2.80 o 
  -3  10   4        0.93        0.72      2.72 o 
  -2  10   4      208.53      206.91     17.55 o 
  -1  10   4      230.06      229.39     16.31 o 
   0  10   4       53.55       46.61      3.80 o 
   1  10   4       42.98       39.64      3.04 o 
   2  10   4       64.18       53.80      8.45 o 
   3  10   4       28.06       37.72      7.20 o 
   4  10   4        1.12       -0.96      3.18 o 
   5  10   4       32.66       34.51      5.18 o 
  -2  11   4       30.83       38.23      7.97 o 
  -1  11   4        7.66       13.43      3.47 o 
   0  11   4        4.52        5.10      2.45 o 
   1  11   4      124.10      150.02     14.96 o 
   2  11   4        5.27        8.26      3.76 o 
   3  11   4        9.04        5.51      3.37 o 
   4  11   4        6.31       -0.44      3.10 o 
  -1  12   4       15.25       17.67      9.55 o 
   0  12   4       60.37       53.37      6.14 o 
   1  12   4      160.20      136.91      8.88 o 
   2  12   4       22.93       15.19      5.16 o 
   3  12   4        0.39        2.56      3.71 o 
   4  12   4       89.56       93.13     12.44 o 
   0  13   4       31.89       28.55      5.49 o 
   1  13   4        7.82        4.53      2.65 o 
   2  13   4       91.32       83.65     11.84 o 
   3  13   4       14.17       16.41      6.12 o 
  -3 -12   5       57.51       61.79     10.17 o 
  -2 -12   5        0.89        4.21      2.76 o 
  -1 -12   5      147.61      139.58     13.00 o 
   0 -12   5        5.41        3.80      4.07 o 
   1 -12   5       19.20       29.23      5.33 o 
  -3 -11   5       32.89       31.50      7.69 o 
  -2 -11   5       32.42       36.75      7.21 o 
  -1 -11   5        2.77        5.22      3.85 o 
   0 -11   5        6.07        6.86      3.30 o 
   1 -11   5        0.96        1.40      3.74 o 
   2 -11   5      101.18      109.92      9.25 o 
  -4 -10   5       17.21       15.81      4.24 o 
  -3 -10   5       15.78       10.20      4.77 o 
  -2 -10   5      215.58      232.80     16.71 o 
  -1 -10   5      128.88      120.51     10.98 o 
   0 -10   5        8.14        8.85      2.74 o 
   1 -10   5       94.88       91.26      7.94 o 
   2 -10   5       20.45       19.21      4.26 o 
  -4  -9   5        1.74       -1.24      3.34 o 
  -3  -9   5       35.49       43.82      5.12 o 
  -2  -9   5        8.08       11.95      4.71 o 
  -1  -9   5      258.92      278.70     16.21 o 
   0  -9   5       36.21       36.34      4.22 o 
   1  -9   5        1.50        2.75      1.51 o 
   2  -9   5        4.98        6.82      2.89 o 
   3  -9   5        5.52        1.49      2.97 o 
  -5  -8   5      104.43      118.70     12.78 o 
  -4  -8   5       17.06       12.60      4.28 o 
  -3  -8   5        6.41        5.83      1.47 o 
  -2  -8   5      254.97      233.25     15.50 o 
  -1  -8   5      201.16      204.27     13.29 o 
   0  -8   5      197.37      207.52      9.26 o 
   1  -8   5      183.83      175.30      5.62 o 
   2  -8   5      123.39      111.85     10.43 o 
   3  -8   5       71.42       67.15      6.60 o 
  -5  -7   5       26.45       37.07      7.45 o 
  -4  -7   5       52.71       39.39      4.24 o 
  -3  -7   5      491.87      455.56     20.05 o 
  -2  -7   5      189.71      178.76     13.00 o 
  -1  -7   5       46.86       41.16      5.86 o 
   0  -7   5      220.26      221.56      6.51 o 
   1  -7   5       75.02       80.84      3.55 o 
   2  -7   5       84.65       88.05      6.89 o 
   3  -7   5        6.88        7.84      2.91 o 
   4  -7   5        0.11        1.26      3.75 o 
  -5  -6   5        3.43       -1.09      3.17 o 
  -4  -6   5        8.78       11.85      2.88 o 
  -3  -6   5      270.69      244.27      6.20 o 
  -2  -6   5       34.91       39.81     10.40 o 
  -1  -6   5        1.01        2.80      2.42 o 
   0  -6   5      545.38      564.44     12.84 o 
   1  -6   5      392.59      392.30      8.04 o 
   2  -6   5      190.24      184.84      8.04 o 
   3  -6   5        0.43        3.08      3.95 o 
   4  -6   5       69.71       71.59     10.38 o 
  -4  -5   5      175.79      185.63     11.25 o 
  -3  -5   5       55.32       52.25      6.67 o 
  -2  -5   5      162.82      148.86      9.15 o 
   0  -5   5       28.89       23.44      3.12 o 
   1  -5   5        4.13        3.45      1.01 o 
   2  -5   5      201.91      197.09     10.35 o 
   3  -5   5       79.52       73.98      4.40 o 
   4  -5   5       25.19        5.20      4.09 o 
   5  -5   5       22.88       16.68      6.15 o 
  -5  -4   5       37.01       34.69      7.31 o 
  -4  -4   5       39.40       37.79      3.32 o 
  -3  -4   5       57.86       52.95      6.58 o 
  -2  -4   5       21.61       25.33      4.07 o 
  -1  -4   5     1152.84     1181.68     16.41 o 
   0  -4   5       14.75       19.27      2.86 o 
   1  -4   5      276.81      263.45      5.32 o 
   2  -4   5      319.32      307.34      9.77 o 
   3  -4   5       32.39       33.03      2.77 o 
   4  -4   5        9.81       14.20      4.55 o 
   5  -4   5       31.90       23.18      6.43 o 
  -5  -3   5       48.88       59.38      9.23 o 
  -4  -3   5       13.22        7.55      1.86 o 
  -3  -3   5       43.25       55.52      4.29 o 
  -2  -3   5      754.94      752.01     14.02 o 
  -1  -3   5      324.79      361.97      7.62 o 
   0  -3   5      507.97      501.37     11.39 o 
   1  -3   5      223.01      224.29      4.04 o 
   2  -3   5       74.93       79.56      7.51 o 
   3  -3   5       11.49       13.16      1.98 o 
   4  -3   5      124.89      127.38     11.43 o 
   5  -3   5       20.93        6.35      3.57 o 
  -5  -2   5        2.00       -1.23      2.93 o 
  -4  -2   5       29.13       36.01      2.85 o 
  -3  -2   5     1029.25     1015.57     16.50 o 
  -2  -2   5       59.52       60.63      2.23 o 
  -1  -2   5      259.97      231.82      5.19 o 
   0  -2   5      950.57      934.88     11.55 o 
   1  -2   5      812.47      800.72     12.67 o 
   2  -2   5       30.58       34.42      3.27 o 
   3  -2   5      170.78      180.47      5.78 o 
   4  -2   5        1.81       -1.09      2.48 o 
   5  -2   5        7.59       11.74      4.14 o 
  -5  -1   5      111.47      118.67     12.73 o 
  -4  -1   5        3.19        5.93      2.60 o 
  -3  -1   5       45.01       42.27      2.88 o 
  -2  -1   5       43.69       33.70      4.43 o 
  -1  -1   5       65.40       79.45      2.50 o 
   0  -1   5       99.32      100.81      2.62 o 
   1  -1   5      535.73      552.95      6.19 o 
   2  -1   5     4378.57     4411.70     32.48 o 
   3  -1   5       80.06       87.34      7.39 o 
   4  -1   5        6.42        5.29      3.02 o 
   5  -1   5       23.32       22.59      3.82 o 
  -5   0   5        0.93       -7.79      4.24 o 
  -4   0   5       45.59       42.49      4.95 o 
  -3   0   5      139.31      131.87      4.40 o 
  -2   0   5     3095.01     2896.16     70.83 o 
  -1   0   5       46.37       42.71      1.98 o 
   0   0   5        4.06        5.43      1.11 o 
   1   0   5        1.74        1.72      0.57 o 
   2   0   5      415.66      416.19      6.68 o 
   3   0   5       14.67       12.50      1.15 o 
   4   0   5       26.04       22.83      1.95 o 
   5   0   5      147.03      147.88     14.36 o 
   6   0   5        1.82       -0.72      3.21 o 
  -5   1   5       33.36       39.44      7.99 o 
  -4   1   5       58.49       51.76      5.48 o 
  -3   1   5      198.00      187.35      9.86 o 
  -2   1   5       49.62       43.31      3.94 o 
  -1   1   5       11.63       10.23      1.27 o 
   0   1   5     3292.09     3433.69     22.61 o 
   1   1   5       12.01        9.15      0.79 o 
   2   1   5      203.37      206.79      4.25 o 
   3   1   5      264.35      267.22      5.58 o 
   4   1   5       27.50       32.35      2.09 o 
   5   1   5       16.99       13.78      2.41 o 
   6   1   5        5.73        4.72      3.23 o 
  -5   2   5        0.06        3.39      3.59 o 
  -4   2   5      165.46      168.24     10.02 o 
  -3   2   5       26.44       27.12      3.70 o 
  -2   2   5       39.65       43.36      2.43 o 
  -1   2   5     2229.91     2414.78     22.75 o 
   0   2   5      103.22       90.28      3.27 o 
   1   2   5      158.86      159.84      3.59 o 
   2   2   5      523.84      524.06      7.76 o 
   3   2   5       68.77       66.22      2.13 o 
   4   2   5       99.72      101.92      3.34 o 
   5   2   5       58.78       60.93      4.51 o 
   6   2   5       10.09       12.73      3.79 o 
  -5   3   5        8.80        2.81      3.67 o 
  -4   3   5      123.78      127.95      8.94 o 
  -3   3   5       95.81       84.08      4.28 o 
  -2   3   5      101.99       97.50      3.81 o 
  -1   3   5      628.41      630.58     11.62 o 
   0   3   5       13.65       21.56      2.02 o 
   1   3   5      211.25      216.97      6.23 o 
   2   3   5      157.15      154.32      6.31 o 
   3   3   5      124.08      123.26      4.11 o 
   4   3   5       19.10       19.10      1.71 o 
   5   3   5        9.80        9.16      1.75 o 
   6   3   5        1.88        0.49      2.76 o 
  -5   4   5       77.54       89.36     11.90 o 
  -4   4   5        0.45       -0.37      1.73 o 
  -3   4   5      204.78      210.72      8.68 o 
  -2   4   5      220.31      208.03      7.80 o 
  -1   4   5       90.23       74.95      5.03 o 
   0   4   5      347.80      357.68     15.22 o 
   1   4   5      297.78      296.60     12.67 o 
   2   4   5      496.17      507.81     18.19 o 
   3   4   5        2.69        2.04      0.59 o 
   4   4   5      298.99      310.36      8.14 o 
   5   4   5        1.63        1.44      1.57 o 
   6   4   5        6.94        7.60      3.30 o 
  -4   5   5      238.87      227.61     17.61 o 
  -3   5   5       49.97       50.63      5.89 o 
  -2   5   5      212.06      224.13      8.41 o 
  -1   5   5        6.42        4.14      2.67 o 
   0   5   5      176.64      176.18      9.11 o 
   1   5   5      104.91       94.25      4.62 o 
   2   5   5       99.60      117.01      9.48 o 
   3   5   5      196.77      201.78      9.07 o 
   4   5   5        2.10        0.17      0.92 o 
   5   5   5        0.20        1.25      1.67 o 
   6   5   5        5.44        4.62      3.03 o 
  -4   6   5       61.59       71.74     10.22 o 
  -3   6   5       97.64       96.97      8.33 o 
  -2   6   5        4.54        4.35      1.74 o 
  -1   6   5      606.06      608.30     11.63 o 
   0   6   5      164.79      138.09      8.61 o 
   1   6   5      308.38      345.55     11.10 o 
   2   6   5        0.82        2.23      1.80 o 
   3   6   5      447.76      456.37     14.55 o 
   4   6   5        2.41        0.39      2.56 o 
   5   6   5        1.70        2.99      1.87 o 
  -4   7   5      132.72      145.01     10.66 o 
  -3   7   5      117.37      132.12      6.61 o 
  -2   7   5      411.68      393.02     13.45 o 
  -1   7   5      714.51      718.28     15.21 o 
   0   7   5      366.60      360.28     18.41 o 
   1   7   5       46.10       44.99      3.14 o 
   2   7   5      158.09      143.86      8.15 o 
   3   7   5       39.66       35.86      4.39 o 
   4   7   5        1.39        3.38      1.98 o 
   5   7   5      147.86      141.47      9.20 o 
  -3   8   5        0.01        3.58      2.96 o 
  -2   8   5       39.16       40.08      3.59 o 
  -1   8   5        0.84        0.89      1.60 o 
   0   8   5       39.76       45.80      4.47 o 
   1   8   5      943.40      974.21     20.26 o 
   2   8   5        0.30       -0.68      1.77 o 
   3   8   5       76.80       78.69      6.55 o 
   4   8   5      163.15      149.18      9.34 o 
   5   8   5       29.70       30.35      4.75 o 
  -3   9   5      244.35      260.39     18.05 o 
  -2   9   5      117.40      125.87      6.43 o 
  -1   9   5       48.71       44.92      4.17 o 
   0   9   5      148.99      150.04      7.53 o 
   1   9   5        7.45        6.77      2.10 o 
   2   9   5      289.09      283.32     18.02 o 
   3   9   5        0.16        2.23      2.33 o 
   4   9   5       11.43       14.13      3.55 o 
   5   9   5        2.95        2.59      2.56 o 
  -2  10   5       12.49        8.73      3.17 o 
  -1  10   5        5.05        4.82      1.91 o 
   0  10   5       10.05       12.87      2.66 o 
   1  10   5       11.19       15.54      2.66 o 
   2  10   5      210.93      235.00     17.28 o 
   3  10   5       75.69       76.38     10.14 o 
   4  10   5       59.83       59.91      6.51 o 
   5  10   5       50.29       50.62      6.25 o 
  -2  11   5        4.79        2.41      4.64 o 
  -1  11   5      184.91      190.22     16.36 o 
   0  11   5        1.95        1.33      1.83 o 
   1  11   5      153.67      144.73      8.54 o 
   2  11   5       54.18       49.48      8.52 o 
   3  11   5        0.05        0.98      3.38 o 
   4  11   5       56.66       59.66      9.77 o 
  -1  12   5        1.51        2.26      2.83 o 
   0  12   5      170.17      187.69     11.07 o 
   1  12   5        0.13       -3.70      2.47 o 
   2  12   5        6.79        7.29      3.09 o 
   3  12   5       49.51       53.89      9.48 o 
   0  13   5       37.68       28.16      4.96 o 
   1  13   5        0.23        2.80      3.32 o 
   2  13   5        1.40       -1.42      3.36 o 
  -2 -12   6        0.07        1.02      2.93 o 
  -1 -12   6       79.93       82.80     10.14 o 
   0 -12   6        7.06        3.07      3.62 o 
  -3 -11   6        5.09       13.80      4.19 o 
  -2 -11   6       67.93       80.98     10.47 o 
  -1 -11   6        0.44        2.19      3.18 o 
   0 -11   6       45.75       39.97      7.88 o 
   1 -11   6       17.06       16.62      4.12 o 
  -4 -10   6        1.31       -3.91      3.22 o 
  -3 -10   6       81.01       78.41      6.86 o 
  -2 -10   6      115.41      120.15     12.18 o 
  -1 -10   6      100.72      108.06     10.68 o 
   0 -10   6        0.11        2.54      2.25 o 
   1 -10   6       26.07       31.37      5.11 o 
   2 -10   6        0.68        3.25      2.56 o 
  -4  -9   6        3.06        0.39      2.40 o 
  -3  -9   6       67.13       66.46      8.06 o 
  -2  -9   6       31.22       26.08      5.92 o 
  -1  -9   6       53.83       41.61      6.74 o 
   0  -9   6     1108.90     1153.01     25.36 o 
   1  -9   6        0.86       -0.70      2.34 o 
   2  -9   6       69.92       75.09      7.22 o 
   3  -9   6       22.37       27.77      4.86 o 
  -4  -8   6      299.10      289.36     18.22 o 
  -3  -8   6       70.03       59.18      7.45 o 
  -2  -8   6       54.45       58.73      5.10 o 
  -1  -8   6        7.88        8.15      2.62 o 
   0  -8   6        8.52       11.13      2.57 o 
   1  -8   6        2.73        5.46      2.82 o 
   2  -8   6        6.56        4.11      3.47 o 
   3  -8   6       50.53       53.80      6.27 o 
  -5  -7   6        0.13        8.62      4.85 o 
  -4  -7   6       23.62       19.32      4.49 o 
  -3  -7   6       19.95       13.29      3.95 o 
  -2  -7   6       15.34       13.47      3.41 o 
  -1  -7   6      125.56      137.51     11.78 o 
   0  -7   6       16.95       12.70      2.40 o 
   1  -7   6      482.64      448.42     12.86 o 
   2  -7   6      300.22      285.81     12.86 o 
   3  -7   6       18.65       22.00      4.80 o 
   4  -7   6       10.08        8.97      4.90 o 
  -4  -6   6      141.09      135.76      8.11 o 
  -3  -6   6      230.63      224.41     13.65 o 
  -2  -6   6      470.33      498.07     17.92 o 
  -1  -6   6       11.77       14.07      5.67 o 
   0  -6   6      314.79      283.46     17.34 o 
   1  -6   6       61.72       64.36      3.54 o 
   2  -6   6       17.20       19.34      3.39 o 
   3  -6   6        3.90        2.38      3.12 o 
   4  -6   6        9.50       29.42      7.12 o 
  -5  -5   6       18.39       21.42      4.07 o 
  -4  -5   6       44.30       49.50      4.83 o 
  -3  -5   6       54.52       59.62      6.42 o 
  -2  -5   6       19.57       24.66      5.11 o 
  -1  -5   6        0.24        0.05      1.28 o 
   0  -5   6        0.38        1.39      0.67 o 
   1  -5   6        0.10       -0.26      0.43 o 
   2  -5   6       14.71       16.01      2.25 o 
   3  -5   6      102.98      101.81      7.28 o 
   4  -5   6        0.33       -0.24      2.96 o 
  -5  -4   6      104.53      101.91      8.27 o 
  -4  -4   6        2.61        4.44      1.98 o 
  -3  -4   6        8.04        8.65      3.04 o 
  -2  -4   6      250.23      239.89      6.70 o 
  -1  -4   6      250.79      231.92      9.12 o 
   0  -4   6      562.88      575.12     17.49 o 
   1  -4   6        5.31        4.84      0.83 o 
   2  -4   6      459.43      489.06     14.67 o 
   3  -4   6       15.09       13.39      2.12 o 
   4  -4   6       12.64       12.16      4.48 o 
   5  -4   6        1.16        4.40      4.01 o 
  -5  -3   6        0.19        1.97      1.87 o 
  -4  -3   6       88.43       99.63      5.34 o 
  -3  -3   6      250.97      247.16      9.58 o 
  -2  -3   6      392.52      392.06     14.50 o 
  -1  -3   6        2.94        2.01      1.25 o 
   0  -3   6      432.50      424.98     10.20 o 
   1  -3   6      104.33      106.95      3.21 o 
   2  -3   6       37.76       41.27      4.11 o 
   3  -3   6       60.58       65.71      3.62 o 
   4  -3   6       19.49       18.14      4.87 o 
   5  -3   6      109.12      114.18     11.99 o 
  -5  -2   6        0.86        0.32      2.04 o 
  -4  -2   6        5.14        3.05      4.54 o 
  -3  -2   6      534.15      553.67     12.15 o 
  -2  -2   6       68.87       71.74      2.55 o 
  -1  -2   6      274.98      274.35     10.14 o 
   0  -2   6      706.74      663.40     13.96 o 
   1  -2   6     1642.93     1638.84     19.40 o 
   2  -2   6      150.51      153.36      6.85 o 
   3  -2   6        9.98        6.45      3.13 o 
   4  -2   6       36.96       32.23      5.69 o 
   5  -2   6        2.15        2.75      4.88 o 
  -5  -1   6        3.38        7.04      2.64 o 
  -4  -1   6      364.85      384.85     14.99 o 
  -3  -1   6      761.84      751.29     14.04 o 
  -2  -1   6        8.15        9.67      1.34 o 
  -1  -1   6      513.63      524.46      8.18 o 
   0  -1   6      295.73      292.58      4.74 o 
   1  -1   6      166.10      152.29      3.63 o 
   2  -1   6     1005.89      997.88     11.06 o 
   3  -1   6      117.97      129.14      9.15 o 
   4  -1   6       50.68       52.91      9.81 o 
   5  -1   6       53.05       66.93      6.34 o 
  -5   0   6       14.52       15.95      3.91 o 
  -4   0   6        0.98        3.65      2.37 o 
  -3   0   6        3.47        2.27      0.79 o 
  -2   0   6       29.41       28.46      3.03 o 
  -1   0   6      474.81      450.06      8.51 o 
   0   0   6        0.08        1.06      0.96 o 
   1   0   6     2267.83     2242.71     26.98 o 
   2   0   6      674.22      691.84      9.52 o 
   3   0   6       24.86       24.51      1.43 o 
   4   0   6       99.24      102.19      5.31 o 
   5   0   6        1.18        2.27      1.61 o 
  -5   1   6        2.95        3.71      2.70 o 
  -4   1   6        9.59        5.57      2.36 o 
  -3   1   6      191.54      189.09      8.24 o 
  -2   1   6       53.59       49.48      3.12 o 
  -1   1   6      566.67      586.52     10.20 o 
   0   1   6      166.43      144.11      3.48 o 
   1   1   6      425.42      447.29      7.32 o 
   2   1   6      218.55      213.66      4.22 o 
   3   1   6      152.90      153.11      4.12 o 
   4   1   6      159.77      173.67      5.44 o 
   5   1   6       25.93       23.68      3.02 o 
  -5   2   6       20.06       24.19      6.99 o 
  -4   2   6      132.95      138.39      9.43 o 
  -3   2   6       65.05       57.47      3.82 o 
  -2   2   6        1.00        0.73      0.75 o 
  -1   2   6       19.91       13.86      1.86 o 
   0   2   6      255.18      195.69     31.57 o 
   1   2   6      578.73      586.12      7.88 o 
   2   2   6        0.95        0.58      1.09 o 
   3   2   6      472.68      447.86      9.59 o 
   4   2   6       95.51      104.47      5.00 o 
   5   2   6      107.82      100.32      7.53 o 
  -5   3   6       10.34       16.10      6.07 o 
  -4   3   6       10.23        6.45      2.90 o 
  -3   3   6      207.47      194.21      8.38 o 
  -2   3   6       14.66       10.95      1.30 o 
  -1   3   6      732.96      687.92     12.48 o 
   0   3   6       47.24       46.28      3.71 o 
   1   3   6       41.43       37.32      3.48 o 
   2   3   6        2.40        1.70      1.85 o 
   3   3   6        0.88        0.61      0.48 o 
   4   3   6       38.80       43.68      3.13 o 
   5   3   6        7.22        7.72      1.91 o 
   6   3   6       11.35       15.06      3.88 o 
  -4   4   6        9.13       11.49      3.26 o 
  -3   4   6       15.05       16.58      2.79 o 
  -2   4   6      102.21      109.24      6.04 o 
  -1   4   6       87.94       95.73      8.55 o 
   0   4   6       23.28       27.22      4.24 o 
   1   4   6       87.24      109.21      4.55 o 
   2   4   6     1164.06     1197.34     31.30 o 
   3   4   6       59.73       50.75      7.05 o 
   4   4   6       30.24       37.88      4.69 o 
   5   4   6       90.68       82.08      5.51 o 
  -4   5   6        7.71       11.26      3.58 o 
  -3   5   6       21.24       23.27      3.39 o 
  -2   5   6       68.74       60.22      4.63 o 
  -1   5   6        2.51        2.01      2.38 o 
   0   5   6      130.92      128.55      6.83 o 
   1   5   6     1159.76     1130.35     21.96 o 
   2   5   6       36.42       34.01      3.90 o 
   3   5   6      272.79      288.12     13.91 o 
   4   5   6       44.57       51.77      7.72 o 
   5   5   6        0.01       -1.32      1.86 o 
  -4   6   6        0.21        0.15      3.63 o 
  -3   6   6       48.11       50.57      4.89 o 
  -2   6   6       23.72       24.49      3.31 o 
  -1   6   6      123.94      118.14      6.26 o 
   0   6   6      247.85      248.41     10.18 o 
   1   6   6      164.82      163.21      7.12 o 
   2   6   6       69.85       75.44      5.81 o 
   3   6   6        3.14        7.38      2.49 o 
   4   6   6       79.93       93.54      7.03 o 
   5   6   6       31.36       35.69      6.35 o 
  -3   7   6       25.48       25.89      4.21 o 
  -2   7   6       52.22       53.05      4.03 o 
  -1   7   6        0.02        0.63      1.23 o 
   0   7   6        1.91        1.96      3.60 o 
   1   7   6        2.13        3.97      1.42 o 
   2   7   6      246.59      231.08     10.65 o 
   3   7   6       85.70       90.51      6.89 o 
   4   7   6        1.26       -0.63      1.93 o 
   5   7   6      306.32      305.64     13.92 o 
  -3   8   6      104.98      118.71      7.62 o 
  -2   8   6        4.99        2.58      1.68 o 
  -1   8   6        3.68        4.24      2.78 o 
   0   8   6       35.25       37.03      6.82 o 
   1   8   6      203.36      211.78      9.54 o 
   2   8   6       36.69       33.32      4.72 o 
   3   8   6        0.60        1.16      2.22 o 
   4   8   6       27.75       39.08      4.95 o 
   5   8   6        0.95        5.57      5.30 o 
  -3   9   6       90.09       95.81      8.98 o 
  -2   9   6       16.52       16.26      4.12 o 
  -1   9   6       55.99       45.81      3.76 o 
   0   9   6      293.25      281.14     14.10 o 
   1   9   6        7.74        9.71      4.14 o 
   2   9   6       27.97       24.26      4.06 o 
   3   9   6       13.64       16.35      3.61 o 
   4   9   6       27.72       22.60      4.35 o 
   5   9   6       40.74       39.78      5.58 o 
  -2  10   6        6.69        3.58      2.24 o 
  -1  10   6      176.14      171.08      9.08 o 
   0  10   6      113.65      110.98      6.03 o 
   1  10   6       14.11       14.12      4.76 o 
   2  10   6       30.83       24.85      6.52 o 
   3  10   6        3.35       12.01      3.88 o 
   4  10   6        7.58        1.37      8.76 o 
  -1  11   6        8.01        5.07      2.56 o 
   0  11   6        1.65        1.34      1.74 o 
   1  11   6        0.10        0.90      2.09 o 
   2  11   6      249.07      259.79     19.34 o 
   3  11   6       38.51       35.91      7.70 o 
   4  11   6       16.79       12.17      4.98 o 
   0  12   6       99.59      108.25      8.53 o 
   1  12   6        5.43        8.69      5.26 o 
   2  12   6       65.41       61.59     10.35 o 
   3  12   6       55.32       55.07      9.96 o 
   1  13   6       15.61       17.05      5.94 o 
   2  13   6       26.65       19.05      6.18 o 
  -2 -11   7       34.05       31.28      7.07 o 
  -1 -11   7        6.12        3.98      7.35 o 
   0 -11   7       22.11       17.39      6.07 o 
   1 -11   7        0.20       -0.54      2.42 o 
  -2 -10   7       77.30       85.05     11.22 o 
  -1 -10   7       10.54        9.22      4.85 o 
   0 -10   7        6.96        6.93      4.73 o 
   1 -10   7       28.86       32.37      5.18 o 
   2 -10   7        0.11       -4.05      3.04 o 
  -4  -9   7       54.15       61.15      6.32 o 
  -3  -9   7       54.95       62.23      7.19 o 
  -2  -9   7        7.10        4.19      5.33 o 
  -1  -9   7      136.35      136.24     13.54 o 
   0  -9   7      372.18      389.03     22.57 o 
   1  -9   7        0.03       -2.19      2.79 o 
   2  -9   7       10.21        6.25      5.88 o 
  -4  -8   7      106.93      111.17      8.19 o 
  -3  -8   7      131.22      141.79     12.82 o 
  -2  -8   7       10.36       12.15      2.72 o 
  -1  -8   7      374.69      378.88     11.65 o 
   0  -8   7       24.00       33.98      6.77 o 
   1  -8   7        2.25        5.78      2.61 o 
   2  -8   7        0.33       -2.56      2.84 o 
   3  -8   7       11.35        9.35      3.43 o 
  -4  -7   7       62.99       65.47      7.14 o 
  -3  -7   7        5.01        6.71      6.20 o 
  -2  -7   7      287.99      293.13     11.07 o 
  -1  -7   7      108.56      105.40      7.40 o 
   0  -7   7       43.81       45.77      7.44 o 
   1  -7   7        9.15       11.07      2.99 o 
   2  -7   7       96.01      120.96      8.64 o 
   3  -7   7       16.92       14.70      3.53 o 
  -4  -6   7        0.64        2.44      2.03 o 
  -3  -6   7       25.63       16.80      3.76 o 
  -2  -6   7       24.40       28.29      3.44 o 
  -1  -6   7        9.16       11.27      2.05 o 
   0  -6   7      102.56       94.50      3.19 o 
   1  -6   7      396.62      400.78      9.78 o 
   2  -6   7       37.66       36.93      4.71 o 
   3  -6   7       71.99       81.40      7.08 o 
   4  -6   7        4.96       -2.66      3.98 o 
  -5  -5   7       18.86       18.49      3.98 o 
  -4  -5   7       13.13       14.43      2.74 o 
  -3  -5   7      364.56      368.63     18.36 o 
  -2  -5   7        5.66        4.42      1.11 o 
  -1  -5   7      464.15      440.35     11.02 o 
   0  -5   7       38.93       33.77      3.55 o 
   1  -5   7        0.58       -0.16      0.72 o 
   2  -5   7        5.26        9.46      4.41 o 
   3  -5   7        9.40       18.43      4.20 o 
   4  -5   7       15.04       17.45      5.44 o 
  -5  -4   7       53.66       60.58     11.70 o 
  -4  -4   7      184.20      187.63      7.87 o 
  -3  -4   7        0.12        1.03      1.86 o 
  -2  -4   7       89.54       85.05      4.59 o 
  -1  -4   7      262.51      274.23     15.11 o 
   0  -4   7      344.55      348.50      9.80 o 
   1  -4   7       18.11       20.14      2.04 o 
   2  -4   7       30.27       32.00      4.23 o 
   3  -4   7       49.64       56.58      7.81 o 
   4  -4   7        1.90       -0.97      2.81 o 
  -5  -3   7        0.65        0.27      2.53 o 
  -4  -3   7       16.36        9.51      5.77 o 
  -3  -3   7        2.32        1.70      1.72 o 
  -2  -3   7        0.08        1.24      0.85 o 
  -1  -3   7      325.29      322.48     10.09 o 
   0  -3   7        4.24        3.89      1.59 o 
   1  -3   7      648.85      660.75     11.38 o 
   2  -3   7        3.15        3.23      1.92 o 
   3  -3   7        2.47        5.27      2.33 o 
   4  -3   7        6.16        7.85      3.43 o 
   5  -3   7       80.01       71.45      9.85 o 
  -5  -2   7       58.08       68.41     14.87 o 
  -4  -2   7       15.16       13.57      3.60 o 
  -3  -2   7      594.51      593.53     15.77 o 
  -2  -2   7      746.53      755.26     12.58 o 
  -1  -2   7       17.11       13.17      2.13 o 
   0  -2   7      299.22      298.88     12.49 o 
   1  -2   7       69.00       66.40      3.64 o 
   2  -2   7       43.40       37.51      5.24 o 
   3  -2   7      281.08      295.87     15.37 o 
   4  -2   7       59.94       75.91      8.64 o 
   5  -2   7       11.57       11.57      3.03 o 
  -5  -1   7       25.38       31.90      7.51 o 
  -4  -1   7      129.32      128.10      8.94 o 
  -3  -1   7      181.66      173.88      6.65 o 
  -2  -1   7      778.27      787.52     13.46 o 
  -1  -1   7      663.78      673.74     11.43 o 
   0  -1   7      142.28      119.60      3.34 o 
   1  -1   7       28.98       28.11      1.71 o 
   2  -1   7        9.57       11.51      1.08 o 
   3  -1   7      543.46      527.85     15.09 o 
   4  -1   7      119.63      110.86     19.46 o 
   5  -1   7        1.95        1.33      2.79 o 
  -5   0   7       98.09       90.42      8.41 o 
  -4   0   7       41.18       41.01      5.29 o 
  -3   0   7      133.44      128.15      8.22 o 
  -2   0   7       74.25       70.78      3.08 o 
  -1   0   7     2529.41     2547.85     46.38 o 
   0   0   7       12.29       10.74      1.60 o 
   1   0   7       99.88       91.70      2.88 o 
   2   0   7       10.58       10.22      0.90 o 
   3   0   7      379.34      378.71      8.09 o 
   4   0   7        0.41        0.85      1.26 o 
   5   0   7        6.90       -1.15      3.42 o 
  -5   1   7      163.84      206.13     12.79 o 
  -4   1   7       17.85       20.14      4.14 o 
  -3   1   7       18.63       13.79      3.38 o 
  -2   1   7      114.19      100.92      4.34 o 
  -1   1   7      724.54      724.00     11.05 o 
   0   1   7     1676.67     1766.25     22.49 o 
   1   1   7      112.40      110.43      3.91 o 
   2   1   7      155.99      149.83      4.36 o 
   3   1   7      135.88      147.79      4.05 o 
   4   1   7       92.54      100.70      4.11 o 
   5   1   7        0.63        0.39      1.78 o 
  -4   2   7       51.65       55.30      8.43 o 
  -3   2   7      241.83      227.99     11.44 o 
  -2   2   7      159.98      160.57      5.66 o 
  -1   2   7      139.28      136.91      4.32 o 
   0   2   7      713.75      729.62     21.69 o 
   1   2   7      117.48      101.64      3.26 o 
   2   2   7        7.02        7.24      1.69 o 
   3   2   7       78.62       83.38      3.40 o 
   4   2   7      152.35      161.76      6.15 o 
   5   2   7        4.94        5.33      2.97 o 
  -4   3   7        0.48        3.62      3.24 o 
  -3   3   7       88.34       89.80     14.22 o 
  -2   3   7        6.70        5.64      1.44 o 
  -1   3   7       20.46       20.74      2.31 o 
   0   3   7     1020.72     1028.29     27.83 o 
   1   3   7       85.64       95.94      4.95 o 
   2   3   7      224.00      216.57      6.48 o 
   3   3   7       14.14        9.22      2.24 o 
   4   3   7       15.40       19.88      5.24 o 
   5   3   7        0.01       -2.88      2.35 o 
  -4   4   7      126.86      121.82      9.62 o 
  -3   4   7       16.28       10.65      2.53 o 
  -2   4   7      941.64      917.28     15.19 o 
  -1   4   7      332.63      342.07      9.79 o 
   0   4   7        6.32        5.06      1.53 o 
   1   4   7      559.58      548.50     18.01 o 
   2   4   7      102.75       98.80      9.53 o 
   3   4   7       62.77       59.76      5.13 o 
   4   4   7       46.24       44.39      4.78 o 
   5   4   7       63.11       77.36      5.41 o 
  -4   5   7        6.27        3.17      2.72 o 
  -3   5   7      132.39      147.10      8.03 o 
  -2   5   7       14.06       12.26      1.86 o 
  -1   5   7       83.11       82.37      6.35 o 
   0   5   7       56.92       52.95      3.87 o 
   1   5   7       33.75       31.41      2.24 o 
   2   5   7       29.10       36.13      4.15 o 
   3   5   7      143.54      141.93      8.26 o 
   4   5   7       73.45       72.03      6.23 o 
   5   5   7        0.00       -0.13      1.62 o 
  -4   6   7        0.87        0.73      5.64 o 
  -3   6   7        5.86        2.51      4.56 o 
  -2   6   7       13.76       11.53      2.68 o 
  -1   6   7       83.72       94.17      7.01 o 
   0   6   7     2556.84     2531.70     33.63 o 
   1   6   7        3.95        4.58      1.22 o 
   2   6   7      189.49      179.30     11.13 o 
   3   6   7      125.24      128.98      8.11 o 
   4   6   7      103.93      102.96      7.52 o 
   5   6   7       35.73       31.22      4.92 o 
  -3   7   7       58.56       61.76      5.62 o 
  -2   7   7       67.83       69.41      4.76 o 
  -1   7   7      129.08      124.19      5.64 o 
   0   7   7      250.87      235.20     15.96 o 
   1   7   7      322.08      346.30     10.09 o 
   2   7   7      183.74      181.98      9.82 o 
   3   7   7        9.57       13.00      4.67 o 
   4   7   7        0.07        2.52      2.08 o 
   5   7   7      114.29      118.30      8.96 o 
  -3   8   7        8.34       11.03      2.83 o 
  -2   8   7       53.00       58.21      5.15 o 
  -1   8   7        7.61        8.86      1.87 o 
   0   8   7      262.21      258.73     17.57 o 
   1   8   7      179.82      170.74      6.59 o 
   2   8   7      391.93      417.05     15.63 o 
   3   8   7       18.28       16.30      6.60 o 
   4   8   7      133.93      120.05      8.83 o 
   5   8   7        3.45        7.12      2.85 o 
  -2   9   7      116.61      115.54      7.39 o 
  -1   9   7        3.00        2.10      1.70 o 
   0   9   7      100.81      107.67      5.87 o 
   1   9   7       17.45        7.18      8.47 o 
   2   9   7       12.98       13.43      3.94 o 
   3   9   7      248.47      242.09     12.57 o 
   4   9   7        7.17        6.39      3.16 o 
  -2  10   7        6.67        4.82      2.45 o 
  -1  10   7      131.97      129.96      7.37 o 
   0  10   7       27.56       18.60      3.11 o 
   1  10   7       23.25       29.02      7.10 o 
   2  10   7        7.23       17.30      5.94 o 
   3  10   7       28.80       33.13      5.07 o 
   4  10   7        7.54       10.91      6.14 o 
  -1  11   7       13.19       11.12      2.67 o 
   0  11   7       80.72       83.40      5.61 o 
   1  11   7       16.45       14.51      6.09 o 
   2  11   7       99.05      119.17     13.49 o 
   3  11   7       12.26       19.73      6.24 o 
   0  12   7        7.93       10.00      5.09 o 
   1  12   7      195.17      215.00     18.93 o 
   2  12   7        0.35        4.40      3.94 o 
   3  12   7       29.95       30.95      8.08 o 
  -1 -11   8      115.94      139.94     15.27 o 
   0 -11   8       26.72       26.51      6.94 o 
  -3 -10   8        1.01        4.05      3.83 o 
  -2 -10   8        9.88       11.41      5.08 o 
  -1 -10   8       67.97       79.05     11.02 o 
   0 -10   8       47.56       41.82      8.66 o 
   1 -10   8       35.61       22.07      6.09 o 
  -3  -9   8       59.53       89.12     11.38 o 
  -2  -9   8        0.06       -3.55      4.48 o 
  -1  -9   8       38.15       36.90      7.70 o 
   0  -9   8       93.99       85.33     11.11 o 
   1  -9   8      340.83      327.22     21.55 o 
   2  -9   8        2.71        3.84      3.58 o 
  -4  -8   8        0.26        0.04      2.15 o 
  -3  -8   8      135.19      135.28      8.57 o 
  -2  -8   8       19.26       16.47      5.19 o 
  -1  -8   8      136.16      114.63     12.21 o 
   0  -8   8      149.41      144.30     13.74 o 
   1  -8   8       16.30        9.02      4.06 o 
   2  -8   8       23.59       23.44      4.54 o 
   3  -8   8       15.59       10.57      3.21 o 
  -4  -7   8        0.35        1.23      2.72 o 
  -3  -7   8       52.97       47.23      5.13 o 
  -2  -7   8      332.64      336.42     16.67 o 
  -1  -7   8       81.16       93.89     10.66 o 
   0  -7   8      347.50      334.36     20.12 o 
   1  -7   8        1.18        5.27      3.89 o 
   2  -7   8      176.98      184.10     11.05 o 
   3  -7   8       25.80       27.74      8.77 o 
  -4  -6   8        0.51       -2.80      3.03 o 
  -3  -6   8       48.25       54.04      7.78 o 
  -2  -6   8       64.11       38.43     35.69 o 
  -1  -6   8       13.11       13.60      5.06 o 
   0  -6   8       70.87       87.93      9.96 o 
   1  -6   8       42.63       53.85      3.98 o 
   2  -6   8        1.24        1.00      2.22 o 
   3  -6   8      120.29      115.00      9.82 o 
   4  -6   8        7.67        3.92      3.92 o 
  -4  -5   8        0.00        3.43      1.99 o 
  -3  -5   8       68.23       76.87      6.47 o 
  -2  -5   8        5.02        7.01      1.79 o 
  -1  -5   8        1.19        1.01      2.83 o 
   0  -5   8      205.28      188.66     11.64 o 
   1  -5   8        3.42        4.02      1.00 o 
   2  -5   8        6.54        5.50      2.59 o 
   3  -5   8       10.74        7.21      2.80 o 
   4  -5   8       22.08       24.20      5.92 o 
  -4  -4   8       74.22       86.78      7.53 o 
  -3  -4   8       35.71       30.80      4.32 o 
  -2  -4   8       81.04       73.20      4.02 o 
  -1  -4   8       83.49       86.10      6.16 o 
   0  -4   8      357.86      378.69     12.07 o 
   1  -4   8       94.85      100.80      4.19 o 
   2  -4   8       82.48       87.71      6.75 o 
   3  -4   8       39.66       50.94      7.31 o 
   4  -4   8        2.91        4.23      3.63 o 
  -4  -3   8        0.07        0.86      2.03 o 
  -3  -3   8       12.79        9.67      2.57 o 
  -2  -3   8        5.61        5.45      1.37 o 
  -1  -3   8      239.11      251.50     10.18 o 
   0  -3   8      411.76      442.89     14.75 o 
   1  -3   8      223.82      226.32      5.94 o 
   2  -3   8      459.13      452.84     14.65 o 
   3  -3   8       73.00       75.03      8.62 o 
   4  -3   8        1.50        9.37      4.56 o 
  -5  -2   8        4.50        4.11      2.69 o 
  -4  -2   8      117.07      127.13      9.21 o 
  -3  -2   8      169.60      172.23      8.62 o 
  -2  -2   8      972.71      976.45     15.87 o 
  -1  -2   8       35.76       35.89      3.53 o 
   0  -2   8        0.17        2.54      2.93 o 
   1  -2   8        1.27        1.17      0.86 o 
   2  -2   8      552.69      521.73     12.09 o 
   3  -2   8        2.16        2.21      1.83 o 
   4  -2   8       18.93       30.08      8.04 o 
   5  -2   8        6.88       10.78      5.12 o 
  -4  -1   8       84.34       83.11     10.95 o 
  -3  -1   8       87.76       73.74      9.36 o 
  -2  -1   8      100.39       91.91      4.31 o 
  -1  -1   8      179.61      162.96      4.96 o 
   0  -1   8       58.14       56.58      3.08 o 
   1  -1   8       78.87       76.33      3.03 o 
   2  -1   8       47.50       44.98      2.08 o 
   3  -1   8     1320.51     1312.32     26.34 o 
   4  -1   8       53.47       52.45      6.31 o 
   5  -1   8        8.16        6.49      3.85 o 
  -4   0   8       12.98       21.53      4.35 o 
  -3   0   8      269.21      270.74     18.01 o 
  -2   0   8       59.76       56.14      4.46 o 
  -1   0   8       18.12       13.35      2.10 o 
   0   0   8      730.94      394.77    314.12 o 
   1   0   8      281.83      285.16      6.00 o 
   2   0   8       36.37       39.11      1.83 o 
   3   0   8       29.11       29.74      2.29 o 
   4   0   8        5.92       10.69      3.01 o 
   5   0   8        0.58       -9.59      4.79 o 
  -4   1   8       21.01       11.73      6.43 o 
  -3   1   8        5.88        6.22      2.56 o 
  -2   1   8      571.18      559.45     22.74 o 
  -1   1   8       17.27       21.84      2.40 o 
   1   1   8      257.48      235.86      5.73 o 
   2   1   8        2.90        2.73      0.84 o 
   3   1   8       27.18       29.65      2.41 o 
   4   1   8       18.10       20.41      3.52 o 
   5   1   8      131.31      137.33      9.01 o 
  -4   2   8        8.88        7.75      2.70 o 
  -3   2   8      130.53      127.80      9.28 o 
  -2   2   8       94.01       76.88      4.20 o 
  -1   2   8       48.22       68.19      7.76 o 
   0   2   8        8.82        8.79      2.88 o 
   1   2   8       24.52       19.19      1.95 o 
   2   2   8       26.22       24.61      1.89 o 
   3   2   8        9.06        6.89      2.49 o 
   4   2   8       50.17       47.19      4.88 o 
   5   2   8        3.50        3.09      3.17 o 
  -4   3   8       88.34       86.37      8.10 o 
  -3   3   8       12.38        9.41      3.36 o 
  -2   3   8        8.21        6.98      1.88 o 
  -1   3   8        0.01        0.04      1.44 o 
   0   3   8      542.82      525.47     14.89 o 
   1   3   8       73.39       78.58      3.47 o 
   2   3   8       59.64       53.18      2.98 o 
   3   3   8       91.13       83.28      6.38 o 
   4   3   8        3.34        5.60      1.66 o 
   5   3   8        0.01        1.24      2.13 o 
  -4   4   8       56.69       47.22      6.24 o 
  -3   4   8       20.31       15.57      3.16 o 
  -2   4   8       37.46       39.93      3.41 o 
  -1   4   8       98.57       93.29      5.35 o 
   0   4   8        9.55        8.89      1.84 o 
   1   4   8       76.53       69.01      4.09 o 
   2   4   8      117.08      128.07      5.24 o 
   3   4   8      400.16      417.56     11.90 o 
   4   4   8        2.90        2.40      1.98 o 
   5   4   8       34.17       39.36      5.18 o 
  -4   5   8        7.39        7.01      3.25 o 
  -3   5   8      233.17      232.90     12.84 o 
  -2   5   8      188.96      193.87      8.72 o 
  -1   5   8       11.83       10.69      3.92 o 
   0   5   8       53.96       60.56      4.31 o 
   1   5   8       28.04       30.72      2.26 o 
   2   5   8       33.48       33.96      4.13 o 
   3   5   8       23.59       23.94      4.87 o 
   4   5   8       91.98       93.53      7.14 o 
   5   5   8       16.99       26.72      5.12 o 
  -3   6   8       13.45       18.04      4.11 o 
  -2   6   8       54.31       57.22      7.18 o 
  -1   6   8      256.22      238.31     13.85 o 
   0   6   8       50.50       54.92      4.40 o 
   1   6   8        6.86        8.90      1.72 o 
   2   6   8        4.65        6.30      2.60 o 
   3   6   8       21.61       19.72      3.49 o 
   4   6   8       20.13       28.66      4.37 o 
   5   6   8       57.05       52.06      6.86 o 
  -3   7   8       44.18       41.78      4.95 o 
  -2   7   8       24.96       33.11      4.64 o 
  -1   7   8      338.19      362.29     11.60 o 
   0   7   8       10.17       11.12      2.53 o 
   1   7   8      108.33      124.25      5.22 o 
   2   7   8       66.28       65.65     10.19 o 
   3   7   8       77.35       76.71      9.46 o 
   4   7   8       25.87       19.77      3.85 o 
   5   7   8        6.79        6.57      2.94 o 
  -2   8   8      228.92      231.35     10.34 o 
  -1   8   8       10.48        6.01      2.61 o 
   0   8   8        4.49        5.77      1.83 o 
   1   8   8      175.87      175.26      7.51 o 
   2   8   8       91.42       85.81      7.30 o 
   3   8   8        0.04        2.25      2.93 o 
   4   8   8        0.07       -1.24      2.48 o 
  -2   9   8       13.41       12.52      3.09 o 
  -1   9   8        4.30        2.02      1.80 o 
   0   9   8        5.97        8.52      2.09 o 
   1   9   8      194.78      208.07     16.75 o 
   2   9   8        0.01        4.10      2.91 o 
   3   9   8       51.99       64.81      6.99 o 
   4   9   8        3.35        2.00      2.63 o 
  -1  10   8       11.35       13.20      2.67 o 
   0  10   8       67.40       77.52      6.16 o 
   1  10   8       33.20       34.71      7.41 o 
   2  10   8       60.82       48.65      9.47 o 
   3  10   8        0.00        2.75      2.73 o 
   4  10   8       28.31       36.99      5.60 o 
   0  11   8       11.55       13.22      5.56 o 
   1  11   8       36.30       44.13      8.50 o 
   2  11   8        0.20        7.78      5.04 o 
   3  11   8      113.08      130.72     10.42 o 
   1  12   8      106.56      109.11     14.08 o 
   2  12   8        3.70       -0.43      3.56 o 
  -2 -10   9      172.79      169.72     16.55 o 
  -1 -10   9       35.72       27.00      6.79 o 
   0 -10   9       59.34       72.36     11.19 o 
  -3  -9   9       72.49       67.72     10.71 o 
  -2  -9   9       14.35        7.16      3.60 o 
  -1  -9   9        1.01        4.37      3.74 o 
   0  -9   9       93.19       70.50     10.61 o 
   1  -9   9       96.43      100.69     12.44 o 
  -3  -8   9       32.86       32.41      7.13 o 
  -2  -8   9      158.23      182.03     16.03 o 
  -1  -8   9       61.35       82.99     10.82 o 
   0  -8   9      167.88      180.29     15.86 o 
   1  -8   9        5.73        2.71      3.86 o 
   2  -8   9       58.91       79.53     14.28 o 
  -3  -7   9        5.28       13.59      4.23 o 
  -2  -7   9       83.33       86.51     10.75 o 
  -1  -7   9       86.12       98.09     11.60 o 
   0  -7   9        8.58       10.92      4.96 o 
   1  -7   9      110.09      121.25     12.88 o 
   2  -7   9        9.93        7.46      5.60 o 
   3  -7   9       44.35       55.85      9.44 o 
  -4  -6   9        1.70        0.98      1.88 o 
  -3  -6   9       79.28       85.07      7.47 o 
  -2  -6   9        0.32       -1.28      2.37 o 
  -1  -6   9        6.18        4.10      2.46 o 
   0  -6   9        4.26        9.49      5.03 o 
   1  -6   9      124.70      130.12     12.93 o 
   2  -6   9       66.99       65.64      6.75 o 
   3  -6   9        6.28        7.66      3.11 o 
  -4  -5   9        0.37       -0.22      2.38 o 
  -3  -5   9        1.59        2.02      2.29 o 
  -2  -5   9      538.84      537.96     16.82 o 
  -1  -5   9        4.97        9.79      3.92 o 
   0  -5   9       63.07       80.02      9.88 o 
   1  -5   9      144.21      142.63      6.51 o 
   2  -5   9       33.70       27.25      4.29 o 
   3  -5   9       24.22       15.90      5.40 o 
   4  -5   9       17.14       10.51      5.19 o 
  -4  -4   9      136.60      143.20     18.92 o 
  -3  -4   9       62.93       67.05      6.14 o 
  -2  -4   9       82.00       80.16      4.57 o 
  -1  -4   9      198.92      188.79      9.54 o 
   0  -4   9      161.25      163.42     13.52 o 
   1  -4   9        0.20       -1.32      0.89 o 
   2  -4   9       24.92       15.59      3.29 o 
   3  -4   9       59.50       60.83      8.50 o 
   4  -4   9        1.39        2.92      3.02 o 
  -4  -3   9       15.74       15.26      3.68 o 
  -3  -3   9       13.27       10.80      2.87 o 
  -2  -3   9       29.35       24.76      5.61 o 
  -1  -3   9      104.21       86.60      5.11 o 
   0  -3   9      202.72      210.97     13.84 o 
   1  -3   9        2.66        2.80      0.91 o 
   3  -3   9       84.25       63.12      6.01 o 
   4  -3   9        1.67        5.70      2.76 o 
  -4  -2   9       24.70       28.03      4.73 o 
  -3  -2   9        1.51        1.72      1.87 o 
  -2  -2   9      804.30      817.38     15.03 o 
  -1  -2   9        0.02        0.09      1.42 o 
   0  -2   9      316.58      298.29     23.89 o 
   1  -2   9      656.19      650.32     11.66 o 
   2  -2   9       91.15       82.64      4.10 o 
   3  -2   9        5.64        8.21      2.78 o 
   4  -2   9       96.45       89.18      7.29 o 
  -4  -1   9        5.83        7.56      2.76 o 
  -3  -1   9      313.87      342.64     20.93 o 
  -2  -1   9       25.77       27.72      5.72 o 
  -1  -1   9      178.92      186.06      6.45 o 
   0  -1   9      273.87      272.73      7.47 o 
   1  -1   9      294.45      288.84      7.30 o 
   2  -1   9        3.39        2.30      2.83 o 
   3  -1   9       35.53       33.82      4.09 o 
   4  -1   9       17.92       25.98      6.39 o 
   5  -1   9        1.07        1.28      3.25 o 
  -4   0   9      174.15      195.09     15.59 o 
  -3   0   9        1.49       -0.18      3.71 o 
  -2   0   9      169.08       56.05    100.69 o 
  -1   0   9        3.41        2.60      1.42 o 
   0   0   9      143.28      161.67     11.31 o 
   1   0   9        0.00        1.29      0.83 o 
   2   0   9      769.10      759.51     11.34 o 
   3   0   9        2.89        5.95      1.20 o 
   4   0   9      103.11       79.48     10.79 o 
   5   0   9       27.28       29.94      6.83 o 
  -4   1   9        3.61        1.96      5.40 o 
  -3   1   9       32.56       40.96      6.21 o 
  -2   1   9      154.75      150.81     12.82 o 
  -1   1   9      174.29      163.02      8.44 o 
   0   1   9       22.88       25.01      3.37 o 
   1   1   9      630.80      611.04     14.01 o 
   2   1   9       90.13       80.38      5.81 o 
   3   1   9      169.28      161.40      7.59 o 
   4   1   9      109.24      122.10      7.66 o 
   5   1   9       10.78       19.02      6.10 o 
  -4   2   9       40.43       34.21      5.82 o 
  -3   2   9       62.39       69.63      6.97 o 
  -2   2   9      314.27      309.40     18.79 o 
  -1   2   9       69.07       69.05      5.45 o 
   0   2   9       95.94       96.48      7.83 o 
   1   2   9        3.30        3.30      1.31 o 
   2   2   9        3.40        3.26      0.99 o 
   3   2   9       74.30       74.62      9.48 o 
   4   2   9        4.94       12.02      5.57 o 
   5   2   9        0.73        0.57      1.83 o 
  -4   3   9       83.96       94.74      8.83 o 
  -3   3   9        0.48        0.07      2.34 o 
  -2   3   9       34.91       23.12      6.17 o 
  -1   3   9       26.56       33.48      3.35 o 
   0   3   9       63.21       53.00      3.88 o 
   1   3   9      320.16      315.94      6.94 o 
   2   3   9        0.42        0.42      2.93 o 
   3   3   9      383.69      421.38     17.24 o 
   4   3   9        2.13        0.78      2.47 o 
   5   3   9        1.92        0.36      2.09 o 
  -3   4   9       54.77       52.97      6.41 o 
  -2   4   9        5.95        4.00      2.37 o 
  -1   4   9      714.75      676.16     15.48 o 
   0   4   9      112.90      105.93      5.58 o 
   1   4   9       36.61       39.01      3.24 o 
   2   4   9      189.82      189.86      6.60 o 
   3   4   9        6.65        4.04      1.96 o 
   4   4   9       27.40       22.57      3.76 o 
   5   4   9        9.56        7.53      3.22 o 
  -3   5   9       18.57        7.82      3.12 o 
  -2   5   9        6.31       12.10      3.47 o 
  -1   5   9       16.51       19.72      2.90 o 
   0   5   9        4.64        8.15      2.03 o 
   1   5   9      171.51      198.14      7.60 o 
   2   5   9      281.55      269.45     11.00 o 
   3   5   9        7.81        5.04      2.36 o 
   4   5   9       96.72       93.78      7.38 o 
   5   5   9       56.15       52.57      6.19 o 
  -3   6   9       54.87       51.69      6.63 o 
  -2   6   9        3.85        5.10      2.44 o 
  -1   6   9        3.70        6.89      2.50 o 
   0   6   9       96.43       88.81      5.56 o 
   1   6   9      922.74      913.20     13.74 o 
   2   6   9        9.55       12.54      2.62 o 
   3   6   9       11.33       10.41      2.50 o 
   4   6   9      102.21       97.06      7.72 o 
   5   6   9        0.26       -4.08      4.48 o 
  -2   7   9        3.73        5.01      5.19 o 
  -1   7   9        0.26       -0.64      1.54 o 
   0   7   9        0.07       -1.55      1.54 o 
   1   7   9       44.56       36.10      3.80 o 
   2   7   9      136.34      144.19      9.41 o 
   3   7   9        0.30       -0.32      4.42 o 
   4   7   9       16.93       21.28      4.31 o 
  -2   8   9      134.87      143.93      8.37 o 
  -1   8   9       41.32       32.92      3.48 o 
   0   8   9        5.46        4.87      1.63 o 
   1   8   9       25.41       18.78      3.62 o 
   2   8   9       41.61       48.81      5.97 o 
   3   8   9       29.90       29.87      4.69 o 
   4   8   9       25.13       26.91      4.84 o 
  -1   9   9       14.65       17.19      3.24 o 
   0   9   9      127.12      136.21     13.05 o 
   1   9   9      173.35      184.71     11.43 o 
   2   9   9       11.47       15.30      3.70 o 
   3   9   9       20.00       15.23      3.71 o 
   4   9   9       15.31       18.08      3.99 o 
  -1  10   9        1.00        3.86      2.91 o 
   0  10   9      100.53       93.28      7.90 o 
   1  10   9       43.80       53.70      9.56 o 
   2  10   9        0.99       -1.02      2.41 o 
   3  10   9       24.52       35.89      8.82 o 
   0  11   9       35.88       29.78      7.64 o 
   1  11   9        0.23       -0.30      4.06 o 
   2  11   9        9.48       14.97      5.76 o 
  -2  -9  10       50.13       51.48      9.65 o 
  -1  -9  10        1.22       11.92      5.89 o 
   0  -9  10        5.09        7.24      4.59 o 
   1  -9  10       98.43      102.15     12.86 o 
  -2  -8  10       90.61       85.97     10.42 o 
  -1  -8  10      284.00      286.14     13.47 o 
   0  -8  10       66.66       77.59     11.12 o 
   1  -8  10        1.24        2.95      3.93 o 
   2  -8  10        6.54        8.26      4.93 o 
  -3  -7  10       19.56       21.10      4.34 o 
  -2  -7  10       16.77       24.20      7.94 o 
  -1  -7  10       86.27       93.98      7.57 o 
   0  -7  10       70.16       55.26      9.52 o 
   1  -7  10       24.68       19.88      5.60 o 
   2  -7  10        2.34        0.45      3.60 o 
  -3  -6  10       16.11        9.09      3.73 o 
  -2  -6  10       61.48       60.83      6.36 o 
  -1  -6  10       50.86       51.40      4.31 o 
   0  -6  10      109.58      109.44     10.39 o 
   1  -6  10        6.27        8.23      4.27 o 
   2  -6  10       24.76       30.57      7.18 o 
   3  -6  10        0.66        1.87      3.66 o 
  -3  -5  10       37.16       41.70     13.38 o 
  -2  -5  10        1.76        2.37      2.73 o 
  -1  -5  10        2.33        1.28      1.43 o 
   0  -5  10        8.25        7.40      2.10 o 
   1  -5  10      170.75      207.41     16.61 o 
   2  -5  10       14.61       10.97      4.78 o 
   3  -5  10        5.47        2.75      3.82 o 
  -4  -4  10        3.84        2.58      2.60 o 
  -3  -4  10      129.76      134.03      9.04 o 
  -2  -4  10       48.55       46.41      5.31 o 
  -1  -4  10      124.29      125.11      6.87 o 
   0  -4  10       29.44       26.66      4.07 o 
   1  -4  10      214.61      200.77      9.70 o 
   3  -4  10        2.36        0.63      3.35 o 
  -4  -3  10       88.70       90.62     20.84 o 
  -3  -3  10        1.07        1.30      3.56 o 
  -2  -3  10        6.11        4.84      2.39 o 
  -1  -3  10      712.42      721.56     18.05 o 
   0  -3  10        0.16       -2.03      1.71 o 
   1  -3  10       29.91       24.94      3.46 o 
   2  -3  10       26.14       34.48      7.03 o 
   3  -3  10       92.65       76.07     15.15 o 
   4  -3  10        1.38       10.23      5.60 o 
  -4  -2  10        2.76        1.93      2.55 o 
  -3  -2  10       98.89       77.61     10.25 o 
  -2  -2  10       59.76       58.52      5.59 o 
  -1  -2  10      259.97      272.81      8.99 o 
   0  -2  10        6.27        6.35      1.48 o 
   1  -2  10        0.26        2.60      1.13 o 
   2  -2  10       31.99       29.49      6.15 o 
   3  -2  10       67.29       48.43      8.49 o 
   4  -2  10      278.17      262.89     20.63 o 
  -4  -1  10       25.57       25.34      4.76 o 
  -3  -1  10      100.78      122.12     12.99 o 
  -2  -1  10        1.39        0.33      3.03 o 
  -1  -1  10       45.31       38.26      2.99 o 
   0  -1  10      985.41      954.10     14.61 o 
   1  -1  10      101.46      101.80      5.65 o 
   2  -1  10        0.67       -0.76      2.42 o 
   3  -1  10        0.32       -1.45      3.88 o 
   4  -1  10       34.51       24.51      7.00 o 
  -4   0  10      279.57      315.19     15.97 o 
  -3   0  10        9.45        7.90      3.97 o 
  -2   0  10       73.42       68.00      9.27 o 
  -1   0  10       25.63       21.70      2.43 o 
   0   0  10       61.05       59.97      3.99 o 
   1   0  10       49.72       49.69      7.20 o 
   2   0  10       82.30       84.43      3.73 o 
   3   0  10        0.15        2.08      2.80 o 
   4   0  10        2.75       -0.46      4.03 o 
  -4   1  10        1.21       -6.48      3.93 o 
  -3   1  10       17.79       19.84      5.71 o 
  -2   1  10      105.47      100.30     11.21 o 
  -1   1  10      232.49      223.42     10.07 o 
   0   1  10        0.90       -1.15      2.09 o 
   1   1  10      396.67      380.48     12.22 o 
   2   1  10       63.59       72.95      9.40 o 
   3   1  10        1.65        0.13      3.13 o 
   4   1  10        0.31       -8.29      4.15 o 
  -3   2  10       37.11       33.53      5.31 o 
  -2   2  10       53.75       56.16      8.63 o 
  -1   2  10       85.17       91.73      6.56 o 
   0   2  10       69.98       76.81      6.00 o 
   1   2  10       56.06       51.76      3.54 o 
   2   2  10       25.38       28.36      6.22 o 
   3   2  10        9.83       12.34      4.74 o 
   4   2  10       16.84       25.51      6.88 o 
  -3   3  10      281.51      266.18     14.20 o 
  -2   3  10        5.82        9.67      4.60 o 
  -1   3  10       91.65       91.20      6.74 o 
   0   3  10       37.12       38.96      4.50 o 
   1   3  10      146.93      146.12      5.75 o 
   2   3  10       76.70       54.89      8.28 o 
   3   3  10        0.25        2.10      2.00 o 
   4   3  10       85.10       90.25      8.14 o 
  -3   4  10       32.24       35.34      5.61 o 
  -2   4  10       94.79       78.54     10.63 o 
  -1   4  10       54.08       53.94      6.19 o 
   0   4  10       96.52       86.39      5.26 o 
   1   4  10       54.27       50.87      3.94 o 
   2   4  10      140.50      138.80     10.67 o 
   3   4  10        3.35        3.49      4.60 o 
   4   4  10       36.61       50.46      9.11 o 
  -3   5  10        1.91        2.87      3.84 o 
  -2   5  10      234.86      248.04     13.21 o 
  -1   5  10      198.41      200.22      8.79 o 
   0   5  10       40.03       43.69      5.44 o 
   1   5  10      275.57      286.98      9.59 o 
   2   5  10       16.83       14.44      2.56 o 
   3   5  10       55.64       45.94      5.23 o 
   4   5  10        9.29        5.31      2.82 o 
  -2   6  10       35.25       32.40      5.28 o 
  -1   6  10        5.00        7.83      3.67 o 
   0   6  10      117.71      112.72      6.54 o 
   1   6  10      369.06      352.30     13.76 o 
   2   6  10        1.77       -0.16      1.43 o 
   3   6  10       16.54       18.06      3.96 o 
   4   6  10        7.48       12.06      5.02 o 
  -2   7  10        4.88        3.51      6.66 o 
  -1   7  10        7.14        2.35      3.26 o 
   0   7  10      167.52      162.29      6.57 o 
   1   7  10        1.91        1.52      1.88 o 
   2   7  10       27.54       23.99      3.24 o 
   3   7  10      238.65      245.26     12.78 o 
   4   7  10        0.40       -0.92      2.83 o 
  -1   8  10      191.60      205.39     15.57 o 
   0   8  10       12.57        8.58      2.88 o 
   1   8  10        8.70        4.06      2.61 o 
   2   8  10       16.14       14.69      2.93 o 
   3   8  10       23.84       18.46      4.07 o 
   4   8  10        4.28        2.59      2.36 o 
  -1   9  10        5.16        6.99      3.77 o 
   0   9  10       13.67       16.95      6.18 o 
   1   9  10        0.19       -0.96      2.03 o 
   2   9  10       40.71       40.56      5.99 o 
   3   9  10        6.55        5.11      2.67 o 
   0  10  10       20.42       26.87      4.97 o 
   1  10  10       49.15       41.73      5.72 o 
   2  10  10       20.16        9.62      3.57 o 
  -1  -8  11        7.65        9.70      5.79 o 
   0  -8  11       11.99       20.05      6.67 o 
   1  -8  11       54.85       76.01     11.64 o 
  -2  -7  11       17.82       17.75      4.65 o 
  -1  -7  11      151.86      158.94      7.97 o 
   0  -7  11       26.30       25.20      6.81 o 
   1  -7  11        3.20        2.30      2.98 o 
  -3  -6  11        1.45        3.25      2.59 o 
  -2  -6  11       54.56       53.19      6.10 o 
  -1  -6  11       65.27       67.04      5.83 o 
   0  -6  11        4.42        0.01      2.22 o 
   1  -6  11       10.93       16.25      5.56 o 
   2  -6  11       20.29       21.43      6.86 o 
  -3  -5  11        9.70        8.79      3.41 o 
  -2  -5  11       10.43       11.64      3.17 o 
  -1  -5  11       53.35       58.19      4.75 o 
   0  -5  11        0.26        0.89      1.45 o 
   1  -5  11       30.79       34.22      5.13 o 
   2  -5  11       63.37       57.80      6.61 o 
   3  -5  11       47.51       71.19     11.28 o 
  -3  -4  11       37.36       35.05      4.99 o 
  -2  -4  11        9.61        4.97      4.35 o 
  -1  -4  11       60.66       58.72      4.49 o 
   0  -4  11      305.85      297.71     10.12 o 
   1  -4  11        3.44        2.25      2.65 o 
   2  -4  11        8.87        8.41      4.65 o 
   3  -4  11        2.14       15.01      6.22 o 
  -3  -3  11       41.57       27.82      4.32 o 
  -2  -3  11       25.23       21.26      3.85 o 
  -1  -3  11       67.66       81.26      6.83 o 
   0  -3  11       52.31       53.89      4.81 o 
   1  -3  11        7.17        1.75      2.69 o 
   2  -3  11        2.41       -2.79      3.86 o 
   3  -3  11       73.04       77.26     11.16 o 
  -3  -2  11       42.12       22.78      6.08 o 
  -2  -2  11      184.27      184.85     15.26 o 
  -1  -2  11      433.96      459.66     15.03 o 
   0  -2  11       23.23       29.65      3.11 o 
   1  -2  11       90.58       77.56      9.46 o 
   2  -2  11      164.81      174.62     15.10 o 
   3  -2  11       25.30       23.53      6.33 o 
   4  -2  11       24.10       33.18      8.13 o 
  -3  -1  11        2.69        2.71      3.69 o 
  -2  -1  11       43.56       49.90      8.31 o 
  -1  -1  11       53.69       57.25      5.16 o 
   0  -1  11        1.13        2.96      1.47 o 
   1  -1  11       62.56       60.67      8.58 o 
   2  -1  11        0.25        1.53      3.56 o 
   3  -1  11       47.04       56.92      9.43 o 
   4  -1  11      162.94      200.48     18.16 o 
  -3   0  11       75.96       70.24     10.87 o 
  -2   0  11       47.43       47.04      4.66 o 
  -1   0  11      143.58      149.04      8.47 o 
   0   0  11        0.10       -0.46      1.54 o 
   1   0  11       46.85       38.97      7.00 o 
   2   0  11      106.49      105.39     11.43 o 
   3   0  11       63.01       55.79      9.19 o 
   4   0  11       27.44       35.42      7.78 o 
  -3   1  11        0.75       -2.14      3.78 o 
  -2   1  11       69.56       73.31      6.08 o 
  -1   1  11       32.04       29.33     10.16 o 
   0   1  11       95.58       88.10      6.60 o 
   1   1  11       21.43       21.57      3.50 o 
   2   1  11       36.82       42.41      7.90 o 
   3   1  11       68.00       73.38     10.39 o 
   4   1  11        0.43        0.63      3.27 o 
  -3   2  11        0.38       -2.99      4.07 o 
  -2   2  11       29.65       32.94      4.24 o 
  -1   2  11      194.83      217.46     10.61 o 
   0   2  11        2.33       -0.07      1.99 o 
   1   2  11      100.27       99.71      6.91 o 
   2   2  11        0.78        1.51      3.30 o 
   3   2  11       38.20       41.93      8.22 o 
   4   2  11        0.00       -7.20      4.65 o 
  -3   3  11      122.75      131.55     10.45 o 
  -2   3  11        2.38        3.41      3.16 o 
  -1   3  11        2.29        4.08      3.50 o 
   0   3  11       87.89       95.09      7.25 o 
   1   3  11       57.57       49.92      7.06 o 
   2   3  11       98.29       92.57     11.07 o 
   3   3  11        9.65        9.85      2.70 o 
   4   3  11      115.72      136.89     14.89 o 
  -3   4  11       20.47       17.71      6.05 o 
  -2   4  11        6.06       12.92      5.17 o 
  -1   4  11        4.27        4.98      3.45 o 
   0   4  11      146.96      143.71      8.74 o 
   1   4  11        3.56        0.24      1.74 o 
   2   4  11       31.18       39.85      7.60 o 
   3   4  11       66.26       62.95      6.08 o 
   4   4  11        7.46       12.56      5.49 o 
  -2   5  11       38.10       24.41      7.13 o 
  -1   5  11       60.29       73.97      5.59 o 
   0   5  11        0.89       -1.76      1.64 o 
   1   5  11       38.32       40.87      5.23 o 
   2   5  11      100.78      119.99      8.62 o 
   3   5  11       93.19       84.95     13.72 o 
   4   5  11        0.18        6.86      4.13 o 
  -2   6  11      152.21      154.97     13.59 o 
  -1   6  11        2.13        4.45      2.23 o 
   0   6  11       97.96      101.15      6.47 o 
   1   6  11       18.83        7.07      5.10 o 
   2   6  11        0.29       -1.33      2.53 o 
   3   6  11        2.93        2.64      2.73 o 
   4   6  11       11.53        5.57      3.07 o 
  -1   7  11       11.70       19.19      5.99 o 
   0   7  11       35.91       33.90      4.04 o 
   1   7  11        0.04        2.13      1.97 o 
   2   7  11       52.86       55.56     10.76 o 
   3   7  11       61.18       61.33      9.43 o 
  -1   8  11      170.63      221.83     19.31 o 
   0   8  11       19.19       17.54      4.17 o 
   1   8  11        1.58        1.01      2.18 o 
   2   8  11       87.24      103.75      8.96 o 
   3   8  11        0.75        3.51      2.42 o 
   0   9  11       16.02       12.87      6.31 o 
   1   9  11       50.45       51.37      6.73 o 
   2   9  11       64.03       73.28      7.90 o 
  -1  -7  12       92.17       95.02     12.78 o 
   0  -7  12       24.12       23.88      4.72 o 
  -2  -6  12        3.22        4.58      6.21 o 
  -1  -6  12      139.19      142.12      9.71 o 
   0  -6  12        0.59        0.22      2.46 o 
   1  -6  12       23.80       27.43      5.11 o 
  -2  -5  12       29.52       34.24      5.35 o 
  -1  -5  12        6.54        2.69      2.36 o 
   0  -5  12        0.28        0.26      2.10 o 
   1  -5  12        0.08       -1.03      2.31 o 
   2  -5  12       50.85       37.32      8.33 o 
  -2  -4  12      129.25      119.71      9.96 o 
  -1  -4  12       13.40       12.73      2.57 o 
   0  -4  12       19.22       19.77      3.02 o 
   1  -4  12       75.13       81.32     10.76 o 
   2  -4  12        0.00       -3.01      3.35 o 
  -3  -3  12       30.99       36.66      8.26 o 
  -2  -3  12        1.51       -2.90      3.77 o 
  -1  -3  12       98.92       98.67      6.14 o 
   0  -3  12      172.20      184.53      9.57 o 
   1  -3  12       10.56        9.06      4.46 o 
   2  -3  12        0.03       -7.13      4.16 o 
   3  -3  12        2.91       -2.03      3.66 o 
  -3  -2  12        0.34        1.11      2.67 o 
  -2  -2  12       94.16      109.84     12.66 o 
  -1  -2  12      250.33      258.03     11.74 o 
   0  -2  12        0.01        0.62      3.68 o 
   1  -2  12       16.38       14.20      4.87 o 
   2  -2  12       58.31       66.22      9.83 o 
   3  -2  12       23.68       33.05      7.95 o 
  -3  -1  12       52.11       52.06      9.75 o 
  -2  -1  12       28.23       37.86      7.38 o 
  -1  -1  12        4.85        7.02      2.34 o 
   0  -1  12       44.93       46.50      5.10 o 
   1  -1  12      255.78      249.70     10.73 o 
   2  -1  12        4.37        8.86      4.65 o 
   3  -1  12       22.77       24.37      6.78 o 
  -3   0  12      190.55      231.87     19.70 o 
  -2   0  12        4.51        1.30      4.07 o 
  -1   0  12        0.18        0.59      2.29 o 
   0   0  12       39.60       49.61      5.24 o 
   1   0  12        3.10        3.54      4.67 o 
   2   0  12       17.32       10.03      4.33 o 
   3   0  12        0.17        0.60      4.01 o 
  -3   1  12      105.57       97.88     13.12 o 
  -2   1  12       17.39       17.20      5.71 o 
  -1   1  12       44.14       43.62      6.24 o 
   0   1  12       47.00       42.99      6.52 o 
   1   1  12       32.17       26.45      3.84 o 
   2   1  12      121.17      120.55     13.10 o 
   3   1  12        1.75        2.93      3.69 o 
  -2   2  12        7.56        3.54      3.79 o 
  -1   2  12       64.31       77.44      6.74 o 
   0   2  12       12.10        7.00      3.10 o 
   1   2  12       15.84       14.43      3.06 o 
   2   2  12      161.63      194.07     16.53 o 
   3   2  12       19.15       15.85      5.98 o 
   4   2  12        3.30        6.23      4.05 o 
  -2   3  12      216.46      205.57     17.79 o 
  -1   3  12       26.99       23.49      3.81 o 
   0   3  12      134.57      134.48      8.86 o 
   1   3  12       12.92       10.06      5.73 o 
   2   3  12        6.97        4.34      3.74 o 
   3   3  12       20.43       23.74      6.56 o 
   4   3  12        9.33       14.06      6.46 o 
  -2   4  12        0.27       -4.51      4.21 o 
  -1   4  12       64.47       63.68      6.53 o 
   0   4  12       52.22       49.63     13.67 o 
   1   4  12      109.78      111.30      8.10 o 
   2   4  12        0.46        7.39      3.75 o 
   3   4  12       72.73       68.80      6.65 o 
  -2   5  12        5.01        9.57      5.29 o 
  -1   5  12        9.33        8.56      3.20 o 
   0   5  12        9.86        9.14      2.29 o 
   1   5  12        8.19       12.16      3.18 o 
   2   5  12      264.54      286.33     20.83 o 
   3   5  12        1.01        0.88      2.59 o 
  -1   6  12       10.24        7.18      4.90 o 
   0   6  12       23.93       18.86      3.13 o 
   1   6  12        6.35       11.19      3.15 o 
   2   6  12      186.96      189.70     11.61 o 
   3   6  12       13.31        5.03      2.61 o 
  -1   7  12       29.63       41.98      8.89 o 
   0   7  12       51.46       49.57      4.99 o 
   1   7  12        1.56        2.19      2.52 o 
   2   7  12       36.28       34.17      5.62 o 
   3   7  12        2.18        2.46      2.75 o 
   0   8  12       47.57       42.80      8.74 o 
   1   8  12        0.77        4.26      4.07 o 
   2   8  12        6.29        6.50      3.33 o 
  -1  -5  13        3.82        7.46      4.38 o 
   0  -5  13       21.07       24.14      5.45 o 
   1  -5  13       36.01       44.80      8.68 o 
  -1  -4  13       60.97       59.31     10.14 o 
   0  -4  13        1.63       -2.38      2.63 o 
   1  -4  13       31.24       36.54      7.76 o 
  -2  -3  13        0.05       -2.35      3.62 o 
  -1  -3  13        0.58        2.96      3.96 o 
   0  -3  13      313.10      332.76     20.22 o 
   1  -3  13        1.05        4.07      3.19 o 
   2  -3  13       47.81       41.75      8.15 o 
  -2  -2  13       50.77       51.65      9.04 o 
  -1  -2  13       31.43       31.76      4.42 o 
   0  -2  13       50.31       59.90      5.87 o 
   1  -2  13        4.40       10.42      4.27 o 
   2  -2  13        6.83        8.22      4.81 o 
  -2  -1  13        6.98        8.29      3.98 o 
  -1  -1  13       21.93       24.86      3.98 o 
   0  -1  13       57.85       54.25      7.14 o 
   1  -1  13      143.77      179.91     15.64 o 
   2  -1  13       76.73      104.34     12.64 o 
   3  -1  13        2.16        1.58      3.75 o 
  -2   0  13       90.82       95.50     12.41 o 
  -1   0  13        1.76        1.67      2.49 o 
   0   0  13      144.19      168.81     18.91 o 
   1   0  13        2.54        3.26      3.34 o 
   2   0  13        1.78        6.44      4.68 o 
   3   0  13       22.61       19.90      6.93 o 
  -2   1  13        2.69        4.16      4.07 o 
  -1   1  13       33.20       37.51      5.02 o 
   0   1  13        2.67        2.27      2.21 o 
   1   1  13        5.21        7.46      3.58 o 
   2   1  13       69.37       75.59     10.95 o 
   3   1  13        9.93       19.59      5.87 o 
  -2   2  13       14.99       19.14      6.15 o 
  -1   2  13       29.09       33.93      4.83 o 
   0   2  13       22.36       29.61      4.60 o 
   1   2  13        0.61       -1.24      1.76 o 
   2   2  13      123.29      112.20     12.99 o 
   3   2  13        4.43        8.57      4.71 o 
  -1   3  13        0.01        1.07      3.14 o 
   0   3  13       46.03       41.34      5.38 o 
   1   3  13       49.69       54.67      5.94 o 
   2   3  13        2.08        3.32      2.82 o 
   3   3  13        2.02        0.68      3.31 o 
  -1   4  13       66.96       61.32      6.70 o 
   0   4  13       16.11       18.19     10.68 o 
   1   4  13       40.61       34.60      5.23 o 
   2   4  13        4.06       -0.21      3.86 o 
   3   4  13       10.98       25.68      7.15 o 
  -1   5  13       28.97       30.72      5.08 o 
   0   5  13       74.54       84.75      7.77 o 
   1   5  13        4.19        4.13      3.00 o 
   2   5  13       85.38       95.27     12.60 o 
   0   6  13        2.96        1.33      1.99 o 
   1   6  13       98.66       90.58      8.23 o 
   2   6  13       50.03       50.74      6.30 o 
   0  -3  14      104.80      111.28     12.24 o 
   0  -2  14       18.47       11.60      4.85 o 
   1  -2  14        8.73       17.84      5.98 o 
  -1  -1  14        0.54       -3.51      3.28 o 
   0  -1  14        0.29        1.60      3.63 o 
   1  -1  14        3.90       -7.49      4.27 o 
  -1   0  14        4.59       11.76      4.91 o 
   0   0  14       39.90       42.78      5.29 o 
   1   0  14       25.74       38.98      8.25 o 
   2   0  14        0.03       -1.73      4.09 o 
  -1   1  14       41.79       47.01      8.57 o 
   0   1  14       36.01       40.16      5.30 o 
   1   1  14        3.21        3.06      3.19 o 
   2   1  14       20.73       35.94      8.28 o 
   0   2  14       24.83       20.32      3.88 o 
   1   2  14        3.57        5.03      3.23 o 
   2   2  14        0.06        4.59      4.21 o 
   0   3  14        9.82        4.51      2.94 o 
   1   3  14      125.78      127.93      9.25 o 
   2   3  14        1.41       -0.29      3.51 o 
   1   4  14        1.09       -3.63      2.65 o 
                                                 
