# Supplementary material for: Crystal structures and hydrogen bonding in the morpholinium salts of four phen­oxy­acetic acid analogues
Source: Acta Crystallogr E Crystallogr Commun. 2015 Oct 28;71(Pt 11):1392–6. doi: 10.1107/S2056989015019842 (PMC4645053; doi:10.1107/S2056989015019842)
Supplement: Supplementary file 5 [file e-71-01392-IVsup5.hkl]

# 
# h,k,l, Fc-squared, Fo-squared, sigma(Fo-squared) and status flag 
# 
data_IV
_shelx_title ' gs15gs11 24DMORPH' 
_shelx_refln_list_code          4 
_shelx_F_calc_maximum      168.18 
_exptl_crystal_F_000       640.00 
_reflns_d_resolution_high  0.8108 
 
loop_ 
 _symmetry_equiv_pos_as_xyz 
 'x, y, z' 
 '-x, y+1/2, -z+1/2' 
 '-x, -y, -z' 
 'x, -y-1/2, z-1/2' 
 
_cell_length_a     9.3657 
_cell_length_b     7.1702 
_cell_length_c    21.1340 
_cell_angle_alpha  90.000 
_cell_angle_beta   97.981 
_cell_angle_gamma  90.000 
 
_shelx_F_squared_multiplier     1.000 
 
loop_ 
 _refln_index_h 
 _refln_index_k 
 _refln_index_l 
 _refln_F_squared_calc 
 _refln_F_squared_meas 
 _refln_F_squared_sigma 
 _refln_observed_status 
   2   0   0     2970.01     3266.33     38.74 o 
   3   0   0    28283.36    24841.27    365.16 o 
   4   0   0     3010.09     3215.11     22.94 o 
   5   0   0      330.62      367.26     10.86 o 
   6   0   0       10.32       17.30     11.41 o 
   7   0   0        1.12       -0.66      4.31 o 
   8   0   0       10.82       16.64      4.16 o 
   9   0   0      606.90      654.09     39.64 o 
  10   0   0      225.27      260.83     26.81 o 
  11   0   0        1.51       22.23     10.71 o 
   1   1   0     2031.62     2060.79     19.34 o 
   2   1   0    22272.65    19754.93     67.66 o 
   3   1   0     5321.91     5493.64     30.31 o 
   4   1   0     3269.95     3210.80     22.73 o 
   5   1   0     8443.41     8175.09     27.25 o 
   6   1   0      562.63      590.68      9.84 o 
   7   1   0        5.95        5.35      1.60 o 
   8   1   0       12.43       17.11      2.78 o 
   9   1   0       23.65       21.74      8.04 o 
  10   1   0       60.67       71.05     14.04 o 
  11   1   0       20.43       23.80      6.57 o 
   0   2   0     5990.94     5711.21     57.90 o 
   1   2   0      400.44      402.35     11.29 o 
   2   2   0       89.02      108.71      6.49 o 
   3   2   0        4.61       10.96      2.07 o 
   4   2   0      112.28       98.17      4.43 o 
   5   2   0     1062.35     1100.31     27.26 o 
   6   2   0     1769.17     1632.38     15.31 o 
   7   2   0        4.86        3.06      1.72 o 
   8   2   0      347.35      333.72     10.09 o 
   9   2   0      340.62      327.73     17.17 o 
  10   2   0      175.73      204.04     25.00 o 
  11   2   0        9.36       10.97      7.39 o 
   1   3   0      683.70      666.05     17.35 o 
   2   3   0      211.91      221.73     10.73 o 
   3   3   0     2617.45     2702.47     31.29 o 
   4   3   0      291.52      292.12     12.85 o 
   5   3   0      257.40      274.29     10.96 o 
   6   3   0       18.54       25.80      3.26 o 
   7   3   0      134.03      131.51      5.28 o 
   8   3   0        2.00        2.11      3.20 o 
   9   3   0      846.69      864.60     30.28 o 
  10   3   0      285.52      369.77     33.56 o 
   0   4   0      410.27      421.12     15.56 o 
   1   4   0      616.70      682.90     13.92 o 
   2   4   0     1340.04     1400.08     40.16 o 
   3   4   0       12.76       16.85      4.34 o 
   4   4   0      647.59      662.86     21.71 o 
   5   4   0      253.30      266.26     12.26 o 
   6   4   0      668.78      624.98     16.89 o 
   7   4   0      627.83      623.67     39.25 o 
   8   4   0       36.83       51.11     17.43 o 
   9   4   0       32.81       51.43     11.19 o 
  10   4   0       87.13       89.33     17.38 o 
   1   5   0     4033.36     3977.73     38.05 o 
   2   5   0        5.90        7.97      2.86 o 
   3   5   0     1205.05     1168.41     23.57 o 
   4   5   0     1109.21     1101.28     46.32 o 
   5   5   0        0.98        4.64      5.30 o 
   6   5   0      317.55      313.78     18.77 o 
   7   5   0       69.42       66.85     14.60 o 
   8   5   0       16.58        8.07      6.40 o 
   9   5   0      133.56      158.39     20.23 o 
   0   6   0       94.17       89.33     12.58 o 
   1   6   0        6.27        6.90      2.47 o 
   2   6   0        3.93        7.77      2.30 o 
   3   6   0       13.72       18.48      3.96 o 
   4   6   0      204.82      226.47     10.32 o 
   5   6   0       51.98       50.28     10.22 o 
   6   6   0     1216.61     1221.27     39.75 o 
   7   6   0        0.23        4.72      6.74 o 
   8   6   0      152.06      140.31     22.56 o 
   1   7   0      143.32      143.94      8.98 o 
   2   7   0       42.93       35.89      4.86 o 
   3   7   0      195.31      204.36     10.67 o 
   4   7   0       13.02        9.44      4.62 o 
   5   7   0      106.93       97.22      9.84 o 
   6   7   0        3.24        0.43      5.62 o 
   0   8   0      307.28      272.21     25.30 o 
   1   8   0        8.07        9.52      9.20 o 
   2   8   0      322.05      365.56     31.82 o 
   3   8   0       47.63       40.10     12.41 o 
   4   8   0      426.60      487.89     39.76 o 
 -11   1   1        0.97       10.52      7.38 o 
 -10   1   1        1.92        3.25     10.37 o 
  -9   1   1       11.59       10.67      3.18 o 
  -8   1   1       13.22       16.45      2.51 o 
  -7   1   1      129.72      125.78      4.56 o 
  -6   1   1       45.27       44.67      2.95 o 
  -5   1   1      630.67      648.06     10.27 o 
  -4   1   1        9.08       11.29      1.45 o 
  -3   1   1      433.38      439.33     12.37 o 
  -2   1   1     6256.16     6212.51     41.20 o 
  -1   1   1     2058.10     2012.25     40.20 o 
   1   1   1     4658.54     4757.80     82.65 o 
   2   1   1    10580.38    10415.31     49.29 o 
   3   1   1     1439.05     1542.65     14.35 o 
   4   1   1     5719.02     5761.95     36.45 o 
   5   1   1     1717.10     1692.00     12.56 o 
   6   1   1       14.39       14.35      1.73 o 
   7   1   1     1401.26     1443.28     28.31 o 
   8   1   1      359.91      344.75     11.18 o 
   9   1   1        7.04        8.60      6.29 o 
  10   1   1       32.26       32.28      7.87 o 
  11   1   1        5.05       10.22      5.46 o 
 -11   2   1        4.20        5.81      9.29 o 
 -10   2   1       97.45      109.18     18.71 o 
  -9   2   1        0.13        1.53      2.51 o 
  -8   2   1      244.22      246.58      9.06 o 
  -7   2   1      369.99      349.84      9.75 o 
  -6   2   1       72.73       74.33      4.00 o 
  -5   2   1        0.41        0.80      1.17 o 
  -4   2   1     1424.42     1435.99     22.43 o 
  -3   2   1      243.71      230.55      7.19 o 
  -2   2   1      344.65      425.59     12.83 o 
  -1   2   1      104.16      120.53      5.38 o 
   0   2   1     1613.79     1680.18     33.57 o 
   1   2   1     3267.17     3243.56     31.66 o 
   2   2   1     4004.48     4305.82     31.54 o 
   3   2   1     1951.97     1921.25     19.75 o 
   4   2   1     1729.47     1684.48     26.11 o 
   5   2   1      385.92      418.44     11.92 o 
   6   2   1     1233.04     1271.45     14.03 o 
   7   2   1     1322.81     1310.28     14.45 o 
   8   2   1       18.33       20.81      2.76 o 
   9   2   1       51.67       44.33     10.64 o 
  10   2   1      201.29      209.72     24.98 o 
  11   2   1      221.48      232.17     28.06 o 
 -10   3   1        5.39        8.45      7.70 o 
  -9   3   1      434.27      435.45     21.23 o 
  -8   3   1      171.94      191.93     13.64 o 
  -7   3   1       22.57       17.22      2.39 o 
  -6   3   1        5.01        4.67      2.66 o 
  -5   3   1      675.74      664.47     28.72 o 
  -4   3   1      549.99      479.21     16.63 o 
  -3   3   1      247.40      256.23      9.84 o 
  -2   3   1      235.76      226.46     13.20 o 
  -1   3   1       27.19       38.51      3.94 o 
   0   3   1     3439.76     3354.10     26.54 o 
   1   3   1     2398.56     2326.75     30.30 o 
   2   3   1        0.54        1.96      2.21 o 
   3   3   1       14.20       12.80      3.62 o 
   4   3   1        0.37        7.20      3.21 o 
   5   3   1      376.12      370.73     13.05 o 
   6   3   1      977.67      932.25     18.60 o 
   7   3   1       32.72       27.49      3.36 o 
   8   3   1      279.88      265.41     14.63 o 
   9   3   1      217.11      229.93     16.11 o 
  10   3   1      240.77      270.96     29.42 o 
 -10   4   1       16.77       23.89     11.58 o 
  -9   4   1      525.74      546.65     33.97 o 
  -8   4   1        0.03        1.70      5.70 o 
  -7   4   1      143.72      144.69     20.14 o 
  -6   4   1      748.39      722.79     20.90 o 
  -5   4   1     1152.70     1106.98     24.91 o 
  -4   4   1      499.43      537.93     26.16 o 
  -3   4   1      231.93      202.63     14.06 o 
  -2   4   1     3384.70     3517.75     35.58 o 
  -1   4   1      183.52      204.29      8.73 o 
   0   4   1       43.41       53.03      4.13 o 
   1   4   1     2669.51     2736.40     28.05 o 
   2   4   1        1.58        5.30      3.32 o 
   3   4   1      833.47      826.47     24.38 o 
   4   4   1       27.35       34.60      4.76 o 
   5   4   1      104.74      113.09      7.92 o 
   6   4   1      592.71      579.84     16.52 o 
   7   4   1        0.46        4.16      5.73 o 
   8   4   1        0.18        3.40      4.54 o 
   9   4   1        4.76       15.35      8.48 o 
  10   4   1        0.14        4.41      7.78 o 
  -9   5   1       43.08       32.74      7.55 o 
  -8   5   1        0.49        8.74      7.03 o 
  -7   5   1      693.36      694.95     44.25 o 
  -6   5   1        0.07        4.42      4.86 o 
  -5   5   1       22.19       28.27      8.44 o 
  -4   5   1     2323.91     2325.68     35.02 o 
  -3   5   1      191.23      180.48      9.30 o 
  -2   5   1       17.70       18.96      3.69 o 
  -1   5   1      251.49      250.79      9.75 o 
   0   5   1     1313.26     1385.80     22.52 o 
   1   5   1      459.87      492.24     13.51 o 
   2   5   1      227.14      232.80      9.34 o 
   3   5   1      231.74      250.28     12.16 o 
   4   5   1      126.10      111.56     10.40 o 
   5   5   1        6.02        7.75      3.96 o 
   6   5   1       12.13       20.80      5.90 o 
   7   5   1        4.51        4.35      4.62 o 
   8   5   1      163.03      150.74     15.05 o 
   9   5   1       48.78       47.46     11.74 o 
  -8   6   1        5.20       23.03     11.89 o 
  -7   6   1        1.05        6.14      9.56 o 
  -6   6   1       24.00       31.45      7.39 o 
  -5   6   1       55.03       51.56      8.57 o 
  -4   6   1       49.68       53.13      5.75 o 
  -3   6   1      202.78      191.51      9.37 o 
  -2   6   1       13.68        9.48      3.44 o 
  -1   6   1       73.26       82.96      6.49 o 
   0   6   1      425.87      435.01     14.02 o 
   1   6   1       42.29       43.03      5.02 o 
   2   6   1       65.99       74.78      5.93 o 
   3   6   1       70.30       87.92      6.81 o 
   4   6   1      194.05      187.28      9.65 o 
   5   6   1      219.69      212.66     13.09 o 
   6   6   1      152.50      156.53     14.55 o 
   7   6   1       39.24       51.44     13.22 o 
   8   6   1      130.81      147.30     15.62 o 
  -7   7   1        7.05       12.87      9.86 o 
  -6   7   1       17.34        2.83      7.36 o 
  -5   7   1       20.98       16.81      6.25 o 
  -4   7   1        4.99        3.73      3.91 o 
  -3   7   1       15.97       14.14      3.35 o 
  -2   7   1        0.20        3.41      2.75 o 
  -1   7   1      122.50      125.46      8.38 o 
   0   7   1      422.46      429.52     15.43 o 
   1   7   1       26.27       24.31      3.84 o 
   2   7   1      646.88      655.56     19.04 o 
   3   7   1      142.71      162.62      9.67 o 
   4   7   1        1.05        3.47      4.16 o 
   5   7   1       71.07       60.78      7.92 o 
   6   7   1        0.01        5.19      6.60 o 
  -4   8   1        4.04       -1.84      6.41 o 
  -3   8   1        8.11       14.23      7.35 o 
  -2   8   1       14.48       18.90      8.58 o 
  -1   8   1        1.10        2.67      3.62 o 
   0   8   1       28.19       36.14      6.56 o 
   1   8   1      109.28      117.28     15.95 o 
   2   8   1       14.12        8.42      8.17 o 
   3   8   1       50.99       34.31     10.91 o 
   4   8   1       24.15       16.98      9.07 o 
 -11   0   2      109.69       88.45     17.56 o 
 -10   0   2       13.08        7.72      7.55 o 
  -9   0   2      520.85      546.66     36.13 o 
  -8   0   2      755.91      717.35     21.29 o 
  -7   0   2        3.68        3.56      3.41 o 
  -6   0   2      824.60      803.09     12.86 o 
  -5   0   2      289.64      251.71      9.44 o 
  -4   0   2      181.27      219.18      5.09 o 
  -3   0   2     7707.13     7350.42     52.38 o 
  -2   0   2    24528.01    18534.44     78.78 o 
   2   0   2     5291.19     4970.30     43.97 o 
   3   0   2      220.48      188.05      9.33 o 
   4   0   2     2685.58     2605.87     23.26 o 
   5   0   2      166.10      134.84      7.61 o 
   6   0   2      129.33      122.83      8.03 o 
   7   0   2     2574.12     2582.45     57.89 o 
   8   0   2       14.12       22.26      4.51 o 
   9   0   2     1149.88     1126.15     52.07 o 
  10   0   2        5.86        5.45      7.40 o 
  11   0   2        0.27      -18.45     10.60 o 
 -11   1   2      241.07      266.37     20.69 o 
 -10   1   2      171.70      179.18     16.05 o 
  -9   1   2        2.00        3.41      3.85 o 
  -8   1   2     1058.66     1046.17     19.04 o 
  -7   1   2       47.16       47.79      3.06 o 
  -6   1   2        0.05        2.58      1.30 o 
  -5   1   2     1121.53     1187.39     17.89 o 
  -4   1   2        7.78        7.98      1.46 o 
  -3   1   2      410.07      411.13      7.50 o 
  -2   1   2     5765.03     5347.58     44.67 o 
  -1   1   2     4880.25     4768.91     44.17 o 
   0   1   2     1552.08     1534.36     22.27 o 
   1   1   2     1357.82     1359.42     12.33 o 
   2   1   2    26356.52    24117.48    433.58 o 
   3   1   2      133.21      164.80      4.45 o 
   4   1   2     4132.48     4101.86     25.95 o 
   5   1   2      847.28      830.88     11.40 o 
   6   1   2      124.16      124.31      3.78 o 
   7   1   2      145.44      133.87      5.59 o 
   8   1   2        2.94        5.55      2.50 o 
   9   1   2       79.96       76.14      7.04 o 
  10   1   2        1.99        4.04      5.11 o 
  11   1   2        3.78        8.88      5.32 o 
 -11   2   2       23.66       32.61     12.64 o 
 -10   2   2       42.04       22.40      9.47 o 
  -9   2   2       74.04       90.65      9.27 o 
  -8   2   2      612.87      597.45     17.56 o 
  -7   2   2      174.08      175.28      7.38 o 
  -6   2   2     1682.75     1552.51     27.17 o 
  -5   2   2     1136.64     1046.43     31.81 o 
  -4   2   2        5.05        2.55      1.63 o 
  -3   2   2     4171.44     4207.42     44.18 o 
  -2   2   2       31.55       45.29      4.63 o 
  -1   2   2     3888.51     3963.09     54.41 o 
   0   2   2        9.98       21.69      2.18 o 
   1   2   2      230.52      243.41      7.17 o 
   2   2   2      188.27      206.47      8.74 o 
   3   2   2       23.21       38.04      2.89 o 
   4   2   2     2586.25     2633.87     22.48 o 
   5   2   2      923.60      904.89     15.84 o 
   6   2   2       45.92       58.03      3.10 o 
   7   2   2     1999.60     1917.71     23.57 o 
   8   2   2      375.20      382.20     13.97 o 
   9   2   2      124.00      137.79     11.55 o 
  10   2   2       18.64       13.83      9.22 o 
 -10   3   2        5.70       21.14     10.07 o 
  -9   3   2      311.14      332.51     18.50 o 
  -8   3   2      360.22      365.54     29.32 o 
  -7   3   2       16.42       17.68      3.57 o 
  -6   3   2      150.70      145.09      5.96 o 
  -5   3   2      156.48      154.18     14.53 o 
  -4   3   2        0.08       -2.02      2.62 o 
  -3   3   2      570.84      544.39     24.55 o 
  -2   3   2      107.54       92.77      5.54 o 
  -1   3   2      564.51      525.27     13.77 o 
   0   3   2     3606.04     3672.53     30.86 o 
   1   3   2     3242.57     3429.49     32.14 o 
   2   3   2     1977.85     1965.16     31.45 o 
   3   3   2        4.27        4.90      3.12 o 
   4   3   2      898.96      863.63     21.33 o 
   5   3   2        3.08        5.02      2.14 o 
   6   3   2       14.81       14.53      2.78 o 
   7   3   2      105.74       99.21      6.69 o 
   8   3   2      603.19      592.09     21.76 o 
   9   3   2        6.78       12.74      5.32 o 
  10   3   2      325.73      284.23     29.55 o 
 -10   4   2        0.87        8.67      7.20 o 
  -9   4   2        7.07        9.84      3.91 o 
  -8   4   2       55.72       40.96     11.27 o 
  -7   4   2      182.33      196.83     22.51 o 
  -6   4   2      345.16      351.90     27.84 o 
  -5   4   2      305.88      291.00     12.93 o 
  -4   4   2      255.68      265.50     14.13 o 
  -3   4   2       19.34       17.37      2.73 o 
  -2   4   2      237.13      226.76     10.41 o 
  -1   4   2      909.78      928.31     18.36 o 
   0   4   2      553.66      538.83     12.49 o 
   1   4   2     1617.31     1650.95     22.40 o 
   2   4   2        8.59        9.80      2.70 o 
   3   4   2     1665.70     1585.15     33.38 o 
   4   4   2        2.60        1.11      3.18 o 
   5   4   2      791.02      768.87     20.37 o 
   6   4   2       79.42       88.73      6.75 o 
   7   4   2       70.03       78.89      8.70 o 
   8   4   2       18.02       19.82      7.78 o 
   9   4   2       55.97       57.41     12.09 o 
  10   4   2        0.00       14.75     10.87 o 
  -9   5   2        2.24       10.64      7.05 o 
  -8   5   2       41.93       37.54     11.87 o 
  -7   5   2      154.78      175.82     23.13 o 
  -6   5   2      119.45      131.28     19.13 o 
  -5   5   2      939.28      920.50     19.53 o 
  -4   5   2     1270.97     1341.16     24.09 o 
  -3   5   2     1118.00     1103.68     22.05 o 
  -2   5   2     2472.20     2497.78     33.69 o 
  -1   5   2        0.00       -0.30      2.74 o 
   0   5   2      230.97      225.57      9.16 o 
   1   5   2       89.92       95.98      6.13 o 
   2   5   2       67.30       75.37      6.56 o 
   3   5   2      119.34      134.25      9.01 o 
   4   5   2      576.02      593.40     19.05 o 
   5   5   2      176.25      182.59     13.64 o 
   6   5   2      571.57      562.32     24.78 o 
   7   5   2        9.35       17.48     17.13 o 
   8   5   2      446.47      441.23     33.50 o 
   9   5   2       14.74       17.11      8.15 o 
  -8   6   2      224.91      220.08     27.75 o 
  -7   6   2      557.98      544.36     41.49 o 
  -6   6   2       79.04       82.20     11.49 o 
  -5   6   2       48.72       48.91      8.70 o 
  -4   6   2       20.67       20.12      4.69 o 
  -3   6   2       61.94       59.61      6.11 o 
  -2   6   2      864.46      861.86     19.65 o 
  -1   6   2      163.40      160.56      8.69 o 
   0   6   2      662.26      703.90     17.96 o 
   1   6   2     2519.42     2564.83     34.26 o 
   2   6   2      176.35      195.25      9.66 o 
   3   6   2     1612.74     1613.76     32.28 o 
   4   6   2      180.73      179.13     11.62 o 
   5   6   2        2.23        7.27      3.04 o 
   6   6   2        6.09        9.89      3.95 o 
   7   6   2        7.18        5.32      4.28 o 
   8   6   2        6.54        9.37      7.52 o 
  -7   7   2      125.42      133.42     22.90 o 
  -6   7   2       26.85       29.98     11.52 o 
  -5   7   2      171.80      187.82     24.15 o 
  -4   7   2      549.27      575.51     22.85 o 
  -3   7   2        0.05        0.22      2.54 o 
  -2   7   2      912.74      918.06     22.29 o 
  -1   7   2       67.72       85.61      7.04 o 
   0   7   2        2.24        3.98      2.58 o 
   1   7   2       29.09       32.90      4.61 o 
   2   7   2        0.63        6.47      2.87 o 
   3   7   2      445.48      467.15     16.38 o 
   4   7   2      241.92      268.60     12.49 o 
   5   7   2        9.14        5.51      5.35 o 
   6   7   2      441.86      483.85     30.31 o 
  -4   8   2      149.38      173.02     23.51 o 
  -3   8   2        0.47        1.50      5.75 o 
  -2   8   2      183.34      150.36     21.22 o 
  -1   8   2      104.48       95.60     10.83 o 
   0   8   2      119.28      104.65     17.60 o 
   1   8   2      462.85      486.00     24.20 o 
   2   8   2       76.10       80.50     10.28 o 
   3   8   2      107.26      118.84     19.32 o 
   4   8   2        8.00       21.38      9.06 o 
 -11   1   3      124.70      134.00     14.96 o 
 -10   1   3       39.89       38.47      8.79 o 
  -9   1   3       13.80       12.93      4.23 o 
  -8   1   3      446.01      452.59     12.49 o 
  -7   1   3      385.34      374.36      9.60 o 
  -6   1   3       48.20       59.59      4.63 o 
  -5   1   3     1615.12     1686.04     18.87 o 
  -4   1   3        1.36        2.93      1.29 o 
  -3   1   3        0.80        2.25      1.31 o 
  -2   1   3      203.05      208.97      5.20 o 
  -1   1   3       94.07       81.77      6.77 o 
   0   1   3     1697.90     1773.02     17.72 o 
   1   1   3     1579.75     1711.47     12.58 o 
   2   1   3     6571.89     6612.70     33.73 o 
   3   1   3      750.48      779.41      8.81 o 
   4   1   3      641.70      658.87      8.90 o 
   5   1   3     1122.27     1161.44     12.46 o 
   6   1   3        6.29        6.46      1.29 o 
   7   1   3      285.07      284.78      7.01 o 
   8   1   3       86.89       86.34      5.69 o 
   9   1   3       50.05       58.19      6.47 o 
  10   1   3        0.65        5.98      6.16 o 
  11   1   3        0.01        4.80      5.75 o 
 -11   2   3        5.99       13.86     11.17 o 
 -10   2   3       41.50       43.62     11.25 o 
  -9   2   3       83.23       92.65      8.78 o 
  -8   2   3      305.11      289.84     11.02 o 
  -7   2   3        2.12        1.38      2.16 o 
  -6   2   3     1102.33     1124.91     19.77 o 
  -5   2   3      110.79      103.97      5.85 o 
  -4   2   3     1078.52     1091.13     14.87 o 
  -3   2   3     3247.77     3313.43     32.08 o 
  -2   2   3     2433.43     2533.55     45.22 o 
  -1   2   3     1044.64     1011.58     11.22 o 
   0   2   3      353.10      359.48      8.05 o 
   1   2   3      836.89      890.70     24.28 o 
   2   2   3     3370.50     3451.19     27.87 o 
   3   2   3      220.76      222.52      5.89 o 
   4   2   3      497.17      466.84      8.78 o 
   5   2   3       29.58       38.26      3.59 o 
   6   2   3       23.69       28.99      2.11 o 
   7   2   3       24.10       23.37      2.77 o 
   8   2   3       23.87       37.03      4.92 o 
   9   2   3      108.00      101.11     10.27 o 
  10   2   3      140.86      118.32     19.20 o 
 -10   3   3        8.50       14.69      7.98 o 
  -9   3   3      230.19      216.95     12.71 o 
  -8   3   3        0.03        4.35      7.88 o 
  -7   3   3      258.11      231.22      9.68 o 
  -6   3   3      100.87       89.67      5.06 o 
  -5   3   3      175.97      182.83      8.07 o 
  -4   3   3     1007.97     1071.64     36.66 o 
  -3   3   3     2843.83     2814.08     25.59 o 
  -2   3   3     1803.63     1838.41     22.87 o 
  -1   3   3     2823.93     2907.35     38.00 o 
   0   3   3     2415.04     2581.10     43.19 o 
   1   3   3       58.45       48.44      3.46 o 
   2   3   3     1929.98     1996.61     25.49 o 
   3   3   3     2252.58     2232.12     46.33 o 
   4   3   3       14.01       19.96      3.84 o 
   5   3   3      533.99      514.76     12.01 o 
   6   3   3       90.36       95.57      6.36 o 
   7   3   3       50.57       42.04      3.23 o 
   8   3   3      300.12      284.65     23.16 o 
   9   3   3       79.34       83.53     10.23 o 
  10   3   3      164.50      147.74     21.71 o 
 -10   4   3       33.33       37.70     12.79 o 
  -9   4   3       28.91       24.17      9.58 o 
  -8   4   3        1.60       -8.23      4.64 o 
  -7   4   3      575.68      529.99     36.03 o 
  -6   4   3       76.71       74.40      5.25 o 
  -5   4   3       87.77       84.43      9.09 o 
  -4   4   3      447.04      490.21     11.65 o 
  -3   4   3      605.80      624.21     15.43 o 
  -2   4   3      549.56      523.77     15.33 o 
  -1   4   3      207.06      221.23     10.69 o 
   0   4   3     2266.28     2335.65     28.75 o 
   1   4   3       76.81       97.09      5.82 o 
   2   4   3      899.40      890.22     19.58 o 
   3   4   3      173.10      162.57      8.81 o 
   4   4   3      104.14       97.06      9.11 o 
   5   4   3        3.65        4.51      2.62 o 
   6   4   3       66.32       63.22      6.06 o 
   7   4   3       38.49       28.78      9.33 o 
   8   4   3       77.60       94.57     14.78 o 
   9   4   3        0.61        9.78      5.65 o 
  -9   5   3      108.20      114.25     19.94 o 
  -8   5   3       46.02       53.49     13.95 o 
  -7   5   3        0.04        1.87      7.07 o 
  -6   5   3      428.77      482.00     34.61 o 
  -5   5   3      873.20      887.60     17.50 o 
  -4   5   3        5.09        5.46      3.28 o 
  -3   5   3       17.53       19.79      3.33 o 
  -2   5   3      844.64      929.39     26.79 o 
  -1   5   3       44.60       38.96      4.34 o 
   0   5   3       89.92       98.31      6.25 o 
   1   5   3       24.71       23.71      3.96 o 
   2   5   3      108.58      107.68      7.89 o 
   3   5   3      183.22      158.77      9.73 o 
   4   5   3      264.84      245.38     12.23 o 
   5   5   3      111.97       98.68      8.29 o 
   6   5   3       56.89       61.69      8.62 o 
   7   5   3      134.99      133.63     19.00 o 
   8   5   3       11.10        8.72      5.34 o 
   9   5   3        6.36        9.63      8.06 o 
  -8   6   3       14.03       32.07     11.15 o 
  -7   6   3       50.80       67.69     16.11 o 
  -6   6   3       90.70       84.53     16.57 o 
  -5   6   3      147.12      128.27     13.19 o 
  -4   6   3       12.69       18.95      4.19 o 
  -3   6   3      142.10      143.04      9.07 o 
  -2   6   3      966.42      970.62     23.29 o 
  -1   6   3      354.71      356.32     12.82 o 
   0   6   3      227.65      225.22     10.26 o 
   1   6   3      975.15      971.84     21.26 o 
   2   6   3      266.12      262.29     11.21 o 
   3   6   3       68.15       60.31      6.86 o 
   4   6   3        2.61        2.27      2.78 o 
   5   6   3       26.79       21.79      4.61 o 
   6   6   3       21.01       27.82      5.27 o 
   7   6   3        0.00       -5.61      4.44 o 
   8   6   3       52.89       79.39     16.70 o 
  -7   7   3        8.80        7.15      5.26 o 
  -6   7   3        4.13       -6.18      6.65 o 
  -5   7   3        6.20       22.23     10.85 o 
  -4   7   3       83.39       76.41     11.69 o 
  -3   7   3       51.42       54.55      7.29 o 
  -2   7   3       68.64       79.92      8.54 o 
  -1   7   3       98.22       91.83      7.23 o 
   0   7   3      426.00      412.41     15.19 o 
   1   7   3      349.02      350.40     14.00 o 
   2   7   3       15.11       17.83      3.79 o 
   3   7   3       31.58       28.23      4.59 o 
   4   7   3      201.51      210.43     11.31 o 
   5   7   3       13.76       21.06      5.12 o 
   6   7   3      144.40      150.89     20.03 o 
  -4   8   3        8.61        5.73      8.57 o 
  -3   8   3        1.69        0.24      5.35 o 
  -2   8   3        4.23       -4.80      7.90 o 
  -1   8   3       30.88       26.94      5.94 o 
   0   8   3       20.38       36.11      7.05 o 
   1   8   3       18.36       19.80      5.59 o 
   2   8   3        0.92       -0.68      4.06 o 
   3   8   3      315.64      288.98     29.09 o 
   4   8   3      381.99      400.24     35.78 o 
 -11   0   4       32.65       61.50     14.99 o 
 -10   0   4      131.17      138.81     20.80 o 
  -9   0   4      534.92      592.56     37.73 o 
  -8   0   4      353.57      358.99     27.36 o 
  -7   0   4      773.31      781.59     37.25 o 
  -6   0   4     2266.44     2172.66     20.48 o 
  -5   0   4       64.94       64.94      5.73 o 
  -4   0   4     1248.49     1423.87     18.19 o 
  -3   0   4       94.99       90.96      4.06 o 
  -2   0   4     1052.68      956.30     16.69 o 
  -1   0   4      175.40      154.86      7.45 o 
   0   0   4      378.11      319.82     11.78 o 
   1   0   4     6056.52     5669.57     29.45 o 
   2   0   4       32.92       16.63      3.49 o 
   3   0   4        8.56        6.20      1.82 o 
   4   0   4     2783.84     2750.32     21.00 o 
   5   0   4      412.52      408.81      9.34 o 
   6   0   4        2.88        1.49      1.57 o 
   7   0   4        1.68        5.72      2.27 o 
   8   0   4      404.71      376.27     18.30 o 
   9   0   4     1038.74     1085.02     51.29 o 
  10   0   4       37.44       42.18     11.37 o 
  11   0   4      173.04      173.16     24.03 o 
 -11   1   4       27.95       20.26      7.45 o 
 -10   1   4       61.51       72.75     10.82 o 
  -9   1   4        2.39       10.82      5.26 o 
  -8   1   4      379.52      378.03     13.09 o 
  -7   1   4      568.32      607.41     15.31 o 
  -6   1   4     2379.34     2180.57     47.75 o 
  -5   1   4       60.53       71.08      4.97 o 
  -4   1   4     3342.93     3179.05     27.77 o 
  -3   1   4     3191.25     3154.85     23.76 o 
  -2   1   4     1041.92      932.95     19.75 o 
  -1   1   4    11190.41    11177.48    134.78 o 
   0   1   4      488.45      546.79      8.95 o 
   1   1   4     5370.72     5326.87     22.86 o 
   2   1   4       35.29       33.29      1.65 o 
   3   1   4       15.44       13.38      1.52 o 
   4   1   4      749.94      698.52      8.83 o 
   5   1   4       66.72       78.14      3.38 o 
   6   1   4     1066.72     1046.83     12.31 o 
   7   1   4     1196.81     1200.56     14.23 o 
   8   1   4        8.54       14.09      3.54 o 
   9   1   4      517.96      541.64     18.95 o 
  10   1   4      299.94      324.92     21.55 o 
 -11   2   4       69.70       60.20     14.34 o 
 -10   2   4        0.25       10.89      9.75 o 
  -9   2   4       19.63       28.27      7.36 o 
  -8   2   4       50.82       47.06      7.56 o 
  -7   2   4        0.30       -1.08      1.88 o 
  -6   2   4        0.53        2.47      1.67 o 
  -5   2   4       66.28       61.25      4.33 o 
  -4   2   4      127.28      137.49      4.45 o 
  -3   2   4     5353.21     5380.96     34.42 o 
  -2   2   4      151.12      187.45      9.04 o 
  -1   2   4     6741.45     6727.66     73.57 o 
   0   2   4       26.03       42.49      3.96 o 
   1   2   4     3056.61     3148.75     26.07 o 
   2   2   4     1621.49     1541.06     18.66 o 
   3   2   4     2127.47     2180.09     19.56 o 
   4   2   4     5110.67     5091.36     33.76 o 
   5   2   4        2.83        5.95      2.31 o 
   6   2   4     2718.84     2671.24     32.04 o 
   7   2   4       91.40       87.00      5.58 o 
   8   2   4        3.20        6.88      3.96 o 
   9   2   4       23.13       12.21      9.88 o 
  10   2   4        3.43        7.29      8.51 o 
 -10   3   4       17.11       21.30      9.98 o 
  -9   3   4        0.14        1.58      3.28 o 
  -8   3   4      329.96      339.42     28.50 o 
  -7   3   4       15.68       16.71      7.35 o 
  -6   3   4      246.87      206.51      9.54 o 
  -5   3   4      305.96      315.61     15.93 o 
  -4   3   4       49.83       53.21      9.10 o 
  -3   3   4        7.23       16.57      6.01 o 
  -2   3   4     1064.87     1035.42     16.74 o 
  -1   3   4      607.54      660.81     11.93 o 
   0   3   4     2585.17     2720.45     28.59 o 
   1   3   4     1080.05     1076.48     23.58 o 
   2   3   4     1377.19     1395.49     18.75 o 
   3   3   4     1087.86     1066.34     22.30 o 
   4   3   4        2.33        8.55      2.40 o 
   5   3   4      327.95      330.00     11.31 o 
   6   3   4      194.74      175.95     10.70 o 
   7   3   4      203.68      178.79      6.50 o 
   8   3   4       26.39       26.80      7.67 o 
   9   3   4      227.29      197.94     15.44 o 
  10   3   4       20.42       21.82     11.24 o 
 -10   4   4        2.51       -0.17      7.08 o 
  -9   4   4      315.20      289.23     29.41 o 
  -8   4   4       20.36       29.82     10.64 o 
  -7   4   4      804.51      816.50     44.55 o 
  -6   4   4        0.63        6.33      5.22 o 
  -5   4   4     1587.05     1548.61     55.12 o 
  -4   4   4      368.61      357.55     17.80 o 
  -3   4   4      778.56      812.64     16.59 o 
  -2   4   4     3096.64     3344.01     37.54 o 
  -1   4   4        7.33       10.23      2.34 o 
   0   4   4     1303.58     1325.58     21.66 o 
   1   4   4       92.58      117.76      6.09 o 
   2   4   4      242.91      239.47     10.28 o 
   3   4   4      819.47      820.95     19.32 o 
   4   4   4        3.95        6.17      2.66 o 
   5   4   4      117.75      126.00      7.24 o 
   6   4   4      208.21      222.93     13.81 o 
   7   4   4       30.89       44.94     10.52 o 
   8   4   4       52.59       66.19     12.30 o 
   9   4   4       36.49       40.26     10.46 o 
  -9   5   4        6.79       11.58      7.49 o 
  -8   5   4      115.34      147.79     21.57 o 
  -7   5   4       15.07       23.20      9.99 o 
  -6   5   4       56.95       69.33     14.39 o 
  -5   5   4       78.14       77.98     10.06 o 
  -4   5   4      414.25      398.27     15.04 o 
  -3   5   4       19.89       16.57      2.96 o 
  -2   5   4      619.12      604.71     16.33 o 
  -1   5   4       55.91       47.94      5.76 o 
   0   5   4      235.96      225.23      9.33 o 
   1   5   4      510.40      499.44     16.26 o 
   2   5   4      127.98      133.78      8.69 o 
   3   5   4       95.73       93.64      7.56 o 
   4   5   4        0.06        1.85      2.75 o 
   5   5   4       91.02       99.41      9.20 o 
   6   5   4       65.55       58.42      6.38 o 
   7   5   4       84.92       75.48      9.26 o 
   8   5   4       26.31       25.57      9.14 o 
   9   5   4       28.68       24.40      9.55 o 
  -8   6   4       89.72      109.74     19.93 o 
  -7   6   4      202.00      208.43     26.02 o 
  -6   6   4       25.52       15.81      8.27 o 
  -5   6   4      340.84      386.54     34.43 o 
  -4   6   4        2.64        4.25      4.55 o 
  -3   6   4      339.54      338.58     13.30 o 
  -2   6   4      154.12      166.66      9.75 o 
  -1   6   4      600.08      610.49     16.74 o 
   0   6   4      504.81      512.97     15.41 o 
   1   6   4      558.83      555.88     16.22 o 
   2   6   4      682.31      676.58     21.27 o 
   3   6   4      345.63      329.49     15.17 o 
   4   6   4      226.48      207.27     12.29 o 
   5   6   4       12.95       21.64      4.83 o 
   6   6   4      129.99      117.13      8.61 o 
   7   6   4        0.02        2.12      3.01 o 
  -7   7   4       26.40       17.84      9.38 o 
  -6   7   4       31.19       40.16     11.93 o 
  -5   7   4       37.36       43.75     11.76 o 
  -4   7   4      259.41      287.21     20.37 o 
  -3   7   4        1.05        4.15      5.10 o 
  -2   7   4      457.83      467.57     15.87 o 
  -1   7   4        4.69        2.85      2.71 o 
   0   7   4      609.48      627.71     18.71 o 
   1   7   4       29.37       37.34      5.14 o 
   2   7   4      344.82      352.45     14.42 o 
   3   7   4      796.01      811.21     21.82 o 
   4   7   4      108.07      125.07     10.39 o 
   5   7   4      769.98      788.08     26.69 o 
   6   7   4        7.78       10.01      4.64 o 
  -4   8   4       43.91       30.53     12.58 o 
  -3   8   4       83.39       89.33     17.50 o 
  -2   8   4      116.58      114.58     18.42 o 
  -1   8   4       13.06       14.52      8.39 o 
   0   8   4      148.03      161.38     14.15 o 
   1   8   4        0.58        7.15      3.96 o 
   2   8   4       12.72       14.83      5.00 o 
   3   8   4        0.55       14.41      9.20 o 
   4   8   4        3.35        0.80      6.49 o 
 -11   1   5        5.35        8.17      5.39 o 
 -10   1   5        8.16        5.72      3.18 o 
  -9   1   5       97.78      103.57      8.51 o 
  -8   1   5       56.12       57.13      4.07 o 
  -7   1   5       10.16       16.06      3.20 o 
  -6   1   5       68.85       65.08      5.96 o 
  -5   1   5       35.30       30.45      2.62 o 
  -4   1   5      681.94      706.95     13.94 o 
  -3   1   5      357.62      380.64      8.69 o 
  -2   1   5      129.65      109.33      3.71 o 
  -1   1   5     3186.22     3248.14     29.84 o 
   0   1   5      862.72      848.46     13.14 o 
   1   1   5     1812.60     1886.51     14.05 o 
   2   1   5     1256.17     1323.61      9.21 o 
   3   1   5       60.59       75.06      2.43 o 
   4   1   5        7.63       12.68      2.75 o 
   5   1   5       49.63       57.19      4.07 o 
   6   1   5       93.91       89.26      3.44 o 
   7   1   5        0.02        3.83      1.17 o 
   8   1   5      138.83      149.97     11.86 o 
   9   1   5       38.72       40.81      5.81 o 
  10   1   5       95.23       97.35     14.22 o 
 -11   2   5        0.36       -3.33      8.55 o 
 -10   2   5       12.83       12.40      7.40 o 
  -9   2   5       14.96       23.41      4.51 o 
  -8   2   5       80.84       90.37      7.64 o 
  -7   2   5       47.85       49.29      4.83 o 
  -6   2   5        4.04        9.49      2.28 o 
  -5   2   5      168.64      172.19     15.42 o 
  -4   2   5       10.06        6.20      2.11 o 
  -3   2   5      969.06     1062.19     18.15 o 
  -2   2   5      103.36       78.32      8.96 o 
  -1   2   5     1248.60     1283.19     21.83 o 
   0   2   5     1631.67     1755.91     23.60 o 
   1   2   5     2921.55     2917.01     25.64 o 
   2   2   5       43.18       53.66      3.24 o 
   3   2   5      319.70      372.67      7.64 o 
   4   2   5      399.64      422.73      8.41 o 
   5   2   5      452.63      423.53     15.86 o 
   6   2   5       14.97       30.65      6.34 o 
   7   2   5       76.97       70.85      4.69 o 
   8   2   5       26.81       44.07      7.57 o 
   9   2   5       25.91       33.18      6.26 o 
  10   2   5       17.42       10.20      5.68 o 
 -10   3   5       61.38       71.14     14.07 o 
  -9   3   5       32.18       28.55      5.22 o 
  -8   3   5        0.92       -1.91      6.57 o 
  -7   3   5        1.70        7.25      5.44 o 
  -6   3   5       84.28       75.09      3.58 o 
  -5   3   5      161.24      157.12      6.93 o 
  -4   3   5      342.76      353.36     15.23 o 
  -3   3   5       83.98       76.35     10.40 o 
  -2   3   5     1207.74     1137.83     36.07 o 
  -1   3   5      691.54      740.88     12.72 o 
   0   3   5     2860.97     2871.53     50.17 o 
   1   3   5      340.89      298.79      9.84 o 
   2   3   5      991.98     1027.13     18.47 o 
   3   3   5      562.22      596.95     13.88 o 
   4   3   5      206.01      178.55      7.04 o 
   5   3   5        0.05        5.96      2.06 o 
   6   3   5      520.74      504.80     30.74 o 
   7   3   5        3.77        8.77      5.74 o 
   8   3   5        7.03       15.85      7.43 o 
   9   3   5        6.30        4.81      4.19 o 
  10   3   5       14.64       20.60      8.90 o 
 -10   4   5        6.68       17.80     12.94 o 
  -9   4   5       23.16       36.65     12.86 o 
  -8   4   5        8.08       15.94      7.99 o 
  -7   4   5      514.72      555.95     36.56 o 
  -6   4   5        6.95        8.99      2.78 o 
  -5   4   5      650.47      640.64     35.87 o 
  -4   4   5       88.13       90.18      9.09 o 
  -3   4   5       33.44       32.98      3.18 o 
  -2   4   5      248.86      225.96      9.82 o 
  -1   4   5      987.43     1034.20     19.93 o 
   0   4   5       97.47      102.97      6.28 o 
   1   4   5      594.91      631.47     19.58 o 
   2   4   5      107.43      112.92      7.15 o 
   3   4   5      576.18      549.82     15.90 o 
   4   4   5       13.81       11.36      4.04 o 
   5   4   5      620.79      631.13     22.13 o 
   6   4   5       10.74       12.84      3.27 o 
   7   4   5        1.66        3.38      6.97 o 
   8   4   5       14.91       23.43      8.40 o 
   9   4   5        6.11       15.09      8.20 o 
  -9   5   5      149.74      142.20     21.71 o 
  -8   5   5        0.84       -3.76      7.83 o 
  -7   5   5       26.75       33.20     10.13 o 
  -6   5   5      164.45      180.11     21.06 o 
  -5   5   5       42.32       60.29     12.43 o 
  -4   5   5      106.77      101.13      5.23 o 
  -3   5   5        0.22        1.08      2.37 o 
  -2   5   5      102.58      105.39      7.00 o 
  -1   5   5        3.61        1.98      2.51 o 
   0   5   5      262.59      260.08     10.92 o 
   1   5   5       25.46       26.74      4.15 o 
   2   5   5       51.80       51.58      5.61 o 
   3   5   5        8.85        9.58      3.11 o 
   4   5   5        8.27        9.30      3.12 o 
   5   5   5       96.13       91.73      7.78 o 
   6   5   5        0.40       -1.51      2.37 o 
   7   5   5        0.01        7.86      4.06 o 
   8   5   5       72.91       81.68     15.61 o 
  -8   6   5       46.60       55.48     14.44 o 
  -7   6   5       43.81       34.48     11.22 o 
  -6   6   5       10.34       16.41      9.76 o 
  -5   6   5        1.56        1.21      4.44 o 
  -4   6   5       41.09       24.88      6.09 o 
  -3   6   5        3.57        1.16      2.35 o 
  -2   6   5        0.01        1.58      2.75 o 
  -1   6   5      507.76      498.03     17.03 o 
   0   6   5       94.61       86.98      6.58 o 
   1   6   5        1.07        2.89      2.23 o 
   2   6   5        5.66       12.19      3.54 o 
   3   6   5       55.15       53.99      6.44 o 
   4   6   5       56.56       55.98      6.66 o 
   5   6   5        4.84       16.95      4.58 o 
   6   6   5        4.36        3.46      3.23 o 
   7   6   5       58.51       61.15     14.87 o 
  -6   7   5       60.34       68.24     17.22 o 
  -5   7   5        3.66       -0.30      7.53 o 
  -4   7   5      174.26      179.03     23.67 o 
  -3   7   5       33.60       44.30      8.43 o 
  -2   7   5        0.55        0.83      1.97 o 
  -1   7   5       10.99       17.38      4.86 o 
   0   7   5        0.55        6.11      3.03 o 
   1   7   5        2.06        6.27      3.47 o 
   2   7   5       10.35       12.29      3.35 o 
   3   7   5       67.59       66.46      7.67 o 
   4   7   5        0.01       -1.08      3.39 o 
   5   7   5       25.37       22.76      5.06 o 
   6   7   5       36.83       29.53      5.90 o 
  -4   8   5       24.37       20.10     10.55 o 
  -3   8   5        1.81        3.89      6.38 o 
  -2   8   5        8.43       15.86     10.30 o 
  -1   8   5      108.85      140.78     20.09 o 
   0   8   5        2.17        7.34      4.54 o 
   1   8   5       22.29       23.83      6.64 o 
   2   8   5        0.14       12.34      5.39 o 
   3   8   5       31.60       26.73     10.05 o 
   4   8   5       42.79       41.76     12.59 o 
 -11   0   6       20.96        7.41      6.47 o 
 -10   0   6       29.60       30.28      9.92 o 
  -9   0   6      108.13      107.55     11.43 o 
  -8   0   6      126.22      115.37     10.21 o 
  -7   0   6      141.69      118.65     14.16 o 
  -6   0   6     1243.35     1235.65     30.46 o 
  -5   0   6        0.96        2.27      1.04 o 
  -4   0   6    15789.15    14732.42     95.55 o 
  -3   0   6     1002.54     1057.43     13.91 o 
  -2   0   6     2013.25     1993.63     26.40 o 
  -1   0   6     7888.26     7843.29    132.10 o 
   0   0   6      439.48      507.52     18.13 o 
   1   0   6     4391.16     4566.52     27.51 o 
   2   0   6       93.10       89.91     11.17 o 
   3   0   6        4.50       11.22      2.80 o 
   4   0   6       59.86       78.53      5.34 o 
   5   0   6     1512.96     1503.02     28.92 o 
   6   0   6      664.09      634.10     16.53 o 
   7   0   6      331.56      279.28     19.43 o 
   8   0   6        3.47        9.22      4.13 o 
   9   0   6        2.04        7.05      4.08 o 
  10   0   6      119.20      120.63     19.00 o 
 -11   1   6       76.81       78.67     11.61 o 
 -10   1   6       60.05       68.35      7.69 o 
  -9   1   6      344.52      361.87     15.69 o 
  -8   1   6      794.40      792.13     13.07 o 
  -7   1   6       41.78       48.52      4.38 o 
  -6   1   6      147.95      153.05     11.04 o 
  -5   1   6      825.45      861.34     14.18 o 
  -4   1   6       48.77       50.66      2.32 o 
  -3   1   6       38.89       31.20      1.68 o 
  -2   1   6      921.45      883.34     11.13 o 
  -1   1   6     2775.50     2772.62     36.32 o 
   0   1   6      104.19      121.21      4.77 o 
   1   1   6    15800.98    15082.01    105.33 o 
   2   1   6       17.33       22.58      1.96 o 
   3   1   6      801.93      742.71      7.42 o 
   4   1   6      346.32      307.30      5.46 o 
   5   1   6       83.04       87.15      3.67 o 
   6   1   6      507.02      505.46      9.32 o 
   7   1   6      370.73      349.60     10.18 o 
   8   1   6      256.66      238.13     10.22 o 
   9   1   6        1.27        1.97      3.36 o 
  10   1   6       71.82       64.34     10.09 o 
 -11   2   6        0.46      -13.70     10.52 o 
 -10   2   6      164.75      174.69     22.92 o 
  -9   2   6       50.36       58.13      6.71 o 
  -8   2   6       79.10       77.66      7.34 o 
  -7   2   6       15.12       17.45      4.34 o 
  -6   2   6       24.06       18.96      3.93 o 
  -5   2   6      665.52      720.49     31.26 o 
  -4   2   6     1528.45     1477.77     20.91 o 
  -3   2   6     1396.87     1473.79     23.00 o 
  -2   2   6     1908.38     1909.99     22.40 o 
  -1   2   6     2471.57     2511.92     25.94 o 
   0   2   6      249.43      234.09      9.83 o 
   1   2   6      459.50      452.20      8.82 o 
   2   2   6      635.75      663.00     12.18 o 
   3   2   6      142.71      144.19      4.25 o 
   4   2   6     1743.19     1725.90     24.24 o 
   5   2   6      108.26      120.67      6.23 o 
   6   2   6      711.17      694.17     19.48 o 
   7   2   6       95.62      102.89      9.71 o 
   8   2   6       22.30       19.34      5.29 o 
   9   2   6      152.84      183.76     14.51 o 
  10   2   6       42.82       51.52     12.06 o 
 -10   3   6       10.33       11.97      4.51 o 
  -9   3   6      164.39      180.28     11.79 o 
  -8   3   6       69.24       62.22     12.69 o 
  -7   3   6      847.40      813.28     41.61 o 
  -6   3   6        7.56       11.73      1.64 o 
  -5   3   6      607.18      570.45     13.52 o 
  -4   3   6      700.61      724.75     22.13 o 
  -3   3   6        6.44       14.24      3.99 o 
  -2   3   6       67.16       93.97      5.72 o 
  -1   3   6      496.77      479.65     11.60 o 
   0   3   6      320.05      360.58     13.77 o 
   1   3   6     4283.91     4369.40     45.56 o 
   2   3   6      571.80      647.31     14.76 o 
   3   3   6      565.36      536.05     13.22 o 
   4   3   6     1131.07     1117.09     17.53 o 
   5   3   6      141.63      143.24      7.44 o 
   6   3   6       21.36       21.42      4.36 o 
   7   3   6       11.14       14.54      3.46 o 
   8   3   6      199.52      193.63     14.89 o 
   9   3   6       11.71       17.30      5.38 o 
  10   3   6       31.64       37.24     10.23 o 
 -10   4   6       85.27       89.23     13.08 o 
  -9   4   6      166.51      175.61     23.01 o 
  -8   4   6       50.28       75.81     14.97 o 
  -7   4   6      141.90      150.32     19.29 o 
  -6   4   6      120.02      104.35     10.40 o 
  -5   4   6      272.61      236.11     12.18 o 
  -4   4   6     1061.91     1111.68     45.06 o 
  -3   4   6        8.24       16.11      5.96 o 
  -2   4   6     3147.57     3186.60     69.13 o 
  -1   4   6      570.93      662.81     15.04 o 
   0   4   6     1161.75     1054.61     19.60 o 
   1   4   6       41.23       53.23      5.04 o 
   2   4   6      242.70      215.57     11.83 o 
   3   4   6       67.99       67.46      5.77 o 
   4   4   6     1243.35     1255.83     31.66 o 
   5   4   6      282.16      276.71     12.02 o 
   6   4   6       59.22       63.86      5.92 o 
   7   4   6      317.43      321.25     16.52 o 
   8   4   6       11.20       10.70      5.97 o 
   9   4   6        4.16        4.55      5.79 o 
  -9   5   6        7.07        3.30      6.34 o 
  -8   5   6        6.20        9.28      7.10 o 
  -7   5   6      333.19      331.78     30.90 o 
  -6   5   6       30.39        6.66     15.00 o 
  -5   5   6      954.53      901.81     46.40 o 
  -4   5   6        5.59       11.61      6.46 o 
  -3   5   6     1421.84     1379.56     36.96 o 
  -2   5   6        1.09       -0.75      2.30 o 
  -1   5   6      507.10      507.24     15.60 o 
   0   5   6      749.89      753.36     18.63 o 
   1   5   6      135.37      154.81      9.25 o 
   2   5   6      748.99      724.18     20.00 o 
   3   5   6      197.63      199.02     10.76 o 
   4   5   6      113.38       91.28      7.63 o 
   5   5   6       73.47       95.49      7.94 o 
   6   5   6       60.96       55.46      6.07 o 
   7   5   6      381.79      406.59     32.89 o 
   8   5   6        8.82       22.96      9.62 o 
  -8   6   6      105.32      166.74     24.33 o 
  -7   6   6        6.87        5.67      4.63 o 
  -6   6   6       74.87       39.70     12.47 o 
  -5   6   6       14.35       19.09      9.07 o 
  -4   6   6       30.53       37.01      7.37 o 
  -3   6   6        9.67       14.60      3.17 o 
  -2   6   6      122.07      125.81      8.41 o 
  -1   6   6       27.62       36.74      5.03 o 
   0   6   6      787.45      761.76     19.03 o 
   1   6   6      116.22      135.06      9.51 o 
   2   6   6     1156.17     1204.40     28.43 o 
   3   6   6        2.71        7.50      3.20 o 
   4   6   6      332.49      329.25     15.74 o 
   5   6   6      475.37      476.84     18.99 o 
   6   6   6       10.79        9.33      3.80 o 
   7   6   6      115.99       85.39     17.14 o 
  -6   7   6      125.38      167.43     24.60 o 
  -5   7   6      501.27      492.60     40.10 o 
  -4   7   6      108.40      116.44     18.76 o 
  -3   7   6      273.47      276.26     19.75 o 
  -2   7   6        8.71       18.03      5.56 o 
  -1   7   6      109.70      121.34      8.21 o 
   0   7   6       29.06       36.98      4.86 o 
   1   7   6      261.83      248.35     12.20 o 
   2   7   6       24.88       38.04      5.75 o 
   3   7   6      398.50      419.14     18.86 o 
   4   7   6        5.16        0.58      3.71 o 
   5   7   6      217.77      234.54     14.81 o 
   6   7   6       61.46       82.86     11.20 o 
  -4   8   6        6.33       -6.49      7.97 o 
  -3   8   6        3.31       -4.16      8.92 o 
  -2   8   6      340.37      373.67     34.03 o 
  -1   8   6        0.00       24.07     11.35 o 
   0   8   6      314.72      309.12     19.33 o 
   1   8   6      158.46      151.19     14.07 o 
   2   8   6      141.24      109.23     12.38 o 
   3   8   6       41.53       52.74      9.14 o 
 -11   1   7       30.64       20.69      8.72 o 
 -10   1   7        2.69        0.32      3.73 o 
  -9   1   7       49.81       59.76      7.26 o 
  -8   1   7        7.09        9.48      2.97 o 
  -7   1   7       72.60       69.13      5.03 o 
  -6   1   7        0.06        4.26      1.99 o 
  -5   1   7      780.28      750.20     14.88 o 
  -4   1   7       23.57       35.07      2.12 o 
  -3   1   7       63.92       71.17      3.47 o 
  -2   1   7     2871.06     2940.80     19.52 o 
  -1   1   7      224.07      228.27      6.55 o 
   0   1   7        0.22        0.05      1.28 o 
   1   1   7     5008.66     5131.14     27.96 o 
   2   1   7       17.75       13.52      1.69 o 
   3   1   7      397.92      411.53      6.84 o 
   4   1   7      505.00      502.03      9.64 o 
   5   1   7       17.29       12.17      2.74 o 
   6   1   7      290.48      283.75      8.86 o 
   7   1   7       13.33        8.16      2.53 o 
   8   1   7       67.72       66.06      5.68 o 
   9   1   7       17.80       14.31      3.91 o 
  10   1   7        5.43       19.30      9.89 o 
 -11   2   7       19.25       30.55     11.51 o 
 -10   2   7       56.75       67.24      7.64 o 
  -9   2   7      109.01       98.38      8.65 o 
  -8   2   7      381.13      368.27     15.56 o 
  -7   2   7        2.12        9.01      3.86 o 
  -6   2   7        7.77       12.26      4.05 o 
  -5   2   7      163.14      180.56      6.79 o 
  -4   2   7      272.63      229.62      9.03 o 
  -3   2   7      459.07      443.14     11.19 o 
  -2   2   7      172.03      154.30      7.63 o 
  -1   2   7      140.35      172.64      8.75 o 
   0   2   7     1730.85     1674.60     20.78 o 
   1   2   7      122.65      132.87      4.60 o 
   2   2   7      721.37      659.26     12.76 o 
   3   2   7      716.13      658.85      9.16 o 
   4   2   7       81.58       78.83      2.76 o 
   5   2   7       15.00       17.27      6.42 o 
   6   2   7       58.24       62.00      5.07 o 
   7   2   7       77.52       84.44      5.46 o 
   8   2   7      141.24      124.98     11.65 o 
   9   2   7       33.16       30.11      6.46 o 
  10   2   7        9.19       25.40      9.96 o 
 -10   3   7        0.11       12.18     11.82 o 
  -9   3   7      130.92      124.31      9.87 o 
  -8   3   7      135.09      133.50     18.56 o 
  -7   3   7      172.77      173.08     19.83 o 
  -6   3   7        0.38        0.97      4.36 o 
  -5   3   7        2.59        2.36      1.51 o 
  -4   3   7       11.03       14.65      4.05 o 
  -3   3   7      374.43      317.32     16.67 o 
  -2   3   7      364.01      435.95      9.95 o 
  -1   3   7       73.05       77.41      4.70 o 
   0   3   7      456.79      548.19     13.33 o 
   1   3   7       91.73       71.21      5.91 o 
   2   3   7      157.34      146.91     11.78 o 
   3   3   7      205.26      201.21      9.65 o 
   4   3   7       65.31       65.53      3.95 o 
   5   3   7       36.66       36.46      2.80 o 
   6   3   7       67.47       70.59      6.90 o 
   7   3   7      421.34      377.47     27.93 o 
   8   3   7        0.20        6.31      3.91 o 
   9   3   7        2.04        2.07      5.51 o 
 -10   4   7      110.36      128.94     14.95 o 
  -9   4   7       15.05       11.00      8.15 o 
  -8   4   7       73.36       70.74     14.76 o 
  -7   4   7       34.28       35.68     10.89 o 
  -6   4   7      197.68      204.71     10.68 o 
  -5   4   7       68.18       67.72      6.87 o 
  -4   4   7        8.89       10.03      3.07 o 
  -3   4   7      259.00      215.34     18.79 o 
  -2   4   7      168.08      164.09     16.21 o 
  -1   4   7      115.01      109.32      6.64 o 
   0   4   7        0.54       -0.17      1.75 o 
   1   4   7        6.42        9.83      4.85 o 
   2   4   7     2167.23     2118.30     68.52 o 
   3   4   7      185.43      198.14      9.66 o 
   4   4   7       23.40       20.99      5.10 o 
   5   4   7      481.68      466.77     15.09 o 
   6   4   7       26.92       39.02      4.58 o 
   7   4   7        1.80        1.67      5.63 o 
   8   4   7       37.88       47.39     11.38 o 
   9   4   7       23.11       37.17     13.99 o 
  -9   5   7       34.36       28.72     11.42 o 
  -8   5   7      100.33       99.36     18.78 o 
  -7   5   7        0.19        5.81      6.67 o 
  -6   5   7        3.95       -0.82      1.78 o 
  -5   5   7      185.84      173.61     20.88 o 
  -4   5   7       64.73       61.59     11.77 o 
  -3   5   7     1046.12     1080.03     76.12 o 
  -2   5   7      108.65      122.99     11.08 o 
  -1   5   7      207.03      221.75     12.15 o 
   0   5   7     1081.86     1130.91     44.08 o 
   1   5   7        8.46        7.95      3.77 o 
   2   5   7        9.25        9.46      5.74 o 
   3   5   7      371.69      388.02     15.25 o 
   4   5   7      425.95      419.79     15.96 o 
   5   5   7        2.05        4.08      3.04 o 
   6   5   7        2.28        4.85      2.57 o 
   7   5   7      358.10      367.95     31.97 o 
   8   5   7        0.00        3.38      5.80 o 
  -8   6   7       26.57        1.77      8.63 o 
  -7   6   7        0.15        5.73      6.86 o 
  -6   6   7        2.06        8.84      8.97 o 
  -5   6   7       96.41       99.95     10.28 o 
  -4   6   7        0.53        0.31      2.99 o 
  -3   6   7       34.82       48.73      8.39 o 
  -2   6   7      169.42      180.53     14.48 o 
  -1   6   7      127.40      130.71      9.94 o 
   0   6   7       32.10       36.54      4.80 o 
   1   6   7        1.57        4.24      2.96 o 
   2   6   7      366.95      341.03     19.22 o 
   3   6   7       32.23       32.55      6.14 o 
   4   6   7       98.43      104.30      8.96 o 
   5   6   7        1.81       -1.94      3.18 o 
   6   6   7       75.99       71.61      7.60 o 
   7   6   7      228.46      221.14     26.75 o 
  -6   7   7      155.32      140.31     22.93 o 
  -5   7   7        1.26        2.71      4.22 o 
  -4   7   7      103.35      107.86     18.60 o 
  -3   7   7      204.05      227.04     25.45 o 
  -2   7   7       51.16       50.15      8.74 o 
  -1   7   7       44.63       39.05      5.15 o 
   0   7   7      111.79       96.83      7.75 o 
   1   7   7      122.79      132.72      9.07 o 
   2   7   7       11.15        7.86      3.50 o 
   3   7   7        9.25       13.13      4.50 o 
   4   7   7        0.09       -2.37      3.75 o 
   5   7   7      145.72      150.68     11.77 o 
  -4   8   7       14.59       22.71      8.93 o 
  -3   8   7        4.92       19.14      9.56 o 
  -2   8   7       24.74       40.94     12.63 o 
  -1   8   7       45.89       52.96     13.75 o 
   0   8   7        2.27        7.08      7.56 o 
   1   8   7      117.93      107.60     18.66 o 
   2   8   7        0.59        2.61      5.44 o 
   3   8   7        6.23        9.88      6.28 o 
 -11   0   8        0.81       12.27      8.81 o 
 -10   0   8      323.91      363.70     31.99 o 
  -9   0   8       71.24       70.89      9.29 o 
  -8   0   8        6.07        7.80      3.64 o 
  -7   0   8     3671.92     3497.52     64.06 o 
  -6   0   8     1996.19     1947.17     33.79 o 
  -5   0   8      201.49      219.01      7.53 o 
  -4   0   8       11.93       12.02      2.01 o 
  -3   0   8      340.40      341.07     10.82 o 
  -2   0   8      199.61      212.87      6.60 o 
  -1   0   8     5137.75     5140.92    182.37 o 
   0   0   8     3994.98     3911.89     58.18 o 
   1   0   8     2417.19     2453.87     48.20 o 
   2   0   8      337.06      385.30     12.29 o 
   3   0   8    12424.74    11748.82     93.76 o 
   4   0   8       16.70       15.21      1.76 o 
   5   0   8     2823.90     2651.76     60.23 o 
   6   0   8      182.10      183.64     11.88 o 
   7   0   8       88.15       91.45      9.14 o 
   8   0   8     1171.32     1140.69     32.54 o 
   9   0   8       48.47       41.33      7.62 o 
  10   0   8       17.73       15.80      7.94 o 
 -11   1   8       48.63       43.19      9.67 o 
 -10   1   8        9.18       10.83      3.31 o 
  -9   1   8       40.98       38.20      4.87 o 
  -8   1   8      176.11      175.28      9.16 o 
  -7   1   8      111.06      119.53      6.45 o 
  -6   1   8       39.85       44.59      4.12 o 
  -5   1   8     2726.54     2631.41     33.61 o 
  -4   1   8      608.47      600.80      8.19 o 
  -3   1   8      232.29      294.06      7.01 o 
  -2   1   8    11562.81    11604.04     84.42 o 
  -1   1   8      955.75      977.13     12.19 o 
   0   1   8      672.79      625.08      9.68 o 
   1   1   8      232.19      247.17      6.47 o 
   2   1   8      242.26      238.02      6.64 o 
   3   1   8     1296.55     1341.50     16.77 o 
   4   1   8      820.08      850.45     13.91 o 
   5   1   8      543.03      551.97     19.67 o 
   6   1   8        0.13       -0.66      2.18 o 
   7   1   8       25.25       24.20      3.82 o 
   8   1   8      795.85      791.83     19.30 o 
   9   1   8        0.29        2.58      3.64 o 
  10   1   8       90.46      108.53     17.91 o 
 -11   2   8        0.19       11.65     11.18 o 
 -10   2   8      619.57      589.45     21.54 o 
  -9   2   8      186.07      198.61     12.37 o 
  -8   2   8      294.59      297.32     14.14 o 
  -7   2   8     1881.71     1856.31     33.10 o 
  -6   2   8        1.38       -2.31      3.43 o 
  -5   2   8      463.68      445.76     22.15 o 
  -4   2   8      119.65      120.50      6.95 o 
  -3   2   8      209.56      212.82     11.09 o 
  -2   2   8       79.56       82.16      6.34 o 
  -1   2   8     1888.02     1968.06     25.55 o 
   0   2   8      153.00      146.23      5.89 o 
   1   2   8      284.55      256.06      7.22 o 
   2   2   8      147.77      159.27      5.04 o 
   3   2   8      887.86      896.41     14.29 o 
   4   2   8        4.74        5.72      1.47 o 
   5   2   8      300.64      307.33     10.51 o 
   6   2   8       34.61       32.65      3.46 o 
   7   2   8       50.85       48.62     11.32 o 
   8   2   8       22.58       20.40      5.48 o 
   9   2   8       22.88       20.40      5.79 o 
  10   2   8       11.96        1.96      5.72 o 
 -10   3   8      129.61      109.14      9.79 o 
  -9   3   8       30.07       38.56      6.14 o 
  -8   3   8        7.71        3.23      5.94 o 
  -7   3   8      109.22      106.78     15.67 o 
  -6   3   8      248.57      258.82      8.86 o 
  -5   3   8      385.91      382.80     13.39 o 
  -4   3   8     1817.87     1761.81     34.86 o 
  -3   3   8      123.01      114.38     10.83 o 
  -2   3   8      659.80      614.64     26.02 o 
  -1   3   8       64.25       61.96      5.47 o 
   0   3   8      766.02      757.79     16.16 o 
   1   3   8        8.57       10.70      2.33 o 
   2   3   8     1652.78     1693.81     32.12 o 
   3   3   8        7.64       10.67      2.14 o 
   4   3   8      254.18      239.05      7.30 o 
   5   3   8      208.16      192.81      6.38 o 
   6   3   8      281.32      317.18     13.62 o 
   7   3   8        0.89       -4.93      6.73 o 
   8   3   8      173.86      196.38     15.21 o 
   9   3   8       22.21       29.84      6.17 o 
 -10   4   8        0.62       13.33      6.74 o 
  -9   4   8       29.36       27.76      9.54 o 
  -8   4   8       82.25       89.23     16.12 o 
  -7   4   8       14.21       32.15     11.17 o 
  -6   4   8       19.03       21.08      3.81 o 
  -5   4   8      156.41      137.50      9.60 o 
  -4   4   8     1032.28      369.70    509.89 o 
  -2   4   8      282.32      307.48     10.29 o 
  -1   4   8      977.05      958.80     19.53 o 
   0   4   8       28.90       23.47      3.18 o 
   1   4   8      275.17      264.07     19.15 o 
   2   4   8      250.59      260.45     13.14 o 
   3   4   8      489.48      469.26     15.81 o 
   4   4   8      187.52      175.25      9.25 o 
   5   4   8      550.78      554.97     16.35 o 
   6   4   8      168.81      160.32      9.03 o 
   7   4   8      277.34      301.13     27.22 o 
   8   4   8       67.97       62.08     12.10 o 
   9   4   8        6.28        9.05      6.05 o 
  -9   5   8       41.19       30.78     11.67 o 
  -8   5   8      369.90      389.94     34.89 o 
  -7   5   8      170.95      190.35     23.91 o 
  -6   5   8      340.50      157.09    169.32 o 
  -5   5   8      192.00      169.61     20.34 o 
  -4   5   8       20.72       28.66      9.23 o 
  -3   5   8       35.63       29.84      4.94 o 
  -2   5   8       24.17       27.54      4.79 o 
  -1   5   8      241.51      214.73     10.34 o 
   0   5   8     1227.22     1212.29     33.00 o 
   1   5   8        0.26        9.78      3.60 o 
   2   5   8     2739.24     2656.43     50.42 o 
   3   5   8      155.45      125.87      9.12 o 
   4   5   8      387.06      400.94     15.63 o 
   5   5   8       26.05       26.49      4.42 o 
   6   5   8       29.08       26.44      4.50 o 
   7   5   8        3.44        2.05      6.64 o 
   8   5   8       42.47       32.37     10.73 o 
  -8   6   8       99.53       99.38     19.76 o 
  -7   6   8       45.51       47.86     12.89 o 
  -6   6   8      150.35      166.99     22.96 o 
  -5   6   8      175.48      188.82     14.19 o 
  -4   6   8      123.32      143.07     10.60 o 
  -3   6   8     1233.72     1273.38     30.88 o 
  -2   6   8        7.40        8.72      5.73 o 
  -1   6   8     1436.61     1525.83     41.49 o 
   0   6   8       54.10       39.66      9.42 o 
   1   6   8       37.09       33.72      5.53 o 
   2   6   8       64.43       51.92      9.15 o 
   3   6   8        0.54       -5.97      3.85 o 
   4   6   8       22.66       12.16      6.63 o 
   5   6   8      173.43      186.94     12.00 o 
   6   6   8        0.74       11.67      5.24 o 
   7   6   8       39.21       63.18     15.58 o 
  -6   7   8      155.79      169.60     24.71 o 
  -5   7   8       11.44        0.39      8.08 o 
  -4   7   8      173.97      192.43     15.87 o 
  -3   7   8       83.12      108.37     18.37 o 
  -2   7   8        5.60        5.05      7.63 o 
  -1   7   8       71.18       63.38      7.83 o 
   0   7   8       23.92       34.97      6.05 o 
   1   7   8      291.71      278.48     13.52 o 
   2   7   8      392.64      414.52     19.13 o 
   3   7   8        4.49        4.95      3.49 o 
   4   7   8      421.52      391.51     18.86 o 
   5   7   8        5.13        0.48      3.35 o 
  -3   8   8      182.03      188.86     17.18 o 
  -2   8   8      619.59      612.73     44.18 o 
  -1   8   8      595.12      552.87     41.10 o 
   0   8   8        8.15       12.70      7.79 o 
   1   8   8      566.62      561.96     29.49 o 
   2   8   8       18.12        7.95     10.35 o 
 -11   1   9        7.62       13.67      5.76 o 
 -10   1   9       16.15       23.01      4.42 o 
  -9   1   9       18.03       15.59      3.43 o 
  -8   1   9        0.54        0.59      2.47 o 
  -7   1   9       69.25       60.93      3.52 o 
  -6   1   9       40.44       41.59      3.76 o 
  -5   1   9       32.69       30.73      2.34 o 
  -4   1   9        0.60        0.52      0.91 o 
  -3   1   9      766.13      850.98     11.83 o 
  -2   1   9      463.11      528.17      9.10 o 
  -1   1   9      766.84      826.96     10.69 o 
   0   1   9      322.50      352.69      8.75 o 
   1   1   9      170.73      184.46      4.82 o 
   2   1   9      596.33      598.98      8.74 o 
   3   1   9      258.65      259.55      6.52 o 
   4   1   9       46.26       53.55      4.27 o 
   5   1   9      545.93      553.99     20.53 o 
   6   1   9       61.06       62.36      6.23 o 
   7   1   9       60.26       58.07      6.12 o 
   8   1   9        6.08        1.26      3.51 o 
   9   1   9       69.31       68.04      9.54 o 
  10   1   9       64.45       51.99     14.71 o 
 -10   2   9        6.38       15.16      4.43 o 
  -9   2   9      192.84      188.36     12.02 o 
  -8   2   9      193.96      192.27     11.58 o 
  -7   2   9      740.95      729.72     21.14 o 
  -6   2   9      857.58      835.90     36.90 o 
  -5   2   9        1.20        5.13      2.07 o 
  -4   2   9       45.42       45.69      4.64 o 
  -3   2   9     1816.41     1887.26     37.34 o 
  -2   2   9        0.92       -2.58      2.00 o 
  -1   2   9       82.43       81.62      4.26 o 
   0   2   9      689.06      699.69     13.28 o 
   1   2   9      331.37      355.36     15.17 o 
   2   2   9      819.02      840.60     20.34 o 
   3   2   9      413.42      432.77      8.24 o 
   4   2   9      343.52      355.61      8.15 o 
   5   2   9        0.26        0.31      3.52 o 
   6   2   9       19.14       20.81      4.57 o 
   7   2   9       52.79       67.38      8.42 o 
   8   2   9       43.41       35.99      6.83 o 
   9   2   9       90.78       89.05     10.74 o 
 -10   3   9       24.63       20.97      5.13 o 
  -9   3   9       75.00       69.13      7.96 o 
  -8   3   9      434.83      440.54     32.26 o 
  -7   3   9      678.46      699.84     38.83 o 
  -6   3   9     1394.04     1401.24     22.74 o 
  -5   3   9      619.99      582.22     17.39 o 
  -4   3   9      473.12      458.46     16.45 o 
  -3   3   9       76.72       65.40      5.45 o 
  -2   3   9     2207.01     2316.35     34.85 o 
  -1   3   9      394.44      381.47     17.16 o 
   0   3   9      367.77      395.72     11.99 o 
   1   3   9      396.23      397.26     12.02 o 
   2   3   9       86.71       89.24      6.66 o 
   3   3   9      296.71      287.17      8.46 o 
   4   3   9      317.07      319.00      8.55 o 
   5   3   9        0.88        1.52      1.72 o 
   6   3   9       63.97       62.45      8.59 o 
   7   3   9       29.69       26.03      8.28 o 
   8   3   9       23.03       26.16      6.35 o 
   9   3   9       46.37       36.67      7.79 o 
  -9   4   9       31.30       26.76     10.42 o 
  -8   4   9       80.74       87.44     16.69 o 
  -7   4   9       64.23       64.93     13.79 o 
  -6   4   9      308.18      289.67     13.06 o 
  -5   4   9       14.14       11.98      3.82 o 
  -4   4   9      605.99      618.90     35.60 o 
  -3   4   9       18.39       14.29      6.37 o 
  -2   4   9      913.49      906.19     17.97 o 
  -1   4   9     1355.19     1351.43     20.96 o 
   0   4   9       44.47       32.67      3.64 o 
   1   4   9      508.66      518.55     15.99 o 
   2   4   9       11.58       15.29      3.56 o 
   3   4   9      373.40      353.22     10.96 o 
   4   4   9      255.67      258.68      9.37 o 
   5   4   9      122.66      123.22      7.94 o 
   6   4   9      406.89      394.98     18.21 o 
   7   4   9        0.20        6.33      5.91 o 
   8   4   9      110.64       90.96     16.27 o 
  -9   5   9       23.96       37.28     14.27 o 
  -8   5   9        8.99        4.98      8.66 o 
  -7   5   9        0.14        4.83      6.76 o 
  -6   5   9      209.70      214.15     24.29 o 
  -5   5   9      221.23      189.12     21.96 o 
  -4   5   9      282.99      291.06     16.30 o 
  -3   5   9       15.63       19.57      5.22 o 
  -2   5   9       11.95       16.53      5.22 o 
  -1   5   9      271.28      254.98     11.47 o 
   0   5   9      216.82      210.67     14.22 o 
   1   5   9      919.22      835.85     28.03 o 
   2   5   9        0.03        1.49      2.73 o 
   3   5   9      336.91      331.40     14.33 o 
   4   5   9      668.57      648.07     34.89 o 
   5   5   9        0.14        2.86      3.04 o 
   6   5   9        0.56        3.13      5.17 o 
   7   5   9        6.32       -0.85      7.52 o 
   8   5   9       57.62       75.07     17.02 o 
  -7   6   9        0.07       -7.20      7.01 o 
  -6   6   9        0.24       17.73     11.98 o 
  -5   6   9        3.11        2.60      3.67 o 
  -4   6   9       56.58       61.73     18.57 o 
  -3   6   9       12.65       12.99      3.97 o 
  -2   6   9       50.43       53.35      6.85 o 
  -1   6   9      608.67      584.26     27.23 o 
   0   6   9      230.25      197.85     14.87 o 
   1   6   9       25.68       18.56      4.05 o 
   2   6   9      178.33      149.85     10.68 o 
   3   6   9        4.06        0.89      4.18 o 
   4   6   9      101.93       94.53      8.79 o 
   5   6   9       59.33       52.17      6.84 o 
   6   6   9       10.22       11.23      8.68 o 
  -6   7   9        0.01        6.72      8.15 o 
  -5   7   9       40.54       38.40     12.63 o 
  -4   7   9       41.56       51.60      8.63 o 
  -3   7   9        4.09        6.33      4.19 o 
  -2   7   9       23.91       17.81      7.62 o 
  -1   7   9       20.89       21.87      5.06 o 
   0   7   9        4.71        5.79      3.55 o 
   1   7   9       20.61       24.79      5.63 o 
   2   7   9       68.07       82.84      8.92 o 
   3   7   9      130.93      123.94     12.85 o 
   4   7   9        2.40        0.54      4.22 o 
   5   7   9      175.51      169.06     15.81 o 
  -3   8   9       29.26       17.45     11.21 o 
  -2   8   9       37.54       41.53     10.65 o 
  -1   8   9       48.59       38.05      8.02 o 
   0   8   9       18.73       13.92      8.27 o 
   1   8   9        1.05        5.99      6.68 o 
   2   8   9        4.42        4.77      5.83 o 
 -11   0  10        1.63        9.68     10.45 o 
 -10   0  10      122.47      118.08     20.35 o 
  -9   0  10      264.67      270.85     16.08 o 
  -8   0  10       84.87       87.28     10.52 o 
  -7   0  10      186.05      208.67     12.85 o 
  -6   0  10     1046.99     1078.20     19.37 o 
  -5   0  10       10.74       11.81      2.46 o 
  -4   0  10      233.35      210.64      9.82 o 
  -3   0  10     9344.09     9443.69     75.17 o 
  -2   0  10     1301.56     1305.60     20.42 o 
  -1   0  10      960.28      948.89     30.85 o 
   0   0  10    11744.60    12325.20    116.25 o 
   1   0  10      888.97     1102.07     35.72 o 
   2   0  10      535.35      535.60     14.98 o 
   3   0  10      827.35      817.04     14.11 o 
   4   0  10     2946.64     2944.64     33.80 o 
   5   0  10       17.75       19.64      7.24 o 
   6   0  10     1076.92     1022.28     28.46 o 
   7   0  10      954.25      950.51     29.19 o 
   8   0  10      583.43      599.59     24.46 o 
   9   0  10        6.07        3.47      4.64 o 
 -11   1  10      105.47      126.42     10.94 o 
 -10   1  10       41.88       50.21      5.90 o 
  -9   1  10      106.32      118.45      8.20 o 
  -8   1  10      689.01      700.39     16.57 o 
  -7   1  10       36.03       39.59      2.84 o 
  -6   1  10       70.85       77.58      3.34 o 
  -5   1  10     4024.61     4020.52     23.62 o 
  -4   1  10      602.50      591.58     10.73 o 
  -3   1  10      953.29      965.13     14.29 o 
  -2   1  10      189.41      231.96      6.86 o 
  -1   1  10     2585.04     2758.32     19.90 o 
   0   1  10        2.43        4.14      2.23 o 
   1   1  10      159.76      144.81      4.44 o 
   2   1  10     3946.47     4030.67     32.64 o 
   3   1  10     1595.85     1549.26     19.49 o 
   4   1  10        8.31       16.15      3.52 o 
   5   1  10     1452.37     1385.35     33.56 o 
   6   1  10      388.41      384.31     14.62 o 
   7   1  10      223.90      228.39     11.92 o 
   8   1  10       49.60       44.30      6.03 o 
   9   1  10       72.78       59.16     17.67 o 
 -10   2  10        0.69       -1.02      3.00 o 
  -9   2  10      161.24      163.48     14.18 o 
  -8   2  10       42.67       47.39      8.54 o 
  -7   2  10      450.62      447.88     16.80 o 
  -6   2  10        0.36       -3.12      3.71 o 
  -5   2  10      103.80       97.94      6.07 o 
  -4   2  10       57.21       55.93      3.25 o 
  -3   2  10     2162.09     2125.59     25.48 o 
  -2   2  10      133.11      114.57      6.06 o 
  -1   2  10     2050.29     2134.18     39.88 o 
   0   2  10     5605.81     5624.50    161.11 o 
   1   2  10        6.23        4.90      2.33 o 
   2   2  10     2790.04     2797.06     43.23 o 
   3   2  10        0.22        2.51      2.01 o 
   4   2  10       18.54       15.34      2.54 o 
   5   2  10        0.07       -0.85      4.99 o 
   6   2  10      139.89      143.42     11.79 o 
   7   2  10       10.78       10.80      3.83 o 
   8   2  10       69.05       93.09     10.58 o 
   9   2  10       40.86       52.51      8.45 o 
 -10   3  10       53.04       60.96      7.65 o 
  -9   3  10       41.98       31.99      6.17 o 
  -8   3  10        2.07       12.70      7.63 o 
  -7   3  10        8.42       15.95      8.15 o 
  -6   3  10     1126.03     1113.10     22.09 o 
  -5   3  10       65.28       77.48      7.61 o 
  -4   3  10     1032.35      988.00     24.97 o 
  -3   3  10     1178.07      997.32    573.37 o 
  -2   3  10      293.53      295.84     11.33 o 
  -1   3  10      564.66      561.55     22.00 o 
   0   3  10      107.01       89.53     10.11 o 
   1   3  10      197.76      174.56     11.71 o 
   2   3  10      379.39      384.62     13.71 o 
   3   3  10      765.88      769.03     14.06 o 
   4   3  10      225.67      223.70      7.18 o 
   5   3  10      603.84      612.56     14.51 o 
   6   3  10       36.88       41.53     11.29 o 
   7   3  10      116.75      127.00     12.02 o 
   8   3  10        8.66        9.27      9.30 o 
   9   3  10       95.87       99.17     11.93 o 
  -9   4  10      170.11      178.08     23.50 o 
  -8   4  10      106.58      106.94     18.17 o 
  -7   4  10      309.46      315.42     28.64 o 
  -6   4  10      595.39      563.28     35.43 o 
  -5   4  10       12.46        5.38      3.90 o 
  -4   4  10      229.72      213.55     21.36 o 
  -3   4  10        4.72        3.50      3.54 o 
  -2   4  10       75.24       68.71      6.97 o 
  -1   4  10      444.34      461.70     12.52 o 
   0   4  10        8.69        9.50      2.51 o 
   1   4  10      211.99      207.26     10.29 o 
   2   4  10       25.40       33.79      9.48 o 
   3   4  10        0.45        2.44      1.88 o 
   4   4  10      547.95      523.35     13.00 o 
   5   4  10       38.42       36.31      4.96 o 
   6   4  10      149.33      178.07     21.86 o 
   7   4  10       27.12       39.44      9.23 o 
   8   4  10       35.15       53.75     13.16 o 
  -8   5  10       61.35       69.26     15.69 o 
  -7   5  10      109.41      109.75     18.97 o 
  -6   5  10      354.97      297.50     28.76 o 
  -5   5  10       44.05       29.88      9.28 o 
  -4   5  10      382.80      370.25     18.91 o 
  -3   5  10      715.53      683.22     25.72 o 
  -2   5  10      838.68      807.20     18.92 o 
  -1   5  10      541.77      549.74     16.93 o 
   0   5  10      179.50      175.92     21.56 o 
   1   5  10      940.03      856.23     29.00 o 
   2   5  10       99.90      113.83      8.64 o 
   3   5  10       86.44       91.76      7.73 o 
   4   5  10        0.45       -2.69      2.49 o 
   5   5  10        1.14        3.67      2.46 o 
   6   5  10       66.01       66.67     14.12 o 
   7   5  10      143.48      172.53     23.10 o 
  -7   6  10      139.39      160.08     22.68 o 
  -6   6  10      317.33      319.11     32.14 o 
  -5   6  10       58.81       71.70      8.85 o 
  -4   6  10      284.71      310.13     18.81 o 
  -3   6  10      343.82      307.41     18.91 o 
  -2   6  10        2.72        1.05      3.07 o 
  -1   6  10       69.23       57.77     12.97 o 
   0   6  10       46.72       39.63      7.04 o 
   1   6  10       60.31       51.72      6.31 o 
   2   6  10      179.77      227.70     13.28 o 
   3   6  10      183.73      185.57     14.64 o 
   4   6  10      407.40      425.11     18.01 o 
   5   6  10        0.27        2.69      3.70 o 
   6   6  10      323.61      317.29     32.53 o 
  -6   7  10       96.60       84.18     17.86 o 
  -5   7  10        3.22       -1.74      5.21 o 
  -4   7  10      360.60      396.73     43.04 o 
  -3   7  10       68.01       57.02     14.73 o 
  -2   7  10       63.02       81.10     11.37 o 
  -1   7  10      303.86      329.79     17.53 o 
   0   7  10       44.33       36.92      4.93 o 
   1   7  10      431.58      445.85     25.69 o 
   2   7  10       20.65       20.92      5.41 o 
   3   7  10      173.80      160.08     17.94 o 
   4   7  10        1.97       -1.54      4.91 o 
  -2   8  10       20.63       24.37     10.96 o 
  -1   8  10      198.57      212.30     18.57 o 
   0   8  10       60.46       57.18     10.09 o 
   1   8  10      100.11      128.23     14.68 o 
 -10   1  11       46.08       49.41      6.10 o 
  -9   1  11        7.30        5.44      2.63 o 
  -8   1  11      200.82      215.39      7.88 o 
  -7   1  11       24.95       26.46      2.39 o 
  -6   1  11       17.90       21.37      2.62 o 
  -5   1  11      663.52      676.40     10.16 o 
  -4   1  11     1775.12     1847.14     18.70 o 
  -3   1  11      471.40      508.58     10.83 o 
  -2   1  11      469.90      511.25     10.45 o 
  -1   1  11     1581.47     1687.67     21.07 o 
   0   1  11        6.12        6.92      4.29 o 
   1   1  11      211.25      222.82      7.44 o 
   2   1  11     1461.27     1546.70     23.44 o 
   3   1  11      273.01      291.44      8.05 o 
   4   1  11        2.40        0.21      2.02 o 
   5   1  11       63.21       59.44      7.77 o 
   6   1  11      156.91      147.10      9.39 o 
   7   1  11        0.12        9.25      4.39 o 
   8   1  11       23.40       29.86      5.27 o 
   9   1  11       16.34       17.47      5.53 o 
 -10   2  11      207.13      181.30     12.76 o 
  -9   2  11        0.15        8.54      3.87 o 
  -8   2  11        5.22       12.71      4.99 o 
  -7   2  11       58.87       65.77      8.45 o 
  -6   2  11      163.68      163.87     17.29 o 
  -5   2  11      289.67      278.31      6.95 o 
  -4   2  11      146.41      164.75      9.23 o 
  -3   2  11     1133.99     1189.01     19.78 o 
  -2   2  11      583.66      610.22     18.33 o 
  -1   2  11      141.03      138.97     13.58 o 
   0   2  11     1643.15     1490.18    213.16 o 
   1   2  11     1116.97     1099.09     22.24 o 
   2   2  11      111.00      114.13      6.58 o 
   3   2  11      283.80      268.97     12.96 o 
   4   2  11      304.69      315.42      9.83 o 
   5   2  11       45.55       43.14      9.43 o 
   6   2  11      122.70      145.78     11.94 o 
   7   2  11       83.45       97.99     10.76 o 
   8   2  11      118.65      123.83     12.28 o 
   9   2  11        0.02        9.29      5.22 o 
 -10   3  11        1.93        6.00      4.22 o 
  -9   3  11      149.04      146.42     13.86 o 
  -8   3  11       17.10       11.83      6.72 o 
  -7   3  11       27.16       12.87      4.99 o 
  -6   3  11      296.75      295.36     12.30 o 
  -5   3  11      108.71      111.12      8.49 o 
  -4   3  11      527.21      328.23    143.92 o 
  -3   3  11      461.29      481.13     36.85 o 
  -2   3  11        2.33        7.42      2.74 o 
  -1   3  11     1139.11     1198.01     25.64 o 
   0   3  11      777.67      756.70     22.45 o 
   1   3  11       84.86       84.66     10.22 o 
   2   3  11      649.61      359.39    299.19 o 
   3   3  11        5.91        8.01      1.89 o 
   4   3  11        4.21        2.97      1.43 o 
   5   3  11      480.22      463.62     12.46 o 
   6   3  11       27.83       41.18     10.76 o 
   7   3  11        1.48        1.03      3.46 o 
   8   3  11      150.69      165.29     14.72 o 
  -9   4  11      158.83      166.37     23.45 o 
  -8   4  11      100.88       82.49     15.86 o 
  -7   4  11       62.15       54.81     12.44 o 
  -6   4  11       50.00       56.50      6.68 o 
  -5   4  11     1147.99     1132.74     50.59 o 
  -4   4  11      163.55      194.51     20.97 o 
  -3   4  11       59.65       62.57      5.04 o 
  -2   4  11      232.16      235.52     11.02 o 
  -1   4  11      429.94      435.81     17.77 o 
   0   4  11      325.86      335.58     13.48 o 
   1   4  11       52.46       51.53      5.64 o 
   2   4  11       17.33       14.90      4.51 o 
   3   4  11      318.79      296.86     10.25 o 
   4   4  11       71.85       60.75      5.77 o 
   5   4  11       21.97       17.18      3.08 o 
   6   4  11      115.83      106.14     17.71 o 
   7   4  11       34.77       43.40     11.92 o 
   8   4  11       27.81       11.30      5.57 o 
  -8   5  11      106.57      125.36     20.32 o 
  -7   5  11      270.61      244.41     27.83 o 
  -6   5  11       14.76       16.70      7.78 o 
  -5   5  11      298.78      301.97     16.83 o 
  -4   5  11      121.38      111.58     10.72 o 
  -3   5  11       69.88       65.21      8.56 o 
  -2   5  11      337.42      342.85     15.06 o 
  -1   5  11      227.02      216.38     10.89 o 
   0   5  11      134.58      122.71     11.33 o 
   1   5  11       51.28       59.51      8.16 o 
   2   5  11      177.19      157.64     10.30 o 
   3   5  11       24.66       23.51      5.24 o 
   4   5  11       83.41       95.23      7.85 o 
   5   5  11       42.95       43.65      7.73 o 
   6   5  11        5.08        3.64      7.21 o 
   7   5  11        0.93        4.10     10.67 o 
  -7   6  11      151.15      154.43     23.16 o 
  -6   6  11       33.11       41.29     12.86 o 
  -5   6  11       24.40       21.94      5.86 o 
  -4   6  11       17.26       32.49      7.05 o 
  -3   6  11      106.99       84.48     11.09 o 
  -2   6  11        8.58        9.02      3.17 o 
  -1   6  11       78.74       82.19     10.19 o 
   0   6  11       16.92       12.73      5.47 o 
   1   6  11       44.28       48.47      6.45 o 
   2   6  11      148.59      138.41     10.50 o 
   3   6  11       13.65       16.43      4.50 o 
   4   6  11        0.34        3.36      3.44 o 
   5   6  11        1.79       -8.87     11.45 o 
   6   6  11       17.16       21.69     10.06 o 
  -5   7  11       15.86       22.54      9.87 o 
  -4   7  11        2.69        4.38      4.29 o 
  -3   7  11       12.98       12.77      4.92 o 
  -2   7  11        0.06        2.59      5.31 o 
  -1   7  11       26.29       29.19      7.60 o 
   0   7  11        1.00        8.35      5.65 o 
   1   7  11        0.48        1.55      2.99 o 
   2   7  11       69.95       62.54      7.96 o 
   3   7  11       15.70       12.45      5.18 o 
   4   7  11       13.35        5.35      3.75 o 
  -1   8  11        0.19       -0.80      5.24 o 
   0   8  11       31.84       38.76      9.00 o 
 -10   0  12      141.21      134.70     13.77 o 
  -9   0  12     1136.26     1203.93     28.36 o 
  -8   0  12      422.12      469.89     22.43 o 
  -7   0  12        4.02       10.85      3.59 o 
  -6   0  12     2328.03     2167.11     53.54 o 
  -5   0  12      237.47      235.03     12.23 o 
  -4   0  12      485.06      459.62     15.15 o 
  -3   0  12     2950.54     3075.35     35.93 o 
  -2   0  12      199.52      211.67     12.79 o 
  -1   0  12     1278.18     1402.82     40.37 o 
   0   0  12      291.90      339.27     19.04 o 
   1   0  12      588.70      538.30     22.69 o 
   2   0  12       50.01       76.46      8.15 o 
   3   0  12      416.08      413.84     11.61 o 
   4   0  12     1179.18     1162.00     18.26 o 
   5   0  12       71.08       68.74      4.26 o 
   6   0  12      402.62      402.83     23.05 o 
   7   0  12       67.62       75.29      8.97 o 
   8   0  12        0.02       -2.19      6.14 o 
   9   0  12      117.96      115.25     11.95 o 
 -10   1  12       54.92       40.11      6.60 o 
  -9   1  12      132.04      136.63      8.03 o 
  -8   1  12      104.80       92.61      5.34 o 
  -7   1  12      102.59      100.35      5.28 o 
  -6   1  12       10.16       15.34      1.75 o 
  -5   1  12     1003.14      997.45     13.77 o 
  -4   1  12      533.40      490.48     11.19 o 
  -3   1  12     1042.30      960.91     14.75 o 
  -2   1  12        5.82        6.25      2.18 o 
  -1   1  12     1914.54     1833.99     36.90 o 
   0   1  12     1348.39     1218.28     65.67 o 
   1   1  12     1074.24     1073.77     12.35 o 
   2   1  12     2690.73     2591.68     22.37 o 
   3   1  12      152.20      172.36      5.04 o 
   4   1  12      821.30      868.51     20.08 o 
   5   1  12       59.58       62.59      8.14 o 
   6   1  12      128.37      131.88      9.18 o 
   7   1  12       17.22       26.32      4.93 o 
   8   1  12       22.13       26.92      4.88 o 
   9   1  12       21.65       22.06      6.13 o 
 -10   2  12       10.99       14.46      4.87 o 
  -9   2  12      127.83      145.87     10.99 o 
  -8   2  12      120.04      135.87     10.27 o 
  -7   2  12       55.76       48.26      5.97 o 
  -6   2  12      105.64      106.97      5.06 o 
  -5   2  12      152.03      160.21      8.32 o 
  -4   2  12       52.14       51.93      3.97 o 
  -3   2  12       62.87       66.10      5.10 o 
  -2   2  12      218.78      193.95     10.40 o 
  -1   2  12      155.88      162.42     14.83 o 
   0   2  12     1641.88     1698.87     36.11 o 
   1   2  12      567.15      588.27     23.49 o 
   2   2  12     2460.53     2279.70     73.70 o 
   3   2  12       81.82       87.20      8.66 o 
   4   2  12      951.83      904.14     18.51 o 
   5   2  12     1459.57     1545.57     57.10 o 
   6   2  12        9.37       13.86      4.82 o 
   7   2  12      475.09      441.79     34.80 o 
   8   2  12       18.62        6.98      4.12 o 
   9   2  12       66.80       85.58     10.75 o 
 -10   3  12       17.37        9.57      3.80 o 
  -9   3  12      136.32      146.66     11.46 o 
  -8   3  12        4.22        5.27      5.15 o 
  -7   3  12       12.92        5.59      4.79 o 
  -6   3  12       29.93       30.92      4.72 o 
  -5   3  12       43.66       48.42      6.03 o 
  -4   3  12      167.21      168.89     18.43 o 
  -3   3  12     1011.16     1019.63     23.63 o 
  -2   3  12       18.24       20.57      3.86 o 
  -1   3  12     1337.49     1379.76     24.29 o 
   0   3  12      335.79      341.38     18.92 o 
   1   3  12      755.58      685.03     34.66 o 
   2   3  12      218.29      214.03     12.23 o 
   3   3  12      157.15      177.01     12.28 o 
   4   3  12        2.79        4.25      2.52 o 
   5   3  12      100.94      105.74      8.88 o 
   6   3  12      149.50      174.12     21.25 o 
   7   3  12      131.36      136.59     12.75 o 
   8   3  12      167.38      160.98     14.86 o 
  -9   4  12       18.09        4.82      8.13 o 
  -8   4  12      393.97      385.74     33.16 o 
  -7   4  12       31.47       30.78     11.55 o 
  -6   4  12      719.61      362.99    237.33 o 
  -5   4  12      100.53       71.10     13.65 o 
  -4   4  12     2170.09     2204.32     69.90 o 
  -3   4  12       41.93       45.07      4.30 o 
  -2   4  12      448.83      421.65     20.64 o 
  -1   4  12     1008.94      952.91     25.66 o 
   0   4  12      108.14      115.01     10.26 o 
   1   4  12      873.78      839.77     21.43 o 
   2   4  12        2.94        6.07      3.13 o 
   3   4  12      467.12      429.04     12.44 o 
   4   4  12        0.14       -0.42      1.87 o 
   5   4  12       59.53       57.44      6.88 o 
   6   4  12        0.09        9.69      6.94 o 
   7   4  12        4.81       16.97      9.28 o 
   8   4  12       28.73       35.18      7.93 o 
  -8   5  12      136.20      139.96     22.30 o 
  -7   5  12      524.30      544.38     40.84 o 
  -6   5  12       72.47       54.61     13.66 o 
  -5   5  12      545.30      493.68     21.96 o 
  -4   5  12      423.60      408.94     20.45 o 
  -3   5  12        0.05       -1.22      3.34 o 
  -2   5  12      129.21      111.40     14.83 o 
  -1   5  12        0.48        1.27      3.36 o 
   0   5  12       47.56       50.69      7.91 o 
   1   5  12      199.69      215.73     15.05 o 
   2   5  12       19.36       25.74      4.86 o 
   3   5  12      429.12      427.50     16.70 o 
   4   5  12        3.66        6.59      2.72 o 
   5   5  12      130.76      127.46     20.00 o 
   6   5  12      162.92      169.96     23.55 o 
   7   5  12       56.16       51.10     13.69 o 
  -7   6  12       35.15       50.76     13.74 o 
  -6   6  12        1.17        1.61      5.67 o 
  -5   6  12      292.73      294.77     18.63 o 
  -4   6  12      172.81      177.18     14.75 o 
  -3   6  12      370.84      345.22     20.86 o 
  -2   6  12      735.06      658.42     28.51 o 
  -1   6  12      112.66      133.13     12.86 o 
   0   6  12      646.15      650.29     27.98 o 
   1   6  12      417.19      402.26     22.18 o 
   2   6  12       78.42       74.76      8.00 o 
   3   6  12      231.65      233.79     13.62 o 
   4   6  12       14.83       17.00      4.06 o 
   5   6  12       41.95       39.52     13.12 o 
  -5   7  12      118.99      120.56     21.00 o 
  -4   7  12      106.94       96.56     34.52 o 
  -3   7  12      121.08      104.99     12.35 o 
  -2   7  12       63.44       68.96     10.49 o 
  -1   7  12      169.36      176.71     16.40 o 
   0   7  12        5.52       -5.38      5.88 o 
   1   7  12      303.99      245.26     18.97 o 
   2   7  12        2.14       -0.65      2.74 o 
   3   7  12      239.98      255.17     15.54 o 
 -10   1  13       77.96       83.58      8.99 o 
  -9   1  13      250.16      244.73     10.84 o 
  -8   1  13       86.72       93.63      6.56 o 
  -7   1  13      355.69      364.83      9.98 o 
  -6   1  13       33.08       34.57      3.01 o 
  -5   1  13        5.24        4.60      2.29 o 
  -4   1  13      213.19      208.86     10.68 o 
  -3   1  13      432.50      415.06     13.92 o 
  -2   1  13      113.20      121.40      8.32 o 
  -1   1  13      164.25      159.25     14.29 o 
   0   1  13       10.48       24.37      6.71 o 
   1   1  13      125.74      131.95      8.06 o 
   2   1  13       96.89       85.27      4.03 o 
   3   1  13        1.62        2.00      1.18 o 
   4   1  13      122.86      121.85      7.94 o 
   5   1  13        2.27        3.87      5.30 o 
   6   1  13      107.12      101.88      8.19 o 
   7   1  13       12.09       14.38      6.05 o 
   8   1  13        1.48       -2.69      3.57 o 
   9   1  13       75.77       96.03     11.68 o 
 -10   2  13        8.53        7.39      4.63 o 
  -9   2  13       57.00       57.35     10.48 o 
  -8   2  13      202.70      212.02     12.61 o 
  -7   2  13        6.24        4.95      3.15 o 
  -6   2  13       91.17       86.43      4.70 o 
  -5   2  13       65.42       69.77      4.23 o 
  -4   2  13      258.31      260.98     10.57 o 
  -3   2  13        0.06        2.20      2.03 o 
  -2   2  13      882.40      882.23     17.87 o 
  -1   2  13      198.60      182.27     11.76 o 
   0   2  13      222.22      273.49     16.47 o 
   1   2  13      487.20      314.46     17.74 o 
   2   2  13      629.49      556.69     13.37 o 
   3   2  13      229.83      246.07     25.96 o 
   4   2  13      444.99      448.56     19.33 o 
   5   2  13       22.30       27.69      8.93 o 
   6   2  13       31.76       34.43      9.20 o 
   7   2  13       69.86       80.31      9.97 o 
   8   2  13        0.79        6.99      4.77 o 
  -9   3  13       32.92       26.96      5.50 o 
  -8   3  13      170.40      146.51     11.39 o 
  -7   3  13       60.58       63.96     12.90 o 
  -6   3  13        6.58        4.72      2.90 o 
  -5   3  13      126.01      136.77     17.18 o 
  -4   3  13       76.94       77.68      5.24 o 
  -3   3  13      357.96      345.69     12.07 o 
  -2   3  13       63.54       73.08      5.80 o 
  -1   3  13      462.74      442.40     14.36 o 
   0   3  13      846.03      805.43     24.97 o 
   1   3  13     1175.46     1142.98     46.61 o 
   2   3  13      233.90      216.85     12.60 o 
   3   3  13     1548.81     1547.35     58.25 o 
   4   3  13      473.48      489.87     17.95 o 
   5   3  13      150.67      170.53     21.14 o 
   6   3  13      221.91      224.12     15.59 o 
   7   3  13       85.51      101.60     11.36 o 
   8   3  13       35.06       17.55      7.12 o 
  -9   4  13       21.46       26.89      5.34 o 
  -8   4  13       10.09       12.54      6.19 o 
  -7   4  13      250.11      250.47     26.14 o 
  -6   4  13      348.43      314.03     28.44 o 
  -5   4  13       38.39       42.16     10.15 o 
  -4   4  13        0.34        9.30      7.00 o 
  -3   4  13     1520.17     1493.43     25.33 o 
  -2   4  13     1096.50     1096.36     40.80 o 
  -1   4  13       24.16       18.22      4.30 o 
   0   4  13      448.29      449.58     20.19 o 
   1   4  13      821.25      766.34     26.03 o 
   2   4  13      345.56      345.21     28.57 o 
   3   4  13       45.26       47.72      7.09 o 
   4   4  13      242.41      218.01     13.66 o 
   5   4  13       30.53       50.54     12.30 o 
   6   4  13       68.70       80.28     16.13 o 
   7   4  13       37.46       31.22     11.51 o 
  -8   5  13       49.67       41.24     12.46 o 
  -7   5  13       28.79       36.15     12.22 o 
  -6   5  13       83.89       65.13     15.04 o 
  -5   5  13      326.87      289.00     17.26 o 
  -4   5  13      370.28      346.45     19.30 o 
  -3   5  13       20.13       18.26      5.41 o 
  -2   5  13      497.51      460.01     31.20 o 
  -1   5  13      781.24      736.68     40.00 o 
   0   5  13       84.59       84.38     15.09 o 
   1   5  13        6.82       -1.14      5.68 o 
   2   5  13      372.06      385.13     20.44 o 
   3   5  13      104.17       97.57      8.28 o 
   4   5  13       12.36        6.24      3.20 o 
   5   5  13        2.16        2.81      5.35 o 
   6   5  13        0.83       -8.11      7.45 o 
  -6   6  13        4.55       19.79      8.49 o 
  -5   6  13       13.13       28.94     10.71 o 
  -4   6  13        0.11        3.29      4.56 o 
  -3   6  13       83.53       77.65     30.77 o 
  -2   6  13       49.75       54.98      9.18 o 
  -1   6  13       12.16        9.52      5.48 o 
   0   6  13      105.65       88.50     11.05 o 
   1   6  13        7.66       11.33      6.10 o 
   2   6  13        5.55        6.60      4.51 o 
   3   6  13       29.79       30.27      5.25 o 
   4   6  13       24.28       21.98      7.44 o 
   5   6  13       23.08       23.98     11.64 o 
  -4   7  13        0.52       -1.75      4.35 o 
  -3   7  13       94.30      106.09     12.75 o 
  -2   7  13       10.63       15.85      5.71 o 
  -1   7  13       29.22       25.56      7.18 o 
   0   7  13        9.86       15.03      8.15 o 
   1   7  13       23.16       30.74     11.07 o 
   2   7  13       32.76       31.64      9.78 o 
   3   7  13        6.70       20.99      5.85 o 
 -10   0  14      433.16      399.20     23.76 o 
  -9   0  14      482.10      450.49     23.97 o 
  -8   0  14      452.85      447.23     16.91 o 
  -7   0  14       12.52       16.50      5.31 o 
  -6   0  14      383.89      386.07     19.80 o 
  -5   0  14      105.25      101.42      6.95 o 
  -4   0  14     1036.11     1042.17     25.37 o 
  -3   0  14      351.89      356.29     15.04 o 
  -2   0  14      180.70      182.73     16.74 o 
  -1   0  14     5109.86     4853.30     58.58 o 
   0   0  14      127.88      118.30     12.46 o 
   1   0  14     1011.40      960.06     32.98 o 
   2   0  14      405.50      399.46     16.13 o 
   3   0  14       14.36       19.58      2.44 o 
   4   0  14      894.56      831.16     37.08 o 
   5   0  14      130.26      152.60     18.41 o 
   6   0  14        2.54       -5.22      3.04 o 
   7   0  14        0.28       -3.76      4.14 o 
   8   0  14      143.54      140.57     19.55 o 
 -10   1  14       51.59       42.34      8.31 o 
  -9   1  14      293.64      309.19     13.77 o 
  -8   1  14       48.33       44.77      4.73 o 
  -7   1  14     1378.98     1405.50     21.51 o 
  -6   1  14     2072.21     2002.60     25.83 o 
  -5   1  14      154.56      154.60      7.01 o 
  -4   1  14     1091.95     1094.52     19.30 o 
  -3   1  14      391.82      414.79     14.58 o 
  -2   1  14       17.32       15.98      4.99 o 
  -1   1  14      584.96      523.94     28.02 o 
   0   1  14      618.27      615.65     44.35 o 
   1   1  14      137.63      106.08     10.27 o 
   2   1  14      113.22      114.57      4.37 o 
   3   1  14      178.04      182.28      6.25 o 
   4   1  14      937.27      935.12     21.19 o 
   5   1  14      110.36      129.97     12.25 o 
   6   1  14     1014.55     1006.14     25.51 o 
   7   1  14      416.06      452.20     19.04 o 
   8   1  14       19.67       15.35      3.82 o 
 -10   2  14       44.15       44.44      6.73 o 
  -9   2  14       31.84       32.37      5.49 o 
  -8   2  14      106.66      101.77      9.07 o 
  -7   2  14       12.65        9.07      2.67 o 
  -6   2  14        0.36        1.94      1.36 o 
  -5   2  14      133.02      135.89      6.26 o 
  -4   2  14      390.24      398.79     16.74 o 
  -3   2  14      569.29      541.98     15.36 o 
  -2   2  14       66.64       67.04      4.69 o 
  -1   2  14      409.41      381.75      9.95 o 
   0   2  14      197.39      194.59     12.52 o 
   1   2  14      449.18      442.83     13.74 o 
   2   2  14       18.21       24.93      3.16 o 
   3   2  14     1161.75     1132.83     27.54 o 
   4   2  14      834.14      818.19     21.84 o 
   5   2  14       47.16       55.85     11.45 o 
   6   2  14      100.24       99.11     12.22 o 
   7   2  14       64.60       65.15     13.07 o 
   8   2  14       92.52       69.99      9.59 o 
  -9   3  14       27.58       18.40      6.13 o 
  -8   3  14       48.91       46.72      7.23 o 
  -7   3  14       13.59        5.61      5.26 o 
  -6   3  14      200.84       97.23    100.48 o 
  -5   3  14       24.53       32.35      9.20 o 
  -4   3  14        0.51        1.69      1.49 o 
  -3   3  14      271.78      240.13     12.80 o 
  -2   3  14      832.30      819.96     22.60 o 
  -1   3  14      194.54      182.57     12.54 o 
   0   3  14     1426.50     1419.86     33.89 o 
   1   3  14      759.93      709.67     38.34 o 
   2   3  14       81.79       67.18      7.07 o 
   3   3  14      155.97      170.00     19.93 o 
   4   3  14        2.72        1.64      2.52 o 
   5   3  14      107.55      110.84     17.61 o 
   6   3  14      200.69      190.91     14.60 o 
   7   3  14       35.89       41.90      7.72 o 
  -9   4  14       24.58       25.22      5.88 o 
  -8   4  14      240.65      240.14     26.86 o 
  -7   4  14      148.37      112.72     17.80 o 
  -6   4  14      634.07      650.54     41.32 o 
  -5   4  14      711.65      713.59     42.44 o 
  -4   4  14       38.53       37.19      6.55 o 
  -3   4  14     1061.61     1069.90     43.46 o 
  -2   4  14      325.21      332.93     14.86 o 
  -1   4  14       35.03       35.69      9.93 o 
   0   4  14        0.74       -1.27      4.84 o 
   1   4  14      171.60      185.16     13.21 o 
   2   4  14      315.25      359.32     29.47 o 
   3   4  14     1105.19     1052.31     30.93 o 
   4   4  14       51.79       59.00      7.52 o 
   5   4  14      528.05      523.96     38.74 o 
   6   4  14      130.03      149.78     21.34 o 
   7   4  14        9.90       20.06      6.68 o 
  -8   5  14       78.14       70.16     16.43 o 
  -7   5  14        3.42        7.95      7.94 o 
  -6   5  14      225.20      211.99     25.55 o 
  -5   5  14       76.18       73.21      9.17 o 
  -4   5  14       10.50        8.75      7.11 o 
  -3   5  14        0.08        4.93      6.41 o 
  -2   5  14      350.63      298.40     25.66 o 
  -1   5  14      245.09      263.84     24.96 o 
   0   5  14      683.06      679.90     40.67 o 
   1   5  14       38.05       56.71     12.07 o 
   2   5  14       88.20      135.15     20.58 o 
   3   5  14      136.74      147.69     13.20 o 
   4   5  14        1.94        8.31      3.52 o 
   5   5  14       13.18       11.70      8.07 o 
   6   5  14       20.67       22.18     10.57 o 
  -6   6  14      102.68      100.03     19.02 o 
  -5   6  14      146.34      203.88     26.64 o 
  -4   6  14       59.91       55.01      9.08 o 
  -3   6  14      344.48      381.54     22.56 o 
  -2   6  14       90.33       98.33     16.00 o 
  -1   6  14      108.08       76.85     14.58 o 
   0   6  14       45.39       25.14     10.04 o 
   1   6  14       38.22       34.37      7.47 o 
   2   6  14       20.16       26.42      5.66 o 
   3   6  14      129.75      136.28     10.53 o 
   4   6  14        0.76       11.91      8.87 o 
  -4   7  14       71.55       82.06     11.42 o 
  -3   7  14      247.35      258.59     20.90 o 
  -2   7  14      166.21      200.23     17.87 o 
  -1   7  14      112.14       97.77     18.06 o 
   0   7  14      521.94      580.32     42.62 o 
   1   7  14        2.80        2.43      8.13 o 
   2   7  14      175.38      145.76     22.40 o 
 -10   1  15        0.40        2.26      4.17 o 
  -9   1  15      171.60      148.05      9.80 o 
  -8   1  15       88.95       79.13      6.91 o 
  -7   1  15        3.52        7.55      3.46 o 
  -6   1  15        6.27        6.31      2.21 o 
  -5   1  15      187.59      196.93     10.76 o 
  -4   1  15       13.67       15.35      3.66 o 
  -3   1  15        8.34       14.73      6.56 o 
  -2   1  15       17.75       16.47      3.59 o 
  -1   1  15      164.23      172.97     11.89 o 
   0   1  15      184.79      206.00     10.55 o 
   1   1  15      178.25      191.54     10.34 o 
   2   1  15       24.84       27.97      3.11 o 
   3   1  15      485.64      470.10      9.09 o 
   4   1  15      357.47      379.95     13.71 o 
   5   1  15      172.25      176.79     14.56 o 
   6   1  15      284.21      287.96     13.96 o 
   7   1  15      261.55      264.24     18.72 o 
   8   1  15       92.67       92.47     20.56 o 
  -9   2  15       18.64       14.17      4.84 o 
  -8   2  15       23.17       14.48      3.69 o 
  -7   2  15      117.74      149.95      9.22 o 
  -6   2  15      231.27      230.27     10.86 o 
  -5   2  15      811.71      778.27     21.46 o 
  -4   2  15       27.36       29.89      7.85 o 
  -3   2  15      744.05      718.82     19.97 o 
  -2   2  15      831.79      848.56     16.00 o 
  -1   2  15      491.26      478.74     11.15 o 
   0   2  15      230.24      267.68     14.79 o 
   1   2  15     1710.59     1674.13     30.11 o 
   2   2  15      118.98       99.48      6.90 o 
   3   2  15      104.42      106.54      6.13 o 
   4   2  15      314.18      320.26     12.02 o 
   5   2  15      451.38      475.03     34.79 o 
   6   2  15      116.78      121.58     15.90 o 
   7   2  15       28.31       27.31     10.31 o 
   8   2  15       72.45       63.66     14.30 o 
  -9   3  15       64.07       70.25      8.79 o 
  -8   3  15       63.13       64.12      8.63 o 
  -7   3  15       84.98       60.14     12.74 o 
  -6   3  15      834.14      863.98     45.23 o 
  -5   3  15        3.67       -6.45      6.32 o 
  -4   3  15      831.99      829.83     35.53 o 
  -3   3  15      633.81      615.19     35.73 o 
  -2   3  15       18.98       28.06     10.41 o 
  -1   3  15      608.65      633.68     23.63 o 
   0   3  15     1520.25     1520.00     36.15 o 
   1   3  15      137.43      141.51     10.99 o 
   2   3  15      299.37      308.97     26.87 o 
   3   3  15      123.01      136.11     18.63 o 
   4   3  15       69.03       73.61     15.22 o 
   5   3  15        3.46       16.36      9.83 o 
   6   3  15       95.23      106.85     11.01 o 
   7   3  15       12.23       17.28     10.33 o 
  -8   4  15       10.76       18.57      9.02 o 
  -7   4  15       66.93       68.83     15.08 o 
  -6   4  15       21.15       20.58      9.16 o 
  -5   4  15       61.98       63.22      8.02 o 
  -4   4  15       31.23       29.79      7.74 o 
  -3   4  15      156.07      142.39     16.74 o 
  -2   4  15        2.57       -2.28      4.47 o 
  -1   4  15       40.76       41.29      9.35 o 
   0   4  15       27.81       22.14      6.52 o 
   1   4  15       20.56       17.35      5.16 o 
   2   4  15      234.57      223.48     14.78 o 
   3   4  15       71.16       83.89      9.50 o 
   4   4  15       19.18       15.78      9.67 o 
   5   4  15      185.09      221.97     26.53 o 
   6   4  15       18.10       29.67     10.92 o 
  -7   5  15        0.01       -2.78      6.71 o 
  -6   5  15       42.10       43.35     12.33 o 
  -5   5  15       86.74       79.47      9.77 o 
  -4   5  15      193.41      191.67     14.99 o 
  -3   5  15        0.98        3.32      4.81 o 
  -2   5  15       77.19       77.11     14.27 o 
  -1   5  15      171.34      156.28     19.75 o 
   0   5  15      157.26      104.77     16.62 o 
   1   5  15        4.30        9.70      8.26 o 
   2   5  15       89.92       93.30     17.52 o 
   3   5  15       19.69       10.25      4.19 o 
   4   5  15       96.94       94.53     18.41 o 
   5   5  15        0.18        5.42      8.90 o 
  -6   6  15       16.07       27.64     10.10 o 
  -5   6  15      126.94      138.75     22.17 o 
  -4   6  15       38.38       35.54     11.52 o 
  -3   6  15        5.28        4.08      4.50 o 
  -2   6  15       42.91       27.14      9.58 o 
  -1   6  15        9.20       10.69      7.12 o 
   0   6  15        6.05       13.45      7.96 o 
   1   6  15       45.56       54.23     13.79 o 
   2   6  15      110.62      120.49     13.20 o 
   3   6  15       40.71       30.40      8.60 o 
   4   6  15        2.77        4.19      9.86 o 
  -3   7  15        9.95        4.53      4.98 o 
  -2   7  15       19.79       16.61      6.06 o 
  -1   7  15       68.88       50.62     12.75 o 
   0   7  15       24.77       30.28     11.59 o 
   1   7  15        2.18        7.95      8.02 o 
 -10   0  16      130.12      116.15     13.30 o 
  -9   0  16        5.37       14.46      5.93 o 
  -8   0  16      712.79      730.46     29.05 o 
  -7   0  16        0.57        0.25      2.40 o 
  -6   0  16        3.14        9.46      3.46 o 
  -5   0  16      102.16       94.73      8.78 o 
  -4   0  16      869.42      917.56     23.98 o 
  -3   0  16      588.83      621.03     34.58 o 
  -2   0  16      958.42      986.42     28.91 o 
  -1   0  16       61.55       63.38      7.91 o 
   0   0  16      864.40      852.36     37.43 o 
   1   0  16      826.44      833.79     31.10 o 
   2   0  16      490.97      491.05     19.51 o 
   3   0  16      576.14      563.08     15.29 o 
   4   0  16      190.94      188.26     11.05 o 
   5   0  16      119.74      100.30     16.33 o 
   6   0  16      327.11      313.38     28.78 o 
   7   0  16       19.70       25.53      9.97 o 
   8   0  16      694.84      695.75     44.12 o 
  -9   1  16        7.98        7.09      3.47 o 
  -8   1  16      529.48      536.10     17.57 o 
  -7   1  16       62.96       58.42      5.81 o 
  -6   1  16       58.07       50.63      5.13 o 
  -5   1  16        6.14        6.14      3.22 o 
  -4   1  16      557.06      541.61     21.84 o 
  -3   1  16       11.36       13.15      3.40 o 
  -2   1  16     1858.80     1812.17     34.54 o 
  -1   1  16       21.14       18.38      5.29 o 
   0   1  16      684.04      670.48     23.54 o 
   1   1  16     1770.57     1737.02     31.23 o 
   2   1  16       88.53       85.12      6.41 o 
   3   1  16      731.49      713.92     17.04 o 
   4   1  16       60.39       67.01      5.92 o 
   5   1  16       37.59       31.34      7.14 o 
   6   1  16      118.51      120.74     12.71 o 
   7   1  16      132.88      156.65     15.05 o 
  -9   2  16        4.18        8.73      3.52 o 
  -8   2  16        0.30        9.41      6.69 o 
  -7   2  16      571.47      608.53     18.65 o 
  -6   2  16       48.98       52.43      5.69 o 
  -5   2  16     1794.68     1813.70     39.54 o 
  -4   2  16     1780.37     1775.46     29.24 o 
  -3   2  16      411.94      383.02     13.12 o 
  -2   2  16     2917.45     2933.11     32.63 o 
  -1   2  16      488.48      477.02     10.82 o 
   0   2  16       75.65       74.77      7.81 o 
   1   2  16       80.33       85.98      5.11 o 
   2   2  16      143.87      147.49      8.18 o 
   3   2  16       62.32       65.24      6.29 o 
   4   2  16      172.00       47.33    101.21 o 
   5   2  16      114.63      118.47     18.38 o 
   6   2  16       10.88       18.47      9.44 o 
   7   2  16        2.43       10.34     10.03 o 
  -9   3  16        6.85       -0.20      3.08 o 
  -8   3  16      263.82      267.55     16.19 o 
  -7   3  16      290.64      290.95     18.51 o 
  -6   3  16       25.28       27.16      9.34 o 
  -5   3  16      134.36      123.15     10.63 o 
  -4   3  16        2.64        9.72      6.68 o 
  -3   3  16        5.21        6.39      3.18 o 
  -2   3  16      736.73      711.84     21.29 o 
  -1   3  16     1408.54     1338.60     52.16 o 
   0   3  16      315.80      312.96     16.98 o 
   1   3  16     1708.75     1627.67     74.68 o 
   2   3  16      455.07      442.32     33.14 o 
   3   3  16       10.11       30.44     12.27 o 
   4   3  16       97.50       75.96     15.69 o 
   5   3  16        5.31        2.78      9.00 o 
   6   3  16       15.64       31.56     12.94 o 
   7   3  16      112.52      118.01     20.02 o 
  -8   4  16       45.44       39.79     11.09 o 
  -7   4  16        0.71       -5.62      5.83 o 
  -6   4  16       24.50       32.38     10.90 o 
  -5   4  16       76.73       61.18     17.09 o 
  -4   4  16       32.64       38.07      8.96 o 
  -3   4  16       40.95       44.66      9.84 o 
  -2   4  16        9.78        5.03      4.88 o 
  -1   4  16        2.34       10.89      8.66 o 
   0   4  16       18.57       16.01      7.67 o 
   1   4  16     1042.86      988.15     49.42 o 
   2   4  16      123.73      124.41     11.54 o 
   3   4  16      466.22      459.74     21.24 o 
   4   4  16      884.29      892.95     51.33 o 
   5   4  16        1.09       -1.75      7.10 o 
   6   4  16      161.91      175.97     25.66 o 
  -7   5  16      162.41      158.89     23.72 o 
  -6   5  16      156.41      176.73     24.32 o 
  -5   5  16      531.10      498.04     24.23 o 
  -4   5  16       29.60       31.47      8.09 o 
  -3   5  16      163.99      149.34     18.36 o 
  -2   5  16       20.83       30.30     10.31 o 
  -1   5  16       48.22       38.34     11.08 o 
   0   5  16        0.00       -3.39      5.13 o 
   1   5  16       10.28       -3.42      5.94 o 
   2   5  16       25.39        6.64      7.29 o 
   3   5  16       82.86      102.16     11.31 o 
   4   5  16      166.13      202.13     26.85 o 
   5   5  16      185.32      218.16     28.23 o 
  -5   6  16       17.99        9.70      6.26 o 
  -4   6  16        0.75       -1.49      3.22 o 
  -3   6  16      230.69      213.71     17.57 o 
  -2   6  16      230.23      204.44     23.46 o 
  -1   6  16      199.30      221.10     25.56 o 
   0   6  16      487.45      497.22     38.85 o 
   1   6  16        2.02       17.59     11.18 o 
   2   6  16      584.25      569.96     28.27 o 
   3   6  16       20.24       20.20      8.45 o 
  -9   1  17       15.04       14.00      4.77 o 
  -8   1  17       56.42       61.77      6.50 o 
  -7   1  17       79.39       81.48      6.88 o 
  -6   1  17       38.11       42.60      5.51 o 
  -5   1  17      165.66      188.36     10.85 o 
  -4   1  17      205.72      206.94      9.74 o 
  -3   1  17      171.68      165.77      7.33 o 
  -2   1  17      183.73      180.21     17.12 o 
  -1   1  17       91.68       88.72      9.53 o 
   0   1  17       59.66       56.77      7.94 o 
   1   1  17        2.56       15.08      4.65 o 
   2   1  17      232.42      220.87      9.20 o 
   3   1  17       82.78       94.03      7.50 o 
   4   1  17        4.62        5.58      9.13 o 
   5   1  17        0.55        1.33      4.80 o 
   6   1  17       16.43       25.32      9.08 o 
   7   1  17       12.01       14.28      6.19 o 
  -9   2  17        6.04       -1.26      3.99 o 
  -8   2  17        1.97       -3.35      3.26 o 
  -7   2  17       19.38       20.42      3.87 o 
  -6   2  17       71.93       85.65      8.01 o 
  -5   2  17      379.73      362.78     14.23 o 
  -4   2  17      177.97      173.99      9.70 o 
  -3   2  17      121.38      118.14      7.40 o 
  -2   2  17       64.02       66.04      5.21 o 
  -1   2  17        2.16        3.13      1.75 o 
   0   2  17      112.81      115.94      8.33 o 
   1   2  17       11.25        9.27      1.53 o 
   2   2  17       66.75       61.09      5.01 o 
   3   2  17       84.07       71.85     14.22 o 
   4   2  17       29.78       44.65     12.87 o 
   5   2  17       16.65       26.00     11.96 o 
   6   2  17       40.58       22.93     11.70 o 
   7   2  17        0.08        8.72      7.66 o 
  -8   3  17        6.37       13.51      5.00 o 
  -7   3  17        1.75        5.18      4.41 o 
  -6   3  17       14.34       31.09      9.91 o 
  -5   3  17      132.85      147.67     12.27 o 
  -4   3  17       62.38       57.09     10.70 o 
  -3   3  17      275.80      300.46     24.06 o 
  -2   3  17        2.92        8.26      6.80 o 
  -1   3  17        9.52        8.59      6.44 o 
   0   3  17       29.73       26.92      5.80 o 
   1   3  17      215.89      194.27     24.26 o 
   2   3  17      170.28      191.10     22.35 o 
   3   3  17      281.65      271.15     27.50 o 
   4   3  17       11.84       11.03      8.73 o 
   5   3  17       27.37        1.84      7.36 o 
   6   3  17       46.64       36.16     10.44 o 
  -8   4  17      134.53      148.02     14.85 o 
  -7   4  17        1.39        3.36      5.46 o 
  -6   4  17       38.22       53.28     13.11 o 
  -5   4  17        3.24       -1.34      3.44 o 
  -4   4  17      224.84      224.53     21.03 o 
  -3   4  17        1.25       -2.09      4.49 o 
  -2   4  17        0.27        1.59      4.66 o 
  -1   4  17      677.93      691.39     40.60 o 
   0   4  17       54.20       34.38     10.73 o 
   1   4  17       10.64       24.74      9.55 o 
   2   4  17      736.18      672.89     43.38 o 
   3   4  17       34.30       32.47     10.25 o 
   4   4  17      154.49      193.11     24.93 o 
   5   4  17      113.48      115.20     20.01 o 
  -6   5  17      257.87      259.16     29.45 o 
  -5   5  17       23.24       41.68     12.96 o 
  -4   5  17        9.38       14.54     11.88 o 
  -3   5  17      219.59      185.01     21.36 o 
  -2   5  17       82.63       74.63     14.13 o 
  -1   5  17        0.03       -8.13      7.85 o 
   0   5  17        0.97        4.35      6.07 o 
   1   5  17      156.63      131.54     20.41 o 
   2   5  17       35.16       33.34     11.77 o 
   3   5  17        2.07        1.02      7.86 o 
   4   5  17      676.28      686.15     48.75 o 
  -4   6  17        3.19       10.76      5.38 o 
  -3   6  17       25.19       29.29      6.88 o 
  -2   6  17       11.21        3.52      4.79 o 
  -1   6  17        0.02        2.74      8.23 o 
   0   6  17       70.76       46.12     14.02 o 
   1   6  17        1.87       13.86      9.58 o 
   2   6  17        6.50       12.90      6.29 o 
  -9   0  18       76.42       63.12      9.70 o 
  -8   0  18      353.76      398.90     22.27 o 
  -7   0  18      671.35      688.03     21.33 o 
  -6   0  18        0.01        1.30      3.18 o 
  -5   0  18      126.06      112.41     16.64 o 
  -4   0  18       42.88       56.20     12.78 o 
  -3   0  18     1636.23     1656.44     58.75 o 
  -2   0  18      122.01      119.61     13.06 o 
  -1   0  18      184.09      211.23     14.65 o 
   0   0  18     3118.59     2917.31     61.22 o 
   1   0  18      309.30      369.17     18.64 o 
   2   0  18      872.65      929.11     28.90 o 
   3   0  18      752.67      745.52     25.03 o 
   4   0  18       51.02       51.35     13.87 o 
   5   0  18      383.17      431.31     34.73 o 
   6   0  18       67.53       65.82     12.88 o 
   7   0  18        3.33       -1.64      8.17 o 
  -9   1  18        2.11        3.26      6.82 o 
  -8   1  18      260.02      262.91     15.55 o 
  -7   1  18       11.58       14.12      3.69 o 
  -6   1  18       17.05       22.45      3.95 o 
  -5   1  18      830.88      869.60     22.89 o 
  -4   1  18      184.13      196.89      8.86 o 
  -3   1  18      296.93      293.81      9.46 o 
  -2   1  18      587.74      600.93     19.77 o 
  -1   1  18       16.31       16.37      6.68 o 
   0   1  18      637.82      646.54     19.03 o 
   1   1  18      105.62      107.62      8.54 o 
   2   1  18      517.46      514.98     18.18 o 
   3   1  18        3.54        9.34      3.65 o 
   4   1  18       35.05       39.46      6.33 o 
   5   1  18      180.09      225.20     18.11 o 
   6   1  18      196.39      227.71     18.54 o 
   7   1  18       15.65       20.60      6.75 o 
  -8   2  18       97.50      101.98      9.72 o 
  -7   2  18        1.32        3.68      3.40 o 
  -6   2  18      183.59      185.44     10.32 o 
  -5   2  18        8.53       10.19      2.97 o 
  -4   2  18      749.14      751.42     19.81 o 
  -3   2  18        9.59        7.94      4.75 o 
  -2   2  18      198.35      201.45      8.62 o 
  -1   2  18      115.62      112.95     13.27 o 
   0   2  18      251.72      267.06     12.72 o 
   1   2  18      182.64      162.41      9.65 o 
   2   2  18      160.83      162.31     20.77 o 
   3   2  18      473.18      492.13     36.79 o 
   4   2  18        1.88        7.63      8.92 o 
   5   2  18      185.16      197.49     24.66 o 
   6   2  18       10.56       23.60     10.67 o 
  -8   3  18       23.84       33.41      6.48 o 
  -7   3  18      199.92      222.48     16.08 o 
  -6   3  18       20.83       23.02      5.87 o 
  -5   3  18      203.00      232.81     20.16 o 
  -4   3  18       12.53       22.30      7.95 o 
  -3   3  18      612.83      646.97     36.24 o 
  -2   3  18       12.14       60.78     12.98 o 
  -1   3  18      850.71      836.71     43.81 o 
   0   3  18      360.12      365.53     30.19 o 
   1   3  18        6.04        5.94      3.71 o 
   2   3  18      606.01      624.70     40.83 o 
   3   3  18        0.43        0.79      5.60 o 
   4   3  18       60.94       70.84     15.56 o 
   5   3  18       10.51       12.30      7.87 o 
   6   3  18        7.13       10.03      6.98 o 
  -7   4  18        0.87        3.91      6.97 o 
  -6   4  18       40.46       54.28     13.38 o 
  -5   4  18       41.45       42.60      7.45 o 
  -4   4  18       35.40       34.24     10.14 o 
  -3   4  18      314.65      268.05     24.86 o 
  -2   4  18       10.26        9.63      6.98 o 
  -1   4  18        0.70       -7.52      6.60 o 
   0   4  18        3.30       12.39      6.43 o 
   1   4  18        0.37       38.51     12.93 o 
   2   4  18      259.71      289.04     29.31 o 
   3   4  18        1.32        4.21      7.21 o 
   4   4  18       46.25       52.15     14.35 o 
   5   4  18       47.49       55.48     14.30 o 
  -6   5  18       10.90       12.87     10.63 o 
  -5   5  18       93.92       96.93     18.20 o 
  -4   5  18        7.27       10.70      5.43 o 
  -3   5  18       62.43       56.35     12.72 o 
  -2   5  18        0.67        7.86      7.73 o 
  -1   5  18      157.48      173.22     22.52 o 
   0   5  18       80.24       61.17     13.98 o 
   1   5  18      272.20      313.66     30.82 o 
   2   5  18       91.91      113.65     19.52 o 
   3   5  18      208.09      220.70     28.52 o 
   4   5  18      122.32      181.17     26.06 o 
  -3   6  18       33.01       34.64     10.68 o 
  -2   6  18      189.83      192.28     23.71 o 
  -1   6  18      165.03      167.00     23.15 o 
   0   6  18      109.45       86.55     17.27 o 
   1   6  18       83.39       56.79     14.55 o 
  -8   1  19      127.07      119.26     10.68 o 
  -7   1  19        0.96        1.25      4.58 o 
  -6   1  19      166.13      170.24      9.57 o 
  -5   1  19      342.83      323.97     14.31 o 
  -4   1  19       52.66       59.95      9.36 o 
  -3   1  19       88.48       84.16      8.12 o 
  -2   1  19      379.01      348.80     15.72 o 
  -1   1  19       57.66       61.70      7.17 o 
   0   1  19      424.72      385.13     13.34 o 
   1   1  19       75.80       58.75      5.59 o 
   2   1  19       15.51       23.38      4.39 o 
   3   1  19        3.08        9.03      2.97 o 
   4   1  19      152.26      145.51     14.98 o 
   5   1  19        3.04       -0.03      4.89 o 
   6   1  19        4.48        4.37      5.55 o 
  -8   2  19        4.14        5.02      3.44 o 
  -7   2  19      158.30      140.20      9.68 o 
  -6   2  19        3.32        9.06      3.62 o 
  -5   2  19       96.65      110.96      7.44 o 
  -4   2  19       35.89       40.26      7.97 o 
  -3   2  19      153.04      158.22     15.91 o 
  -2   2  19        1.65        8.10      5.19 o 
  -1   2  19       14.85       20.65      5.73 o 
   0   2  19      181.96      178.32     10.93 o 
   1   2  19      245.85      221.56     11.62 o 
   2   2  19        0.11        9.38      9.31 o 
   3   2  19      150.22      124.04     19.57 o 
   4   2  19      324.17      333.32     32.12 o 
   5   2  19       17.82       19.58      9.02 o 
   6   2  19       75.00       89.21     18.56 o 
  -7   3  19       13.27       17.90      5.46 o 
  -6   3  19       45.72       54.68     11.57 o 
  -5   3  19        8.17        6.49      3.76 o 
  -4   3  19        3.86       20.23      7.25 o 
  -3   3  19      246.64      216.83     21.57 o 
  -2   3  19      225.16      200.51     21.65 o 
  -1   3  19      109.20      103.26     16.60 o 
   0   3  19      489.21      463.29     34.71 o 
   1   3  19       21.93       35.48     11.77 o 
   2   3  19      314.91      347.37     31.77 o 
   3   3  19      255.59      244.94     27.46 o 
   4   3  19       10.94        6.13      7.69 o 
   5   3  19      120.99      157.59     23.52 o 
  -7   4  19      276.63      282.71     30.18 o 
  -6   4  19       54.16       55.69     14.11 o 
  -5   4  19       22.64       20.13     11.70 o 
  -4   4  19      294.16      286.06     25.39 o 
  -3   4  19       80.81       80.29     14.38 o 
  -2   4  19      186.83      135.82     18.71 o 
  -1   4  19       99.76       81.42     14.70 o 
   0   4  19       72.06       67.21     15.03 o 
   1   4  19        0.31        5.34      7.79 o 
   2   4  19      210.89      201.39     24.87 o 
   3   4  19       72.20       86.40     16.99 o 
   4   4  19       36.14       46.99     13.57 o 
  -5   5  19       75.00       81.38     18.20 o 
  -4   5  19       68.17       53.11     12.12 o 
  -3   5  19        1.97       18.85      9.55 o 
  -2   5  19      430.39      432.82     34.57 o 
  -1   5  19        4.44       -4.42      5.90 o 
   0   5  19       12.60        3.36      7.04 o 
   1   5  19      108.23       96.78     18.07 o 
   2   5  19       49.98       55.74     15.45 o 
   3   5  19       13.06       13.29      9.47 o 
  -2   6  19        0.12       -5.14      7.35 o 
  -1   6  19        2.51       -6.82      6.09 o 
  -8   0  20      208.02      197.44     25.61 o 
  -7   0  20      166.10      215.10     25.82 o 
  -6   0  20      432.48      442.34     21.94 o 
  -5   0  20      176.42      188.34     21.98 o 
  -4   0  20       15.83        5.74      5.87 o 
  -3   0  20      456.38      537.15     35.58 o 
  -2   0  20        3.47        4.69      3.82 o 
  -1   0  20     1159.25     1186.00     36.33 o 
   0   0  20        3.42        3.19      5.13 o 
   1   0  20      105.41       89.75     21.78 o 
   2   0  20      834.61      806.49     42.88 o 
   3   0  20       72.16       61.71      8.14 o 
   4   0  20        7.33       -3.30      6.68 o 
   5   0  20        4.58        7.89     10.05 o 
   6   0  20       36.47       36.53     11.86 o 
  -8   1  20      124.23      151.21     16.05 o 
  -7   1  20      112.79      105.25     10.04 o 
  -6   1  20      126.30      143.46     11.25 o 
  -5   1  20        2.16        5.06      5.40 o 
  -4   1  20       70.58       67.45      7.73 o 
  -3   1  20       62.32       59.80      7.31 o 
  -2   1  20      476.10      458.02     18.40 o 
  -1   1  20      129.38      153.87     10.80 o 
   0   1  20        1.12       10.76      3.20 o 
   1   1  20        0.02        0.95      2.87 o 
   2   1  20      358.03      378.07     14.04 o 
   3   1  20      103.64      125.63     10.20 o 
   4   1  20      367.49      353.28     23.29 o 
   5   1  20      343.48      355.61     23.75 o 
  -8   2  20       14.84        4.20      4.10 o 
  -7   2  20       87.32       97.82     10.80 o 
  -6   2  20       98.90      115.09     14.87 o 
  -5   2  20      188.21      182.29     12.20 o 
  -4   2  20        5.10        9.35      4.85 o 
  -3   2  20      133.93      152.48     13.37 o 
  -2   2  20       99.45      112.34     11.71 o 
  -1   2  20      207.68      215.95     17.55 o 
   0   2  20      152.66      149.09     13.00 o 
   1   2  20       63.57       56.59      9.63 o 
   2   2  20       14.52       31.45     11.22 o 
   3   2  20        2.83       28.01     12.17 o 
   4   2  20      156.13      160.36     22.88 o 
   5   2  20       74.61      115.14     20.40 o 
  -7   3  20        0.33        6.58      5.16 o 
  -6   3  20      184.08      196.29     23.90 o 
  -5   3  20        0.10        2.91      5.11 o 
  -4   3  20       88.48       88.84     13.93 o 
  -3   3  20        9.70       11.68      7.20 o 
  -2   3  20       19.37       29.86      9.05 o 
  -1   3  20       18.65       42.76     12.63 o 
   0   3  20      262.20      265.71     27.60 o 
   1   3  20       25.82       17.41      8.02 o 
   2   3  20      236.10      234.35     26.77 o 
   3   3  20       13.56       15.91      9.90 o 
   4   3  20      142.31      161.03     23.79 o 
  -6   4  20        0.04        5.84      7.03 o 
  -5   4  20      201.21      196.80     25.32 o 
  -4   4  20        0.13        6.81      5.69 o 
  -3   4  20      261.33      250.92     25.28 o 
  -2   4  20        0.12        3.54      6.94 o 
  -1   4  20      404.94      440.69     35.22 o 
   0   4  20       26.77       26.27     10.01 o 
   1   4  20      291.62      306.17     31.42 o 
   2   4  20      174.24      181.38     24.74 o 
   3   4  20        1.41        3.22      8.46 o 
  -4   5  20      271.32      258.74     25.64 o 
  -3   5  20        4.50       -4.78      5.33 o 
  -2   5  20      269.47      293.89     29.17 o 
  -1   5  20      104.33      115.97     19.30 o 
   0   5  20       61.58       70.18     15.69 o 
   1   5  20        0.23        4.83      8.57 o 
   2   5  20        4.28        2.25      6.58 o 
  -7   1  21       46.97       65.53      8.46 o 
  -6   1  21      180.86      187.22     13.38 o 
  -5   1  21        3.77        9.18      7.66 o 
  -4   1  21      131.59      167.32     15.31 o 
  -3   1  21       31.10       36.77      6.71 o 
  -2   1  21       47.09       46.89      6.57 o 
  -1   1  21       66.93       86.01      9.42 o 
   0   1  21       64.93       75.81      7.73 o 
   1   1  21        0.07       -0.89      3.34 o 
   2   1  21       21.36       20.64      4.47 o 
   3   1  21       14.01        6.43     10.59 o 
   4   1  21       26.32       34.92      9.06 o 
   5   1  21        4.70       18.42     11.11 o 
  -7   2  21       65.50       57.63      8.20 o 
  -6   2  21      182.93      192.79     13.77 o 
  -5   2  21      200.49      228.47     14.00 o 
  -4   2  21       31.67       29.68      5.17 o 
  -3   2  21      242.47      251.12     17.74 o 
  -2   2  21       45.56       41.29      9.94 o 
  -1   2  21       69.51       66.76      9.80 o 
   0   2  21       41.33       40.05      8.27 o 
   1   2  21       32.72       23.87      6.06 o 
   2   2  21        4.13        7.18      5.85 o 
   3   2  21        2.99        7.69      9.15 o 
   4   2  21        5.88        2.20      6.21 o 
  -6   3  21       90.09       78.98     11.39 o 
  -5   3  21      130.12      113.46     15.93 o 
  -4   3  21      151.64      133.81     17.73 o 
  -3   3  21        9.19        9.15      7.02 o 
  -2   3  21       68.31       66.64     14.55 o 
  -1   3  21       64.46       82.47     16.63 o 
   0   3  21       17.38       44.09     12.99 o 
   1   3  21        0.10       -7.52      7.21 o 
   2   3  21       37.05       31.30     12.15 o 
   3   3  21        8.96       29.36     11.82 o 
   4   3  21       34.49       32.17     12.79 o 
  -5   4  21        4.84       14.34      8.67 o 
  -4   4  21       15.62       23.67      8.96 o 
  -3   4  21       57.33       65.09     14.84 o 
  -2   4  21       10.69        6.46      7.72 o 
  -1   4  21       68.36       72.44     15.99 o 
   0   4  21      270.82      262.08     28.84 o 
   1   4  21       43.40       61.18     14.57 o 
   2   4  21        8.42       22.40     11.23 o 
   3   4  21        7.54       16.96     10.82 o 
  -3   5  21        0.00       -6.52      6.67 o 
  -2   5  21       55.72       84.35     17.36 o 
  -1   5  21      105.86      119.51     20.58 o 
   0   5  21       21.40       18.87     10.33 o 
  -7   0  22      126.54      132.59     21.42 o 
  -6   0  22      155.79      180.44     24.08 o 
  -5   0  22      162.90      164.76     21.86 o 
  -4   0  22        0.42        8.12      9.87 o 
  -3   0  22      110.37       73.76     13.81 o 
  -2   0  22      248.72      209.09     23.07 o 
  -1   0  22      338.33      295.09     19.18 o 
   0   0  22      195.84      160.26     14.12 o 
   1   0  22      666.31      687.55     33.42 o 
   2   0  22      706.90      689.93     28.04 o 
   3   0  22       17.66       19.31     10.52 o 
   4   0  22      194.07      262.22     29.65 o 
  -7   1  22        1.78       14.47      6.77 o 
  -6   1  22      266.99      266.54     44.93 o 
  -5   1  22        1.08        5.53      5.26 o 
  -4   1  22      727.15      670.87     33.00 o 
  -3   1  22      855.50      885.74     27.49 o 
  -2   1  22       73.90       88.26      9.02 o 
  -1   1  22      865.38      867.67     26.47 o 
   0   1  22      254.02      249.18     14.13 o 
   1   1  22       43.33       42.15      5.91 o 
   2   1  22       63.88       69.72      7.36 o 
   3   1  22       22.62       31.74     10.59 o 
   4   1  22       13.50       20.86     12.12 o 
  -6   2  22      213.60      206.00     14.53 o 
  -5   2  22       24.04       17.76     11.37 o 
  -4   2  22      193.25      204.14     13.63 o 
  -3   2  22       92.36       96.59      9.51 o 
  -2   2  22       27.28       44.38      8.62 o 
  -1   2  22       80.52       80.91     10.82 o 
   0   2  22       22.11       15.45      4.12 o 
   1   2  22       56.15       51.82     14.32 o 
   2   2  22       88.51      100.97     18.83 o 
   3   2  22        3.06        9.12      8.35 o 
   4   2  22       38.14       36.60     12.81 o 
  -6   3  22        0.33       -2.26      3.80 o 
  -5   3  22        3.93        9.39      5.89 o 
  -4   3  22       13.49       18.42      7.59 o 
  -3   3  22       69.38       64.89     13.88 o 
  -2   3  22       46.00       55.30     13.40 o 
  -1   3  22      107.49      128.84     20.62 o 
   0   3  22        1.34        5.26      5.36 o 
   1   3  22       31.22       37.45     12.28 o 
   2   3  22        0.75       10.70     11.09 o 
   3   3  22       53.27       63.10     15.40 o 
  -4   4  22      314.98      287.26     27.40 o 
  -3   4  22       20.95       15.03      7.83 o 
  -2   4  22      258.88      255.67     27.98 o 
  -1   4  22        6.41       22.18     10.10 o 
   0   4  22       79.51       72.24     16.12 o 
   1   4  22       12.13       12.66      9.06 o 
  -6   1  23        4.22        2.66      4.36 o 
  -5   1  23       10.87       19.19     14.49 o 
  -4   1  23        6.82        9.04     12.11 o 
  -3   1  23        3.74       12.46      5.32 o 
  -2   1  23       42.60       41.51      5.98 o 
  -1   1  23       16.79       32.37      6.63 o 
   0   1  23       66.89       56.07      9.25 o 
   1   1  23       64.51       70.73      8.11 o 
   2   1  23       46.59       50.79      8.88 o 
   3   1  23       57.00       88.32     19.51 o 
  -6   2  23        3.25        9.82      4.33 o 
  -5   2  23       30.05       26.06     10.21 o 
  -4   2  23      151.84      159.32     12.76 o 
  -3   2  23       19.69       12.97      4.78 o 
  -2   2  23      228.77      216.18     14.33 o 
  -1   2  23       81.76       85.35     14.55 o 
   0   2  23       11.90        5.81      9.83 o 
   1   2  23      172.82      220.67     27.81 o 
   2   2  23      152.85      160.88     23.91 o 
   3   2  23        2.91        8.06      9.10 o 
  -5   3  23       28.19        8.76      9.74 o 
  -4   3  23       93.72       85.89     15.01 o 
  -3   3  23      302.66      327.20     30.00 o 
  -2   3  23       22.31       20.61      9.10 o 
  -1   3  23      257.96      258.81     28.50 o 
   0   3  23      182.59      186.17     24.66 o 
   1   3  23       51.70       42.36     13.83 o 
   2   3  23      136.15      157.34     24.13 o 
  -2   4  23      117.06      141.57     21.23 o 
  -1   4  23       22.85       30.84     11.65 o 
   0   4  23        2.21        8.28      7.77 o 
  -5   0  24       30.04       30.68     11.96 o 
  -4   0  24      453.93      551.49     41.08 o 
  -3   0  24       91.10       97.06     17.62 o 
  -2   0  24      199.76      201.79     23.60 o 
  -1   0  24      223.91      217.29     23.72 o 
   0   0  24        4.43        2.55      5.29 o 
   1   0  24      285.34      294.51     23.98 o 
   2   0  24        1.19       -8.29      6.29 o 
  -5   1  24       13.83        7.03      8.62 o 
  -4   1  24       99.18      105.10     12.91 o 
  -3   1  24        5.94        6.36      3.61 o 
  -2   1  24       57.24       73.90      8.68 o 
  -1   1  24        0.20        0.65      3.56 o 
   0   1  24        4.08        5.32      4.16 o 
   1   1  24      201.13      214.31     13.70 o 
   2   1  24       43.07       53.05     14.74 o 
  -5   2  24        0.01        6.61      6.06 o 
  -4   2  24      429.83      462.98     28.43 o 
  -3   2  24       35.73       42.50      7.03 o 
  -2   2  24      212.44      232.85     15.16 o 
  -1   2  24      206.43      205.95     14.19 o 
   0   2  24       26.18       30.90      5.91 o 
   1   2  24      366.05      374.49     23.36 o 
   2   2  24        0.02        4.08      5.71 o 
  -3   3  24       44.25       56.52     13.50 o 
  -2   3  24      108.39      100.97     17.87 o 
  -1   3  24        1.65       14.18      9.74 o 
   0   3  24      156.26      203.89     26.66 o 
  -4   1  25      100.32       94.00     16.26 o 
  -3   1  25        7.41       14.39      6.92 o 
  -2   1  25        5.48        7.55      4.03 o 
  -1   1  25        4.43        5.29      3.99 o 
   0   1  25        5.97       11.08      4.99 o 
   1   1  25       22.45       46.31      9.29 o 
  -3   2  25        2.17        2.74      5.03 o 
  -2   2  25       57.85       77.86      9.36 o 
  -1   2  25       91.45       93.64     10.17 o 
   0   2  25       80.06       85.94     11.81 o 
  -2   0  26      505.24      489.43     38.65 o 
  -1   0  26        3.67       -2.90      5.98 o 
                                                 
